# Supplementary material for: HJURP Promotes Malignant Progression and Mediates Sensitivity to Cisplatin and WEE1-inhibitor in Serous Ovarian Cancer
Source: Int J Biol Sci. 2022 Jan 1;18(3):1188–210. doi: 10.7150/ijbs.65589 (PMC8771849; doi:10.7150/ijbs.65589)
Supplement: Supplementary file 2 — Supplementary tables. [file ijbsv18p1188s2.zip]

Archive with 9 entries (8 files):
- Supplementary Tables/
- Supplementary Tables/Supplementary Table S1.Primer sequences used in the present study.docx
- Supplementary Tables/Supplementary Table S2.Primary and secondary antibodies used in the present study.docx
- Supplementary Tables/Supplementary Table S3.Top 30 up-regulated genes of ovarian cancer generated by NGS.docx
- Supplementary Tables/Supplementary Table S4.DEGs between siNC and siHJURP generated by NGS.docx
- Supplementary Tables/Supplementary Table S5.GO analysis of all DEGs between siNC and siHJURP.xls
- Supplementary Tables/Supplementary Table S6.KEGG analysis of all down-regulated genes along with siHJURP.xls
- Supplementary Tables/Supplementary Table S7.GO analysis of restricted DEGs between siNC and siHJURP.xlsx
- Supplementary Tables/Supplementary Table S8.Cell-cycle-related DEGs between siNC and siHJURP from GO analysis.xlsx
