# Supplementary material for: HJURP Promotes Malignant Progression and Mediates Sensitivity to Cisplatin and WEE1-inhibitor in Serous Ovarian Cancer
Source: Int J Biol Sci. 2022 Jan 1;18(3):1188–210. doi: 10.7150/ijbs.65589 (PMC8771849; doi:10.7150/ijbs.65589)
Supplement: Supplementary file 2 — Supplementary tables. [file ijbsv18p1188s2.zip › Supplementary Tables/Supplementary Table S5.GO analysis of all DEGs between siNC and siHJURP.xls]

Category	GOID	Description	GeneRatio	BgRatio	pvalue	padj	geneID	geneName	Count	Up	Up_Gene_names	Down	Down_Gene_names
BP	GO:0000075	cell cycle checkpoint	112/4589	219/14768	3.8936935672365e-10	2.28481938525438e-06	ENSG00000188486/ENSG00000110092/ENSG00000071539/ENSG00000104419/ENSG00000116717/ENSG00000086827/ENSG00000124762/ENSG00000158435/ENSG00000144580/ENSG00000075711/ENSG00000120129/ENSG00000134852/ENSG00000117724/ENSG00000106144/ENSG00000143971/ENSG00000137337/ENSG00000139579/ENSG00000143624/ENSG00000092853/ENSG00000117748/ENSG00000175793/ENSG00000087586/ENSG00000167513/ENSG00000149115/ENSG00000067369…	H2AFX/CCND1/TRIP13/NDRG1/GADD45A/ZW10/CDKN1A/CNOT11/CNOT9/DLG1/DUSP1/CLOCK/CENPF/CASP2/ETAA1/MDC1/NABP2/INTS3/CLSPN/RPA2/SFN/AURKA/CDT1/TNKS1BP1/TP53BP1/PCNA/INTS7/E2F4/PML/DTL/PTPN11/EP300/DNA2/NOP53/PRPF19/CDK2/E2F7/MAD2L1/GEN1/ZWILCH/NABP1/DOT1L/UIMC1/BLM/NBN/CDK1/CRY1/PLK3/KNTC1/BABAM2/E2F1/TOP2B/RAD17/BAX/TOP2A/PEA15/BRIP1/FANCI/FOXO4/TAOK1/MAP3K20/RPS27A/CDC6/XPC/RPL26/CARM1/UBA52/KLHL22/CN…	112	74	ENSG00000188486/ENSG00000110092/ENSG00000071539/ENSG00000104419/ENSG00000116717/ENSG00000124762/ENSG00000158435/ENSG00000144580/ENSG00000120129/ENSG00000134852/ENSG00000106144/ENSG00000137337/ENSG00000139579/ENSG00000092853/ENSG00000117748/ENSG00000175793/ENSG00000087586/ENSG00000167513/ENSG00000132646/ENSG00000143493/ENSG00000205250/ENSG00000140464/ENSG00000143476/ENSG00000100393/ENSG00000138346…	38	ENSG00000086827/ENSG00000075711/ENSG00000117724/ENSG00000143971/ENSG00000143624/ENSG00000149115/ENSG00000067369/ENSG00000179295/ENSG00000105373/ENSG00000110107/ENSG00000104885/ENSG00000087206/ENSG00000158019/ENSG00000077097/ENSG00000152942/ENSG00000184481/ENSG00000160551/ENSG00000154767/ENSG00000142453/ENSG00000099910/ENSG00000113141/ENSG00000111602/ENSG00000090097/ENSG00000143155/ENSG00000185499…
BP	GO:0071900	regulation of protein serine/threonine kinase activity	203/4589	461/14768	1.92088097540304e-09	5.63586478183251e-06	ENSG00000146648/ENSG00000110092/ENSG00000112715/ENSG00000108861/ENSG00000051382/ENSG00000116717/ENSG00000120889/ENSG00000187678/ENSG00000164305/ENSG00000124762/ENSG00000107984/ENSG00000055208/ENSG00000169967/ENSG00000104332/ENSG00000097007/ENSG00000120875/ENSG00000099860/ENSG00000156427/ENSG00000120129/ENSG00000134222/ENSG00000109270/ENSG00000078401/ENSG00000186834/ENSG00000143933/ENSG00000177283…	EGFR/CCND1/VEGFA/DUSP3/PIK3CB/GADD45A/TNFRSF10B/SPRY4/CASP3/CDKN1A/DKK1/TAB2/MAP3K2/SFRP1/ABL1/DUSP4/GADD45B/FGF18/DUSP1/PSRC1/LAMTOR3/EDN1/HEXIM1/CALM2/FZD8/MAP3K7/KITLG/DUSP6/CCNYL1/MAPKAPK3/ETAA1/SPRY2/CDK6/PTPRJ/MAP3K3/THBS1/ERBB2/SFN/TRIB1/TRAF4/TGFA/RPTOR/CCNG1/IPO5/SASH1/PRKAR2A/CCNY/MAP3K9/ARAF/GBA/STK38/RGS3/DUSP5/TENM1/GTPBP4/CAB39/KIDINS220/STK25/PPP2CA/PTPN11/DUSP7/CSK/TGFBR1/EPHB2/LY…	203	135	ENSG00000146648/ENSG00000110092/ENSG00000112715/ENSG00000051382/ENSG00000116717/ENSG00000120889/ENSG00000187678/ENSG00000164305/ENSG00000124762/ENSG00000107984/ENSG00000055208/ENSG00000104332/ENSG00000097007/ENSG00000120875/ENSG00000099860/ENSG00000156427/ENSG00000120129/ENSG00000134222/ENSG00000109270/ENSG00000078401/ENSG00000143933/ENSG00000177283/ENSG00000135341/ENSG00000049130/ENSG00000139318…	68	ENSG00000108861/ENSG00000169967/ENSG00000186834/ENSG00000143971/ENSG00000149177/ENSG00000141736/ENSG00000141564/ENSG00000114302/ENSG00000177628/ENSG00000112079/ENSG00000009694/ENSG00000107937/ENSG00000134313/ENSG00000115694/ENSG00000179295/ENSG00000103653/ENSG00000106799/ENSG00000138685/ENSG00000157404/ENSG00000110768/ENSG00000102882/ENSG00000065427/ENSG00000124181/ENSG00000170027/ENSG00000150457…
BP	GO:0006260	DNA replication	135/4589	285/14768	4.66594500260432e-09	9.12658842509405e-06	ENSG00000146648/ENSG00000198646/ENSG00000148229/ENSG00000137309/ENSG00000147862/ENSG00000136238/ENSG00000104738/ENSG00000085224/ENSG00000008441/ENSG00000163191/ENSG00000049130/ENSG00000143971/ENSG00000101003/ENSG00000119335/ENSG00000168496/ENSG00000183684/ENSG00000092853/ENSG00000136807/ENSG00000117748/ENSG00000179218/ENSG00000171848/ENSG00000162521/ENSG00000167513/ENSG00000197771/ENSG00000132646…	EGFR/NCOA6/POLE3/HMGA1/NFIB/RAC1/MCM4/ATRX/NFIX/S100A11/KITLG/ETAA1/GINS1/SET/FEN1/ALYREF/CLSPN/CDK9/RPA2/CALR/RRM2/RBBP4/CDT1/MCMBP/PCNA/TOP1/REV3L/TERF1/RBMS1/RMI1/ORC2/MCM10/GTPBP4/PPP2CA/DTL/DNA2/SMC1A/POLI/GLI2/CDK2/RNASEH1/UPF1/E2F7/LIG4/POLD3/WRNIP1/BLM/NBN/CDK1/ORC6/ATF1/MCM7/CDK2AP1/PARP3/BAZ1A/RAD17/FGFR1/TOP1MT/TNFAIP1/ING5/CHTF18/TERF2/DDX11/TBRG1/DBF4/TSPYL2/ESCO2/SMARCAL1/NUCKS1/BRI…	135	100	ENSG00000146648/ENSG00000198646/ENSG00000148229/ENSG00000137309/ENSG00000147862/ENSG00000104738/ENSG00000008441/ENSG00000163191/ENSG00000049130/ENSG00000101003/ENSG00000119335/ENSG00000168496/ENSG00000183684/ENSG00000092853/ENSG00000117748/ENSG00000171848/ENSG00000167513/ENSG00000197771/ENSG00000132646/ENSG00000147601/ENSG00000153250/ENSG00000178966/ENSG00000115942/ENSG00000065328/ENSG00000113575…	35	ENSG00000136238/ENSG00000085224/ENSG00000143971/ENSG00000136807/ENSG00000179218/ENSG00000162521/ENSG00000198900/ENSG00000009413/ENSG00000107937/ENSG00000101751/ENSG00000171865/ENSG00000123268/ENSG00000041880/ENSG00000198604/ENSG00000152942/ENSG00000184428/ENSG00000168395/ENSG00000154144/ENSG00000138375/ENSG00000186575/ENSG00000140443/ENSG00000111602/ENSG00000107960/ENSG00000166169/ENSG00000172977…
BP	GO:0031570	DNA integrity checkpoint	87/4589	166/14768	7.64711150074425e-09	1.12183125715918e-05	ENSG00000188486/ENSG00000110092/ENSG00000116717/ENSG00000124762/ENSG00000158435/ENSG00000144580/ENSG00000134852/ENSG00000106144/ENSG00000143971/ENSG00000137337/ENSG00000092853/ENSG00000117748/ENSG00000175793/ENSG00000087586/ENSG00000167513/ENSG00000149115/ENSG00000067369/ENSG00000132646/ENSG00000143493/ENSG00000205250/ENSG00000140464/ENSG00000143476/ENSG00000179295/ENSG00000100393/ENSG00000138346…	H2AFX/CCND1/GADD45A/CDKN1A/CNOT11/CNOT9/CLOCK/CASP2/ETAA1/MDC1/CLSPN/RPA2/SFN/AURKA/CDT1/TNKS1BP1/TP53BP1/PCNA/INTS7/E2F4/PML/DTL/PTPN11/EP300/DNA2/NOP53/PRPF19/CDK2/E2F7/DOT1L/UIMC1/BLM/NBN/CDK1/CRY1/PLK3/BABAM2/E2F1/TOP2B/RAD17/BAX/TOP2A/PEA15/BRIP1/FANCI/FOXO4/TAOK1/MAP3K20/RPS27A/CDC6/XPC/RPL26/CARM1/UBA52/CNOT8/MSH2/DDX39B/TIMELESS/LTO1/PCBP4/TIPRL/MUC1/CNOT3/CNOT6/MAPK14/CHEK2/SYF2/TAOK3/WD…	87	57	ENSG00000188486/ENSG00000110092/ENSG00000116717/ENSG00000124762/ENSG00000158435/ENSG00000144580/ENSG00000134852/ENSG00000106144/ENSG00000137337/ENSG00000092853/ENSG00000117748/ENSG00000175793/ENSG00000087586/ENSG00000167513/ENSG00000132646/ENSG00000143493/ENSG00000205250/ENSG00000140464/ENSG00000143476/ENSG00000100393/ENSG00000138346/ENSG00000123374/ENSG00000165891/ENSG00000197299/ENSG00000104320…	30	ENSG00000143971/ENSG00000149115/ENSG00000067369/ENSG00000179295/ENSG00000105373/ENSG00000110107/ENSG00000104885/ENSG00000087206/ENSG00000158019/ENSG00000077097/ENSG00000152942/ENSG00000184481/ENSG00000160551/ENSG00000154767/ENSG00000142453/ENSG00000111602/ENSG00000090097/ENSG00000143155/ENSG00000185499/ENSG00000112062/ENSG00000117614/ENSG00000135090/ENSG00000151876/ENSG00000163322/ENSG00000185515…
BP	GO:0010948	negative regulation of cell cycle process	147/4589	320/14768	1.26514576036112e-08	1.48477506435981e-05	ENSG00000110092/ENSG00000071539/ENSG00000116717/ENSG00000086827/ENSG00000124762/ENSG00000152518/ENSG00000158435/ENSG00000144580/ENSG00000120129/ENSG00000117724/ENSG00000165916/ENSG00000085224/ENSG00000168283/ENSG00000106144/ENSG00000160310/ENSG00000128342/ENSG00000092853/ENSG00000136807/ENSG00000117748/ENSG00000175793/ENSG00000087586/ENSG00000179218/ENSG00000171848/ENSG00000162521/ENSG00000167513…	CCND1/TRIP13/GADD45A/ZW10/CDKN1A/ZFP36L2/CNOT11/CNOT9/DUSP1/CENPF/PSMC3/ATRX/BMI1/CASP2/PRMT2/LIF/CLSPN/CDK9/RPA2/SFN/AURKA/CALR/RRM2/RBBP4/CDT1/TNKS1BP1/PCNA/E2F4/TERF1/PML/DTL/EP300/NOP53/SMC1A/NACC2/TRIM37/CDK2/E2F7/MAD2L1/GEN1/UIMC1/BLM/NBN/CDK1/PLK3/KAT2A/SLFN11/BABAM2/PSMD13/E2F1/RAD17/PSMB8/BAX/TERF2/PSMC4/MAX/ZFP36L1/PSMB1/CBX3/PSMC2/FANCI/FOXO4/TAOK1/PSMD12/RPS27A/ZNF268/USP47/FBXO5/CDK2…	147	85	ENSG00000110092/ENSG00000071539/ENSG00000116717/ENSG00000124762/ENSG00000152518/ENSG00000158435/ENSG00000144580/ENSG00000120129/ENSG00000168283/ENSG00000106144/ENSG00000128342/ENSG00000092853/ENSG00000117748/ENSG00000175793/ENSG00000087586/ENSG00000171848/ENSG00000167513/ENSG00000132646/ENSG00000205250/ENSG00000147601/ENSG00000140464/ENSG00000143476/ENSG00000100393/ENSG00000072501/ENSG00000123374…	62	ENSG00000086827/ENSG00000117724/ENSG00000165916/ENSG00000085224/ENSG00000160310/ENSG00000136807/ENSG00000179218/ENSG00000162521/ENSG00000149115/ENSG00000105373/ENSG00000148411/ENSG00000108395/ENSG00000087206/ENSG00000108773/ENSG00000158019/ENSG00000185627/ENSG00000152942/ENSG00000204264/ENSG00000013275/ENSG00000008018/ENSG00000161057/ENSG00000184481/ENSG00000160551/ENSG00000090612/ENSG00000167797…
BP	GO:1901987	regulation of cell cycle phase transition	180/4589	414/14768	4.85100970699814e-08	4.27659309955999e-05	ENSG00000146648/ENSG00000110092/ENSG00000071539/ENSG00000116717/ENSG00000086827/ENSG00000124762/ENSG00000152518/ENSG00000158435/ENSG00000144580/ENSG00000188229/ENSG00000120129/ENSG00000117724/ENSG00000165916/ENSG00000080824/ENSG00000106144/ENSG00000068903/ENSG00000105810/ENSG00000127824/ENSG00000007168/ENSG00000171566/ENSG00000160310/ENSG00000141867/ENSG00000092853/ENSG00000117748/ENSG00000175793…	EGFR/CCND1/TRIP13/GADD45A/ZW10/CDKN1A/ZFP36L2/CNOT11/CNOT9/TUBB4B/DUSP1/CENPF/PSMC3/HSP90AA1/CASP2/SIRT2/CDK6/TUBA4A/PAFAH1B1/PLRG1/PRMT2/BRD4/CLSPN/RPA2/SFN/AURKA/CDT1/CDC25B/TNKS1BP1/PPP1R9B/RPTOR/FAM83D/PCNA/E2F4/PML/DTL/EP300/NOP53/PCNT/CUL4B/NACC2/CDK2/PKIA/E2F7/MAD2L1/GEN1/TUBB/UIMC1/HMMR/BLM/NBN/CDK1/YWHAG/CNTRL/ID2/PLK3/NEK6/CEP131/ANAPC11/SLFN11/KNTC1/BABAM2/PSMD13/CEP290/CDCA5/E2F1/RAD1…	180	105	ENSG00000146648/ENSG00000110092/ENSG00000071539/ENSG00000116717/ENSG00000124762/ENSG00000152518/ENSG00000158435/ENSG00000144580/ENSG00000188229/ENSG00000120129/ENSG00000106144/ENSG00000068903/ENSG00000105810/ENSG00000127824/ENSG00000141867/ENSG00000092853/ENSG00000117748/ENSG00000175793/ENSG00000087586/ENSG00000167513/ENSG00000101224/ENSG00000101447/ENSG00000132646/ENSG00000205250/ENSG00000140464…	75	ENSG00000086827/ENSG00000117724/ENSG00000165916/ENSG00000080824/ENSG00000007168/ENSG00000171566/ENSG00000160310/ENSG00000149115/ENSG00000108819/ENSG00000141564/ENSG00000105373/ENSG00000160299/ENSG00000158290/ENSG00000148411/ENSG00000087206/ENSG00000072571/ENSG00000170027/ENSG00000119397/ENSG00000141577/ENSG00000158019/ENSG00000185627/ENSG00000198707/ENSG00000152942/ENSG00000204264/ENSG00000110274…
BP	GO:0051098	regulation of binding	149/4589	331/14768	5.10159367704839e-08	4.27659309955999e-05	ENSG00000123485/ENSG00000154127/ENSG00000181649/ENSG00000130956/ENSG00000136830/ENSG00000011422/ENSG00000167110/ENSG00000107984/ENSG00000182718/ENSG00000110888/ENSG00000164171/ENSG00000097007/ENSG00000125968/ENSG00000137312/ENSG00000184584/ENSG00000114315/ENSG00000166949/ENSG00000131759/ENSG00000197747/ENSG00000153071/ENSG00000068903/ENSG00000106003/ENSG00000064393/ENSG00000162735/ENSG00000128342…	HJURP/UBASH3B/PHLDA2/HABP4/FAM129B/PLAUR/GOLGA2/DKK1/ANXA2/CAPRIN2/ITGA2/ABL1/ID1/FLOT1/TMEM173/HES1/SMAD3/RARA/S100A10/DAB2/SIRT2/LFNG/HIPK2/PEX19/LIF/PCBD1/AES/DPH3/PYGO2/CDK9/AURKA/SKI/MAU2/FKBP1A/TRAF4/CDT1/TMBIM6/PPP2CB/CTBP2/MSX1/HERPUD1/TDG/GTPBP4/MET/PPP2CA/EP300/TGFBR1/NSD1/HSPA5/P2RY1/ADAM15/TIAM1/MAPK3/ID4/DOT1L/AIDA/ZFP90/CTNNBIP1/CAV1/DVL1/RUVBL2/ID2/KAT2A/CDCA5/E2F1/PER2/TXN/BAX/CSN…	149	95	ENSG00000123485/ENSG00000154127/ENSG00000181649/ENSG00000136830/ENSG00000011422/ENSG00000107984/ENSG00000182718/ENSG00000110888/ENSG00000164171/ENSG00000097007/ENSG00000125968/ENSG00000184584/ENSG00000114315/ENSG00000166949/ENSG00000131759/ENSG00000197747/ENSG00000153071/ENSG00000068903/ENSG00000106003/ENSG00000064393/ENSG00000162735/ENSG00000128342/ENSG00000166228/ENSG00000087586/ENSG00000157933…	54	ENSG00000130956/ENSG00000167110/ENSG00000137312/ENSG00000104964/ENSG00000154813/ENSG00000163348/ENSG00000136807/ENSG00000139372/ENSG00000107937/ENSG00000106799/ENSG00000165671/ENSG00000143537/ENSG00000102882/ENSG00000172201/ENSG00000104885/ENSG00000184939/ENSG00000178585/ENSG00000183207/ENSG00000108773/ENSG00000008294/ENSG00000075624/ENSG00000101367/ENSG00000214078/ENSG00000175104/ENSG00000186951…
BP	GO:0042770	signal transduction in response to DNA damage	69/4589	129/14768	9.35728316144395e-08	5.74425420475237e-05	ENSG00000104419/ENSG00000116717/ENSG00000026508/ENSG00000124762/ENSG00000158435/ENSG00000144580/ENSG00000097007/ENSG00000085224/ENSG00000141682/ENSG00000106144/ENSG00000064393/ENSG00000175793/ENSG00000087586/ENSG00000149115/ENSG00000163132/ENSG00000132646/ENSG00000205250/ENSG00000140464/ENSG00000143476/ENSG00000100393/ENSG00000110107/ENSG00000123374/ENSG00000165891/ENSG00000087206/ENSG00000104320…	NDRG1/GADD45A/CD44/CDKN1A/CNOT11/CNOT9/ABL1/ATRX/PMAIP1/CASP2/HIPK2/SFN/AURKA/TNKS1BP1/MSX1/PCNA/E2F4/PML/DTL/EP300/PRPF19/CDK2/E2F7/UIMC1/NBN/CDK1/SNAI2/USP10/PLK3/BABAM2/E2F1/BAX/PAXIP1/SMYD2/SPRED1/RPS27A/FOXO3/SNAI1/RPL26/CARM1/SPRED2/UBA52/HIC1/GRB2/CNOT8/PCBP4/MUC1/CNOT3/CNOT6/MAPK14/KAT5/CHEK2/MAD2L2/TWIST1/RGCC/ABRAXAS1/BRCC3/CNOT4/SP100/BRCA1/FZR1/ING4/CDC5L/PLK1/CASP9/UBB/KMT5A/ATR/CHEK1	69	51	ENSG00000104419/ENSG00000116717/ENSG00000026508/ENSG00000124762/ENSG00000158435/ENSG00000144580/ENSG00000097007/ENSG00000141682/ENSG00000106144/ENSG00000064393/ENSG00000175793/ENSG00000087586/ENSG00000163132/ENSG00000132646/ENSG00000205250/ENSG00000140464/ENSG00000143476/ENSG00000100393/ENSG00000123374/ENSG00000165891/ENSG00000104320/ENSG00000170312/ENSG00000019549/ENSG00000103194/ENSG00000173846…	18	ENSG00000085224/ENSG00000149115/ENSG00000110107/ENSG00000087206/ENSG00000158019/ENSG00000142453/ENSG00000090097/ENSG00000185499/ENSG00000112062/ENSG00000172977/ENSG00000163322/ENSG00000185515/ENSG00000067066/ENSG00000012048/ENSG00000105325/ENSG00000111653/ENSG00000096401/ENSG00000132906
BP	GO:0051403	stress-activated MAPK cascade	116/4589	247/14768	9.97212635698377e-08	5.74425420475237e-05	ENSG00000146648/ENSG00000112715/ENSG00000108861/ENSG00000154764/ENSG00000116717/ENSG00000144746/ENSG00000107984/ENSG00000055208/ENSG00000169967/ENSG00000104332/ENSG00000099860/ENSG00000075711/ENSG00000078401/ENSG00000177283/ENSG00000135341/ENSG00000072803/ENSG00000115008/ENSG00000007168/ENSG00000198909/ENSG00000064393/ENSG00000173545/ENSG00000136997/ENSG00000173334/ENSG00000118523/ENSG00000076604…	EGFR/VEGFA/DUSP3/WNT7A/GADD45A/ARL6IP5/DKK1/TAB2/MAP3K2/SFRP1/GADD45B/DLG1/EDN1/FZD8/MAP3K7/FBXW11/IL1A/PAFAH1B1/MAP3K3/HIPK2/ZNF622/MYC/TRIB1/CTGF/TRAF4/NBR1/PER1/SASH1/MAP3K9/STK25/MAP2K3/TIAM1/MAPK3/TAB3/KARS/AIDA/SH3RF1/XDH/ERN1/MAPKAPK2/F2RL1/MAP3K5/IL1B/MAPK1/ZFP36L1/SPAG9/GDF6/RPS3/MAP2K7/PRDX1/TAOK1/DUSP10/IRAK1/MAP3K20/RPS27A/HMGCR/RIPK1/ZFP36/MAPK8/MAPK8IP1/UBE2N/TRAF6/MAP3K6/INAVA/MECO…	116	72	ENSG00000146648/ENSG00000112715/ENSG00000154764/ENSG00000116717/ENSG00000144746/ENSG00000107984/ENSG00000055208/ENSG00000104332/ENSG00000099860/ENSG00000078401/ENSG00000177283/ENSG00000135341/ENSG00000072803/ENSG00000115008/ENSG00000198909/ENSG00000064393/ENSG00000136997/ENSG00000173334/ENSG00000118523/ENSG00000076604/ENSG00000179094/ENSG00000111961/ENSG00000006432/ENSG00000034152/ENSG00000156299…	44	ENSG00000108861/ENSG00000169967/ENSG00000075711/ENSG00000007168/ENSG00000173545/ENSG00000188554/ENSG00000115694/ENSG00000102882/ENSG00000065427/ENSG00000008294/ENSG00000156466/ENSG00000076984/ENSG00000160551/ENSG00000143507/ENSG00000113161/ENSG00000121653/ENSG00000175104/ENSG00000142733/ENSG00000166167/ENSG00000150907/ENSG00000086061/ENSG00000174130/ENSG00000008735/ENSG00000158828/ENSG00000140443…
BP	GO:0000077	DNA damage checkpoint	80/4589	156/14768	1.03865936370444e-07	5.74425420475237e-05	ENSG00000188486/ENSG00000110092/ENSG00000116717/ENSG00000124762/ENSG00000158435/ENSG00000144580/ENSG00000134852/ENSG00000106144/ENSG00000143971/ENSG00000137337/ENSG00000092853/ENSG00000117748/ENSG00000175793/ENSG00000087586/ENSG00000149115/ENSG00000067369/ENSG00000132646/ENSG00000143493/ENSG00000205250/ENSG00000140464/ENSG00000143476/ENSG00000179295/ENSG00000100393/ENSG00000105373/ENSG00000110107…	H2AFX/CCND1/GADD45A/CDKN1A/CNOT11/CNOT9/CLOCK/CASP2/ETAA1/MDC1/CLSPN/RPA2/SFN/AURKA/TNKS1BP1/TP53BP1/PCNA/INTS7/E2F4/PML/DTL/PTPN11/EP300/NOP53/PRPF19/CDK2/E2F7/DOT1L/UIMC1/BLM/NBN/CDK1/CRY1/PLK3/BABAM2/E2F1/RAD17/BAX/PEA15/BRIP1/FANCI/FOXO4/TAOK1/MAP3K20/RPS27A/XPC/RPL26/CARM1/UBA52/CNOT8/MSH2/DDX39B/LTO1/PCBP4/TIPRL/MUC1/CNOT3/CNOT6/MAPK14/CHEK2/SYF2/TAOK3/WDR76/RFWD3/FBXO4/RGCC/ABRAXAS1/BRCC3/…	80	52	ENSG00000188486/ENSG00000110092/ENSG00000116717/ENSG00000124762/ENSG00000158435/ENSG00000144580/ENSG00000134852/ENSG00000106144/ENSG00000137337/ENSG00000092853/ENSG00000117748/ENSG00000175793/ENSG00000087586/ENSG00000132646/ENSG00000143493/ENSG00000205250/ENSG00000140464/ENSG00000143476/ENSG00000100393/ENSG00000123374/ENSG00000165891/ENSG00000197299/ENSG00000104320/ENSG00000170312/ENSG00000008405…	28	ENSG00000143971/ENSG00000149115/ENSG00000067369/ENSG00000179295/ENSG00000105373/ENSG00000110107/ENSG00000104885/ENSG00000087206/ENSG00000158019/ENSG00000152942/ENSG00000184481/ENSG00000160551/ENSG00000154767/ENSG00000142453/ENSG00000090097/ENSG00000143155/ENSG00000185499/ENSG00000112062/ENSG00000117614/ENSG00000135090/ENSG00000151876/ENSG00000163322/ENSG00000185515/ENSG00000012048/ENSG00000105325…
BP	GO:0010498	proteasomal protein catabolic process	192/4589	451/14768	1.14177435204526e-07	5.74425420475237e-05	ENSG00000018408/ENSG00000145604/ENSG00000137075/ENSG00000126368/ENSG00000147475/ENSG00000123159/ENSG00000070423/ENSG00000104969/ENSG00000179262/ENSG00000114062/ENSG00000146872/ENSG00000188811/ENSG00000121060/ENSG00000134852/ENSG00000165916/ENSG00000079387/ENSG00000141682/ENSG00000198919/ENSG00000072803/ENSG00000153071/ENSG00000068903/ENSG00000014123/ENSG00000167977/ENSG00000087586/ENSG00000153561…	WWTR1/SKP2/RNF38/NR1D1/ERLIN2/GIPC1/RNF126/SGTA/RAD23A/UBE3A/TLK2/NHLRC3/TRIM25/CLOCK/PSMC3/SENP1/PMAIP1/DZIP3/FBXW11/DAB2/SIRT2/UFL1/KCTD5/AURKA/RMND5A/TRIB1/UBE2R2/FAF2/PPP2CB/RNF114/USP5/HM13/HERPUD1/CDC20/ENC1/ARAF/GBA/AUP1/MAN1B1/ERLIN1/PML/SPSB1/MTM1/TMEM129/NOP53/CUL4B/PRPF19/HSPA5/UBE4B/WWP1/MAD2L1/TBL1XR1/YOD1/PCBP2/UBQLN2/CDK1/CAV1/DVL1/TOPORS/BTBD3/PLK3/UBR3/DDA1/UBE2A/ANAPC11/SMURF2/C…	192	103	ENSG00000018408/ENSG00000145604/ENSG00000137075/ENSG00000126368/ENSG00000123159/ENSG00000070423/ENSG00000104969/ENSG00000121060/ENSG00000134852/ENSG00000079387/ENSG00000141682/ENSG00000072803/ENSG00000153071/ENSG00000068903/ENSG00000167977/ENSG00000087586/ENSG00000153561/ENSG00000173334/ENSG00000107341/ENSG00000113194/ENSG00000104695/ENSG00000124226/ENSG00000101294/ENSG00000051108/ENSG00000117399…	89	ENSG00000147475/ENSG00000179262/ENSG00000114062/ENSG00000146872/ENSG00000188811/ENSG00000165916/ENSG00000198919/ENSG00000014123/ENSG00000111667/ENSG00000177628/ENSG00000115307/ENSG00000177239/ENSG00000107566/ENSG00000171100/ENSG00000168936/ENSG00000105373/ENSG00000158290/ENSG00000110107/ENSG00000130939/ENSG00000197111/ENSG00000197579/ENSG00000144357/ENSG00000004897/ENSG00000185627/ENSG00000133794…
BP	GO:0072331	signal transduction by p53 class mediator	123/4589	266/14768	1.22432591340117e-07	5.74425420475237e-05	ENSG00000104419/ENSG00000116717/ENSG00000026508/ENSG00000112378/ENSG00000124762/ENSG00000158435/ENSG00000163349/ENSG00000144580/ENSG00000122406/ENSG00000186834/ENSG00000162409/ENSG00000085224/ENSG00000141682/ENSG00000106144/ENSG00000064393/ENSG00000117748/ENSG00000175793/ENSG00000087586/ENSG00000162521/ENSG00000149115/ENSG00000163132/ENSG00000132646/ENSG00000152409/ENSG00000205250/ENSG00000156983…	NDRG1/GADD45A/CD44/PERP/CDKN1A/CNOT11/HIPK1/CNOT9/RPL5/HEXIM1/PRKAA2/ATRX/PMAIP1/CASP2/HIPK2/RPA2/SFN/AURKA/RBBP4/TNKS1BP1/MSX1/PCNA/JMY/E2F4/BRPF1/RMI1/PML/EP300/DNA2/NOP53/TMEM109/CDK2/E2F7/PRKAG1/TAF13/BLM/NBN/CDK1/NUPR1/TOPORS/SNAI2/USP10/PLK3/E2F1/RAD17/ING5/BAX/PAXIP1/RRN3/SMYD2/BRIP1/TPX2/RFC3/SPRED1/NUAK1/RPS27A/TAF15/PHF20/RPA1/FOXO3/TAF4/RFC5/SNAI1/RRP8/RPL26/TAF4B/CARM1/SPRED2/UBA52/ST…	123	84	ENSG00000104419/ENSG00000116717/ENSG00000026508/ENSG00000124762/ENSG00000158435/ENSG00000163349/ENSG00000144580/ENSG00000122406/ENSG00000141682/ENSG00000106144/ENSG00000064393/ENSG00000117748/ENSG00000175793/ENSG00000087586/ENSG00000163132/ENSG00000132646/ENSG00000205250/ENSG00000178966/ENSG00000140464/ENSG00000100393/ENSG00000138346/ENSG00000110108/ENSG00000123374/ENSG00000165891/ENSG00000181929…	39	ENSG00000112378/ENSG00000186834/ENSG00000162409/ENSG00000085224/ENSG00000162521/ENSG00000149115/ENSG00000152409/ENSG00000156983/ENSG00000105373/ENSG00000197579/ENSG00000152942/ENSG00000168395/ENSG00000088325/ENSG00000270647/ENSG00000025293/ENSG00000132275/ENSG00000142453/ENSG00000118046/ENSG00000163565/ENSG00000090097/ENSG00000185499/ENSG00000100603/ENSG00000170004/ENSG00000147133/ENSG00000112062…
BP	GO:0006611	protein export from nucleus	89/4589	179/14768	1.29584731920795e-07	5.74425420475237e-05	ENSG00000119392/ENSG00000116698/ENSG00000136938/ENSG00000120253/ENSG00000093000/ENSG00000169180/ENSG00000124789/ENSG00000144231/ENSG00000079337/ENSG00000100614/ENSG00000183684/ENSG00000030066/ENSG00000175793/ENSG00000152104/ENSG00000179218/ENSG00000139496/ENSG00000082898/ENSG00000091542/ENSG00000168710/ENSG00000132661/ENSG00000108349/ENSG00000179295/ENSG00000105373/ENSG00000173744/ENSG00000014164…	GLE1/SMG7/ANP32B/NUP43/NUP50/XPO6/NUP153/POLR2D/RAPGEF3/PPM1A/ALYREF/NUP160/SFN/PTPN14/CALR/NUP58/XPO1/ALKBH5/AHCYL1/NXT1/CASC3/PTPN11/NOP53/AGFG1/ZC3H3/RAE1/NUP214/UPF1/SRSF4/AAAS/CPSF2/NUP93/TXN/IL1B/NUP188/BAG3/SRSF2/NUP155/THOC7/SRSF7/CCHCR1/NCBP2/NDC1/FYTTD1/TSC1/XPOT/NUP35/THOC6/SUPT6H/NUP54/DDX39A/RPS15/NUP85/NCBP1/DDX39B/NUP205/TCF7L2/CHP1/PKD1/CPSF3/RBM22/SRSF3/SLBP/NUPL2/SRSF1/IFI27/SLU…	89	64	ENSG00000116698/ENSG00000136938/ENSG00000120253/ENSG00000093000/ENSG00000169180/ENSG00000124789/ENSG00000079337/ENSG00000100614/ENSG00000183684/ENSG00000030066/ENSG00000175793/ENSG00000152104/ENSG00000139496/ENSG00000082898/ENSG00000091542/ENSG00000132661/ENSG00000108349/ENSG00000173744/ENSG00000014164/ENSG00000101146/ENSG00000126883/ENSG00000005007/ENSG00000116350/ENSG00000102900/ENSG00000136810…	25	ENSG00000119392/ENSG00000144231/ENSG00000179218/ENSG00000168710/ENSG00000179295/ENSG00000105373/ENSG00000094914/ENSG00000165934/ENSG00000163634/ENSG00000204536/ENSG00000165699/ENSG00000131652/ENSG00000109111/ENSG00000123136/ENSG00000119203/ENSG00000165949/ENSG00000164609/ENSG00000115137/ENSG00000113013/ENSG00000183087/ENSG00000067066/ENSG00000085415/ENSG00000140829/ENSG00000198252/ENSG00000102119
BP	GO:1903827	regulation of cellular protein localization	204/4589	485/14768	1.37047646330152e-07	5.74425420475237e-05	ENSG00000146648/ENSG00000073921/ENSG00000115310/ENSG00000142627/ENSG00000117899/ENSG00000136938/ENSG00000159363/ENSG00000124762/ENSG00000264364/ENSG00000186480/ENSG00000171206/ENSG00000075711/ENSG00000184584/ENSG00000114315/ENSG00000079337/ENSG00000120992/ENSG00000166900/ENSG00000084463/ENSG00000107560/ENSG00000131626/ENSG00000141682/ENSG00000126003/ENSG00000116199/ENSG00000153071/ENSG00000005884…	EGFR/PICALM/RTN4/EPHA2/MESD/ANP32B/ATP13A2/CDKN1A/DYNLL2/INSIG1/TRIM8/DLG1/TMEM173/HES1/RAPGEF3/LYPLA1/STX3/WBP11/RAB11FIP2/PPFIA1/PMAIP1/PLAGL2/FAM20B/DAB2/ITGA3/SELENOI/PPM1A/SNX33/CCT5/UBE2L3/ARF6/LIF/NPTN/ERBB2/PPP3R1/SFN/PTPN14/CDT1/NUP58/XPO1/IPO5/DTWD2/TERF1/TENM1/PRNP/PTPN11/CLTC/CSK/EPHB2/SH3TC2/PCNT/ZC3H3/PIK3R1/MRAP2/PKIA/NPEPPS/YOD1/GDI1/LEPROTL1/CYB5R1/ROCK2/CDK1/ICE1/DVL1/NMT1/YWHAG…	204	122	ENSG00000146648/ENSG00000073921/ENSG00000115310/ENSG00000142627/ENSG00000136938/ENSG00000159363/ENSG00000124762/ENSG00000171206/ENSG00000184584/ENSG00000114315/ENSG00000079337/ENSG00000120992/ENSG00000166900/ENSG00000107560/ENSG00000131626/ENSG00000141682/ENSG00000126003/ENSG00000116199/ENSG00000153071/ENSG00000005884/ENSG00000138018/ENSG00000100614/ENSG00000173548/ENSG00000185651/ENSG00000165527…	82	ENSG00000117899/ENSG00000264364/ENSG00000186480/ENSG00000075711/ENSG00000084463/ENSG00000150753/ENSG00000141736/ENSG00000169570/ENSG00000009694/ENSG00000179295/ENSG00000141367/ENSG00000103653/ENSG00000160299/ENSG00000203879/ENSG00000159348/ENSG00000164151/ENSG00000136448/ENSG00000170027/ENSG00000112697/ENSG00000108773/ENSG00000141577/ENSG00000198707/ENSG00000180304/ENSG00000187778/ENSG00000132846…
BP	GO:0043254	regulation of protein complex assembly	178/4589	414/14768	1.47084609778548e-07	5.75394993453681e-05	ENSG00000123485/ENSG00000175592/ENSG00000112715/ENSG00000109171/ENSG00000273749/ENSG00000275410/ENSG00000196611/ENSG00000085733/ENSG00000107984/ENSG00000186480/ENSG00000097007/ENSG00000136238/ENSG00000198722/ENSG00000075711/ENSG00000183853/ENSG00000075618/ENSG00000134222/ENSG00000153317/ENSG00000155366/ENSG00000179604/ENSG00000165916/ENSG00000116584/ENSG00000163171/ENSG00000080824/ENSG00000090924…	HJURP/FOSL1/VEGFA/SLAIN2/CYFIP1/HNF1B/MMP1/CTTN/DKK1/INSIG1/ABL1/RAC1/UNC13B/DLG1/KIRREL1/FSCN1/PSRC1/ASAP1/RHOC/CDC42EP4/PSMC3/ARHGEF2/CDC42EP3/HSP90AA1/PLEKHG2/PMAIP1/SEC24B/ARPC3/SIRT2/CLIP1/PPM1A/ARF6/HDAC6/TMOD1/FMN1/RPA2/MYADM/EPS8/CDT1/WIPF2/CAPZA1/SNX9/JMY/TERF1/CREB1/CAPG/GBA/FBLIM1/NAV3/TENM1/MET/PTPN11/EP300/NOP53/NCKAP1/CUL4B/TWF2/MAP2/ANKRD27/FCHSD2/SLF1/GTF2H1/TMSB10/AJUBA/CAMSAP2/C…	178	101	ENSG00000123485/ENSG00000175592/ENSG00000112715/ENSG00000109171/ENSG00000273749/ENSG00000275410/ENSG00000196611/ENSG00000107984/ENSG00000097007/ENSG00000183853/ENSG00000075618/ENSG00000134222/ENSG00000153317/ENSG00000155366/ENSG00000179604/ENSG00000116584/ENSG00000163171/ENSG00000090924/ENSG00000141682/ENSG00000138802/ENSG00000111229/ENSG00000068903/ENSG00000100614/ENSG00000165527/ENSG00000136842…	77	ENSG00000085733/ENSG00000186480/ENSG00000136238/ENSG00000198722/ENSG00000075711/ENSG00000165916/ENSG00000080824/ENSG00000130779/ENSG00000094631/ENSG00000248905/ENSG00000152409/ENSG00000177628/ENSG00000009694/ENSG00000179295/ENSG00000105373/ENSG00000158290/ENSG00000078018/ENSG00000105186/ENSG00000110768/ENSG00000118200/ENSG00000178585/ENSG00000164151/ENSG00000188342/ENSG00000172725/ENSG00000111358…
BP	GO:0034502	protein localization to chromosome	46/4589	77/14768	1.83123037884698e-07	6.71603741442131e-05	ENSG00000086827/ENSG00000085224/ENSG00000139579/ENSG00000150753/ENSG00000117748/ENSG00000129933/ENSG00000167513/ENSG00000147601/ENSG00000133302/ENSG00000198824/ENSG00000170312/ENSG00000183207/ENSG00000041880/ENSG00000146670/ENSG00000132604/ENSG00000161904/ENSG00000171320/ENSG00000137812/ENSG00000164362/ENSG00000132383/ENSG00000120438/ENSG00000172167/ENSG00000147457/ENSG00000142453/ENSG00000099284…	ZW10/ATRX/NABP2/CCT5/RPA2/MAU2/CDT1/TERF1/SLF1/CHAMP1/CDK1/RUVBL2/PARP3/CDCA5/TERF2/LEMD2/ESCO2/KNL1/TERT/RPA1/TCP1/MTBP/CHMP7/CARM1/H2AFY2/TERF2IP/IK/H2AFY/PINX1/RB1/TRAPPC12/CCT6A/GNL3/SGF29/CENPQ/LRWD1/HASPIN/XRCC5/WAPL/CENPT/SPIDR/PLK1/TNKS/EZH2/ATR/ACD	46	28	ENSG00000139579/ENSG00000117748/ENSG00000129933/ENSG00000167513/ENSG00000147601/ENSG00000133302/ENSG00000198824/ENSG00000170312/ENSG00000146670/ENSG00000132604/ENSG00000171320/ENSG00000137812/ENSG00000164362/ENSG00000132383/ENSG00000120438/ENSG00000172167/ENSG00000113648/ENSG00000254093/ENSG00000139687/ENSG00000163938/ENSG00000031691/ENSG00000161036/ENSG00000177602/ENSG00000079246/ENSG00000166851…	18	ENSG00000086827/ENSG00000085224/ENSG00000150753/ENSG00000183207/ENSG00000041880/ENSG00000161904/ENSG00000147457/ENSG00000142453/ENSG00000099284/ENSG00000166848/ENSG00000113141/ENSG00000171853/ENSG00000146731/ENSG00000176476/ENSG00000062650/ENSG00000102901/ENSG00000164808/ENSG00000173273
BP	GO:0044839	cell cycle G2/M phase transition	120/4589	260/14768	1.97023963319778e-07	6.80080362800269e-05	ENSG00000110092/ENSG00000145604/ENSG00000143420/ENSG00000124762/ENSG00000058091/ENSG00000139289/ENSG00000188229/ENSG00000166483/ENSG00000117724/ENSG00000165916/ENSG00000080824/ENSG00000072803/ENSG00000105810/ENSG00000127824/ENSG00000007168/ENSG00000141867/ENSG00000092853/ENSG00000213639/ENSG00000087586/ENSG00000101224/ENSG00000149474/ENSG00000108100/ENSG00000143476/ENSG00000105373/ENSG00000160299…	CCND1/SKP2/ENSA/CDKN1A/CDK14/PHLDA1/TUBB4B/WEE1/CENPF/PSMC3/HSP90AA1/FBXW11/CDK6/TUBA4A/PAFAH1B1/BRD4/CLSPN/PPP1CB/AURKA/CDC25B/KAT14/CCNY/DTL/NOP53/PCNT/PKMYT1/CDK2/PKIA/AJUBA/TUBB/UIMC1/HMMR/BLM/NBN/CDK1/YWHAG/CNTRL/PLK3/CEP131/BABAM2/PSMD13/CEP290/MELK/RAD17/PSMB8/CEP164/PSMC4/CSNK1E/PAXIP1/CEP250/PSMB1/PSMC2/MAPRE1/TPX2/FANCI/FOXO4/TAOK1/PSMD12/DYNLL1/RPS27A/RAD51C/USP47/ATF5/PSMA4/BTRC/CCP11…	120	62	ENSG00000110092/ENSG00000145604/ENSG00000124762/ENSG00000139289/ENSG00000188229/ENSG00000166483/ENSG00000072803/ENSG00000105810/ENSG00000127824/ENSG00000141867/ENSG00000092853/ENSG00000087586/ENSG00000101224/ENSG00000108100/ENSG00000143476/ENSG00000127564/ENSG00000123374/ENSG00000171033/ENSG00000129474/ENSG00000196230/ENSG00000197299/ENSG00000104320/ENSG00000170312/ENSG00000173846/ENSG00000165304…	58	ENSG00000143420/ENSG00000058091/ENSG00000117724/ENSG00000165916/ENSG00000080824/ENSG00000007168/ENSG00000213639/ENSG00000149474/ENSG00000105373/ENSG00000160299/ENSG00000087206/ENSG00000072571/ENSG00000170027/ENSG00000119397/ENSG00000141577/ENSG00000158019/ENSG00000185627/ENSG00000198707/ENSG00000152942/ENSG00000204264/ENSG00000110274/ENSG00000013275/ENSG00000126001/ENSG00000008018/ENSG00000161057…
BP	GO:0043161	proteasome-mediated ubiquitin-dependent protein catabolic process	172/4589	401/14768	2.87643789716123e-07	8.69255249507669e-05	ENSG00000018408/ENSG00000145604/ENSG00000137075/ENSG00000147475/ENSG00000123159/ENSG00000070423/ENSG00000104969/ENSG00000179262/ENSG00000114062/ENSG00000146872/ENSG00000188811/ENSG00000121060/ENSG00000134852/ENSG00000165916/ENSG00000079387/ENSG00000198919/ENSG00000072803/ENSG00000153071/ENSG00000068903/ENSG00000014123/ENSG00000167977/ENSG00000087586/ENSG00000153561/ENSG00000173334/ENSG00000107341…	WWTR1/SKP2/RNF38/ERLIN2/GIPC1/RNF126/SGTA/RAD23A/UBE3A/TLK2/NHLRC3/TRIM25/CLOCK/PSMC3/SENP1/DZIP3/FBXW11/DAB2/SIRT2/UFL1/KCTD5/AURKA/RMND5A/TRIB1/UBE2R2/FAF2/PPP2CB/RNF114/USP5/HERPUD1/CDC20/ARAF/GBA/AUP1/MAN1B1/ERLIN1/PML/SPSB1/MTM1/TMEM129/NOP53/HSPA5/UBE4B/WWP1/MAD2L1/TBL1XR1/YOD1/PCBP2/UBQLN2/CDK1/CAV1/DVL1/TOPORS/BTBD3/PLK3/UBR3/DDA1/UBE2A/ANAPC11/SMURF2/CDC27/PSMD13/WWP2/ARNTL/TNFAIP1/PSMB8…	172	93	ENSG00000018408/ENSG00000145604/ENSG00000137075/ENSG00000123159/ENSG00000070423/ENSG00000104969/ENSG00000121060/ENSG00000134852/ENSG00000079387/ENSG00000072803/ENSG00000153071/ENSG00000068903/ENSG00000167977/ENSG00000087586/ENSG00000153561/ENSG00000173334/ENSG00000107341/ENSG00000113194/ENSG00000104695/ENSG00000124226/ENSG00000051108/ENSG00000117399/ENSG00000078061/ENSG00000140464/ENSG00000171621…	79	ENSG00000147475/ENSG00000179262/ENSG00000114062/ENSG00000146872/ENSG00000188811/ENSG00000165916/ENSG00000198919/ENSG00000014123/ENSG00000111667/ENSG00000177628/ENSG00000115307/ENSG00000177239/ENSG00000107566/ENSG00000171100/ENSG00000168936/ENSG00000105373/ENSG00000130939/ENSG00000197111/ENSG00000197579/ENSG00000144357/ENSG00000004897/ENSG00000185627/ENSG00000133794/ENSG00000204264/ENSG00000162191…
BP	GO:0007044	cell-substrate junction assembly	50/4589	87/14768	2.9761428407822e-07	8.69255249507669e-05	ENSG00000112715/ENSG00000130702/ENSG00000143398/ENSG00000164741/ENSG00000085733/ENSG00000104332/ENSG00000164171/ENSG00000097007/ENSG00000136238/ENSG00000196878/ENSG00000058085/ENSG00000079308/ENSG00000166949/ENSG00000161638/ENSG00000197747/ENSG00000053747/ENSG00000184349/ENSG00000149177/ENSG00000178209/ENSG00000137801/ENSG00000259207/ENSG00000248905/ENSG00000144824/ENSG00000167657/ENSG00000135862…	VEGFA/LAMA5/PIP5K1A/DLC1/CTTN/SFRP1/ITGA2/ABL1/RAC1/LAMB3/LAMC2/TNS1/SMAD3/ITGA5/S100A10/LAMA3/EFNA5/PTPRJ/PLEC/THBS1/ITGB3/FMN1/PHLDB2/DAPK3/LAMC1/AJUBA/KRT14/ROCK2/KDR/ITGA6/FN1/TSC1/WHAMM/COL17A1/COL16A1/ACVRL1/PTK2/SDC4/ARHGEF7/SORBS1/TRIP6/PTK2B/NRP1/BCL2/MACF1/ACTN1/FERMT2/IQGAP1/CLASP1/PPM1F	50	38	ENSG00000112715/ENSG00000130702/ENSG00000143398/ENSG00000164741/ENSG00000104332/ENSG00000164171/ENSG00000097007/ENSG00000196878/ENSG00000058085/ENSG00000079308/ENSG00000166949/ENSG00000161638/ENSG00000197747/ENSG00000053747/ENSG00000184349/ENSG00000178209/ENSG00000137801/ENSG00000259207/ENSG00000144824/ENSG00000135862/ENSG00000129474/ENSG00000186847/ENSG00000134318/ENSG00000128052/ENSG00000091409…	12	ENSG00000085733/ENSG00000136238/ENSG00000149177/ENSG00000248905/ENSG00000167657/ENSG00000115414/ENSG00000165699/ENSG00000124145/ENSG00000087077/ENSG00000120899/ENSG00000073712/ENSG00000140575
BP	GO:1901988	negative regulation of cell cycle phase transition	109/4589	233/14768	3.06472629014e-07	8.69255249507669e-05	ENSG00000110092/ENSG00000071539/ENSG00000116717/ENSG00000086827/ENSG00000124762/ENSG00000152518/ENSG00000158435/ENSG00000144580/ENSG00000120129/ENSG00000117724/ENSG00000165916/ENSG00000106144/ENSG00000160310/ENSG00000092853/ENSG00000117748/ENSG00000175793/ENSG00000087586/ENSG00000167513/ENSG00000149115/ENSG00000132646/ENSG00000205250/ENSG00000140464/ENSG00000143476/ENSG00000100393/ENSG00000105373…	CCND1/TRIP13/GADD45A/ZW10/CDKN1A/ZFP36L2/CNOT11/CNOT9/DUSP1/CENPF/PSMC3/CASP2/PRMT2/CLSPN/RPA2/SFN/AURKA/CDT1/TNKS1BP1/PCNA/E2F4/PML/DTL/EP300/NOP53/NACC2/CDK2/E2F7/MAD2L1/GEN1/UIMC1/BLM/NBN/CDK1/PLK3/SLFN11/BABAM2/PSMD13/E2F1/RAD17/PSMB8/BAX/PSMC4/ZFP36L1/PSMB1/PSMC2/FANCI/FOXO4/TAOK1/PSMD12/RPS27A/USP47/CDK2AP2/ATF5/PSMA4/RPL26/CTDSP2/CARM1/FBXO7/PSMB4/UBA52/KLHL22/CNOT8/IK/H2AFY/PINX1/CDC73/LT…	109	66	ENSG00000110092/ENSG00000071539/ENSG00000116717/ENSG00000124762/ENSG00000152518/ENSG00000158435/ENSG00000144580/ENSG00000120129/ENSG00000106144/ENSG00000092853/ENSG00000117748/ENSG00000175793/ENSG00000087586/ENSG00000167513/ENSG00000132646/ENSG00000205250/ENSG00000140464/ENSG00000143476/ENSG00000100393/ENSG00000123374/ENSG00000165891/ENSG00000164109/ENSG00000178295/ENSG00000197299/ENSG00000104320…	43	ENSG00000086827/ENSG00000117724/ENSG00000165916/ENSG00000160310/ENSG00000149115/ENSG00000105373/ENSG00000148411/ENSG00000087206/ENSG00000158019/ENSG00000185627/ENSG00000152942/ENSG00000204264/ENSG00000013275/ENSG00000008018/ENSG00000161057/ENSG00000184481/ENSG00000160551/ENSG00000167797/ENSG00000041357/ENSG00000142453/ENSG00000100225/ENSG00000159377/ENSG00000099910/ENSG00000113141/ENSG00000090097…
BP	GO:0051169	nuclear transport	149/4589	339/14768	3.11083167001722e-07	8.69255249507669e-05	ENSG00000265972/ENSG00000119392/ENSG00000116698/ENSG00000136938/ENSG00000120253/ENSG00000102753/ENSG00000137309/ENSG00000124762/ENSG00000093000/ENSG00000169180/ENSG00000124789/ENSG00000184584/ENSG00000144231/ENSG00000079337/ENSG00000119335/ENSG00000100614/ENSG00000183684/ENSG00000030066/ENSG00000175793/ENSG00000152104/ENSG00000104447/ENSG00000179218/ENSG00000139496/ENSG00000082898/ENSG00000091542…	TXNIP/GLE1/SMG7/ANP32B/NUP43/KPNA3/HMGA1/CDKN1A/NUP50/XPO6/NUP153/TMEM173/POLR2D/RAPGEF3/SET/PPM1A/ALYREF/NUP160/SFN/PTPN14/TRPS1/CALR/NUP58/XPO1/ALKBH5/TNPO1/IPO5/DAG1/TMEM33/AHCYL1/NXT1/CASC3/PML/PTPN11/NOP53/AGFG1/ZC3H3/KPNA5/RAE1/NUP214/PKIA/UPF1/PRKAG1/GCKR/SRSF4/CDK1/TNPO2/NUDT4/ANKRD54/AAAS/CPSF2/ARNTL/NUP93/TXN/IL1B/MAPK1/NUP188/BAG3/SRSF2/BACH2/NUP155/THOC7/SNUPN/STAT3/PSIP1/SRSF7/CCHCR1…	149	103	ENSG00000265972/ENSG00000116698/ENSG00000136938/ENSG00000120253/ENSG00000102753/ENSG00000137309/ENSG00000124762/ENSG00000093000/ENSG00000169180/ENSG00000124789/ENSG00000184584/ENSG00000079337/ENSG00000119335/ENSG00000100614/ENSG00000183684/ENSG00000030066/ENSG00000175793/ENSG00000152104/ENSG00000139496/ENSG00000082898/ENSG00000091542/ENSG00000083312/ENSG00000065150/ENSG00000132661/ENSG00000108349…	46	ENSG00000119392/ENSG00000144231/ENSG00000104447/ENSG00000179218/ENSG00000173402/ENSG00000109133/ENSG00000168710/ENSG00000179295/ENSG00000105373/ENSG00000196911/ENSG00000100124/ENSG00000094914/ENSG00000165934/ENSG00000133794/ENSG00000163634/ENSG00000169371/ENSG00000204536/ENSG00000124788/ENSG00000183486/ENSG00000165699/ENSG00000131652/ENSG00000109111/ENSG00000213672/ENSG00000167196/ENSG00000123136…
BP	GO:0071901	negative regulation of protein serine/threonine kinase activity	66/4589	125/14768	3.3339533288644e-07	8.89256278808013e-05	ENSG00000108861/ENSG00000187678/ENSG00000164305/ENSG00000124762/ENSG00000104332/ENSG00000097007/ENSG00000120875/ENSG00000120129/ENSG00000186834/ENSG00000139318/ENSG00000136158/ENSG00000105810/ENSG00000149177/ENSG00000175793/ENSG00000141564/ENSG00000065150/ENSG00000114302/ENSG00000177628/ENSG00000112079/ENSG00000138835/ENSG00000138166/ENSG00000113575/ENSG00000164086/ENSG00000254087/ENSG00000171033…	DUSP3/SPRY4/CASP3/CDKN1A/SFRP1/ABL1/DUSP4/DUSP1/HEXIM1/DUSP6/SPRY2/CDK6/PTPRJ/SFN/RPTOR/IPO5/PRKAR2A/GBA/STK38/RGS3/DUSP5/PPP2CA/DUSP7/LYN/PKIA/AIDA/CAV1/YWHAG/TNFAIP3/LATS2/IL1B/WNK1/PAQR3/SPRED1/DUSP10/HMGCR/MAPK8IP1/PRKCD/PRKAR1A/IPO7/FBXO7/SPRED2/LRP6/DNAJA1/CIB1/HYAL2/H2AFY/DUSP22/SPRY1/HEXIM2/ZNF675/SMPD1/CDKN2C/PRKAR1B/APOE/PRKAR2B/LATS1/PPP2R1A/GSTP1/MEN1/HIPK3/CHORDC1/PLK1/RGS2/DUSP8/GPS1	66	41	ENSG00000187678/ENSG00000164305/ENSG00000124762/ENSG00000104332/ENSG00000097007/ENSG00000120875/ENSG00000120129/ENSG00000139318/ENSG00000136158/ENSG00000105810/ENSG00000175793/ENSG00000065150/ENSG00000138835/ENSG00000138166/ENSG00000113575/ENSG00000164086/ENSG00000254087/ENSG00000171033/ENSG00000186063/ENSG00000105974/ENSG00000118503/ENSG00000125538/ENSG00000060237/ENSG00000163291/ENSG00000166068…	25	ENSG00000108861/ENSG00000186834/ENSG00000149177/ENSG00000141564/ENSG00000114302/ENSG00000177628/ENSG00000112079/ENSG00000170027/ENSG00000150457/ENSG00000143507/ENSG00000113161/ENSG00000121653/ENSG00000108946/ENSG00000100225/ENSG00000070018/ENSG00000086061/ENSG00000112679/ENSG00000168517/ENSG00000197372/ENSG00000166311/ENSG00000123080/ENSG00000188191/ENSG00000133895/ENSG00000110172/ENSG00000184545
BP	GO:0006913	nucleocytoplasmic transport	147/4589	335/14768	4.19764610847023e-07	0.000106779354562009	ENSG00000265972/ENSG00000119392/ENSG00000116698/ENSG00000136938/ENSG00000120253/ENSG00000102753/ENSG00000124762/ENSG00000093000/ENSG00000169180/ENSG00000124789/ENSG00000184584/ENSG00000144231/ENSG00000079337/ENSG00000119335/ENSG00000100614/ENSG00000183684/ENSG00000030066/ENSG00000175793/ENSG00000152104/ENSG00000104447/ENSG00000179218/ENSG00000139496/ENSG00000082898/ENSG00000091542/ENSG00000083312…	TXNIP/GLE1/SMG7/ANP32B/NUP43/KPNA3/CDKN1A/NUP50/XPO6/NUP153/TMEM173/POLR2D/RAPGEF3/SET/PPM1A/ALYREF/NUP160/SFN/PTPN14/TRPS1/CALR/NUP58/XPO1/ALKBH5/TNPO1/IPO5/DAG1/TMEM33/AHCYL1/NXT1/CASC3/PML/PTPN11/NOP53/AGFG1/ZC3H3/KPNA5/RAE1/NUP214/PKIA/UPF1/PRKAG1/GCKR/SRSF4/CDK1/TNPO2/NUDT4/ANKRD54/AAAS/CPSF2/ARNTL/NUP93/TXN/IL1B/MAPK1/NUP188/BAG3/SRSF2/BACH2/NUP155/THOC7/SNUPN/STAT3/SRSF7/CCHCR1/NCBP2/NDC1/…	147	101	ENSG00000265972/ENSG00000116698/ENSG00000136938/ENSG00000120253/ENSG00000102753/ENSG00000124762/ENSG00000093000/ENSG00000169180/ENSG00000124789/ENSG00000184584/ENSG00000079337/ENSG00000119335/ENSG00000100614/ENSG00000183684/ENSG00000030066/ENSG00000175793/ENSG00000152104/ENSG00000139496/ENSG00000082898/ENSG00000091542/ENSG00000083312/ENSG00000065150/ENSG00000132661/ENSG00000108349/ENSG00000140464…	46	ENSG00000119392/ENSG00000144231/ENSG00000104447/ENSG00000179218/ENSG00000173402/ENSG00000109133/ENSG00000168710/ENSG00000179295/ENSG00000105373/ENSG00000196911/ENSG00000100124/ENSG00000094914/ENSG00000165934/ENSG00000133794/ENSG00000163634/ENSG00000169371/ENSG00000204536/ENSG00000124788/ENSG00000183486/ENSG00000165699/ENSG00000131652/ENSG00000109111/ENSG00000213672/ENSG00000167196/ENSG00000123136…
BP	GO:1901990	regulation of mitotic cell cycle phase transition	165/4589	384/14768	4.36725376531735e-07	0.000106779354562009	ENSG00000146648/ENSG00000110092/ENSG00000071539/ENSG00000116717/ENSG00000086827/ENSG00000124762/ENSG00000152518/ENSG00000158435/ENSG00000144580/ENSG00000188229/ENSG00000120129/ENSG00000117724/ENSG00000165916/ENSG00000080824/ENSG00000106144/ENSG00000068903/ENSG00000105810/ENSG00000127824/ENSG00000007168/ENSG00000171566/ENSG00000160310/ENSG00000141867/ENSG00000092853/ENSG00000117748/ENSG00000175793…	EGFR/CCND1/TRIP13/GADD45A/ZW10/CDKN1A/ZFP36L2/CNOT11/CNOT9/TUBB4B/DUSP1/CENPF/PSMC3/HSP90AA1/CASP2/SIRT2/CDK6/TUBA4A/PAFAH1B1/PLRG1/PRMT2/BRD4/CLSPN/RPA2/SFN/AURKA/CDT1/TNKS1BP1/PPP1R9B/RPTOR/PCNA/E2F4/PML/DTL/EP300/NOP53/PCNT/CUL4B/NACC2/CDK2/PKIA/E2F7/MAD2L1/GEN1/TUBB/HMMR/BLM/NBN/CDK1/YWHAG/CNTRL/ID2/PLK3/NEK6/CEP131/ANAPC11/SLFN11/KNTC1/PSMD13/CEP290/CDCA5/E2F1/RAD17/PSMB8/BAX/CEP164/PSMC4/CS…	165	98	ENSG00000146648/ENSG00000110092/ENSG00000071539/ENSG00000116717/ENSG00000124762/ENSG00000152518/ENSG00000158435/ENSG00000144580/ENSG00000188229/ENSG00000120129/ENSG00000106144/ENSG00000068903/ENSG00000105810/ENSG00000127824/ENSG00000141867/ENSG00000092853/ENSG00000117748/ENSG00000175793/ENSG00000087586/ENSG00000167513/ENSG00000132646/ENSG00000205250/ENSG00000140464/ENSG00000143476/ENSG00000100393…	67	ENSG00000086827/ENSG00000117724/ENSG00000165916/ENSG00000080824/ENSG00000007168/ENSG00000171566/ENSG00000160310/ENSG00000149115/ENSG00000108819/ENSG00000141564/ENSG00000105373/ENSG00000160299/ENSG00000158290/ENSG00000148411/ENSG00000072571/ENSG00000170027/ENSG00000119397/ENSG00000141577/ENSG00000185627/ENSG00000198707/ENSG00000152942/ENSG00000204264/ENSG00000110274/ENSG00000013275/ENSG00000126001…
BP	GO:0031396	regulation of protein ubiquitination	87/4589	178/14768	4.64784221235684e-07	0.00010909415240844	ENSG00000145604/ENSG00000167110/ENSG00000114062/ENSG00000097007/ENSG00000106683/ENSG00000122406/ENSG00000168283/ENSG00000080824/ENSG00000176170/ENSG00000014123/ENSG00000185651/ENSG00000136807/ENSG00000088832/ENSG00000111961/ENSG00000051108/ENSG00000117399/ENSG00000107937/ENSG00000106799/ENSG00000044574/ENSG00000160445/ENSG00000164109/ENSG00000105974/ENSG00000197579/ENSG00000008405/ENSG00000118503…	SKP2/GOLGA2/UBE3A/ABL1/LIMK1/RPL5/BMI1/HSP90AA1/SPHK1/UFL1/UBE2L3/CDK9/FKBP1A/SASH1/HERPUD1/CDC20/GTPBP4/TGFBR1/HSPA5/ZER1/MAD2L1/CAV1/TOPORS/CRY1/TNFAIP3/PER2/UBXN1/PAXIP1/RNF40/NXN/ARRDC3/CTR9/RPS3/PELI1/FANCI/OGT/TSPO/UBE2N/TRAF6/FBXO5/NMI/INAVA/PDCD6/PRKCE/SIAH2/RIPK2/TICAM1/ZYG11A/ARRDC4/DNAJA1/XIAP/PINK1/GSK3A/PINX1/RNF20/CHP1/PRMT3/FEM1A/UBE2S/AIMP2/BAG5/STUB1/TAF1/FBXO2/PSEN1/DCUN1D2/MTOR…	87	51	ENSG00000145604/ENSG00000097007/ENSG00000122406/ENSG00000168283/ENSG00000176170/ENSG00000185651/ENSG00000088832/ENSG00000111961/ENSG00000051108/ENSG00000117399/ENSG00000044574/ENSG00000164109/ENSG00000105974/ENSG00000008405/ENSG00000118503/ENSG00000132326/ENSG00000157212/ENSG00000167693/ENSG00000113369/ENSG00000149273/ENSG00000197329/ENSG00000140525/ENSG00000147162/ENSG00000100300/ENSG00000177889…	36	ENSG00000167110/ENSG00000114062/ENSG00000106683/ENSG00000080824/ENSG00000014123/ENSG00000136807/ENSG00000107937/ENSG00000106799/ENSG00000160445/ENSG00000197579/ENSG00000162191/ENSG00000103549/ENSG00000198730/ENSG00000175104/ENSG00000123609/ENSG00000249915/ENSG00000181788/ENSG00000086061/ENSG00000101966/ENSG00000158828/ENSG00000155827/ENSG00000106305/ENSG00000103266/ENSG00000147133/ENSG00000116661…
BP	GO:0071897	DNA biosynthetic process	94/4589	196/14768	4.90483175986709e-07	0.000110698279872693	ENSG00000116698/ENSG00000148229/ENSG00000124762/ENSG00000136830/ENSG00000178188/ENSG00000120129/ENSG00000121060/ENSG00000117724/ENSG00000080824/ENSG00000167900/ENSG00000150753/ENSG00000117748/ENSG00000136997/ENSG00000118523/ENSG00000204217/ENSG00000149115/ENSG00000166548/ENSG00000132646/ENSG00000009413/ENSG00000147601/ENSG00000178966/ENSG00000167085/ENSG00000143476/ENSG00000138346/ENSG00000101751…	SMG7/POLE3/CDKN1A/FAM129B/SH2B1/DUSP1/TRIM25/CENPF/HSP90AA1/TK1/CCT5/RPA2/MYC/CTGF/BMPR2/TNKS1BP1/TK2/PCNA/REV3L/TERF1/RMI1/PHB/DTL/DNA2/POLI/MAPK3/LIG4/POLD3/WRNIP1/BLM/NBN/USP10/PARP4/CHTF18/TERF2/MAPK1/BRIP1/MAP2K7/RFC3/RPS27A/RAD51C/TERT/VCP/RPA1/RFC5/TCP1/POLA1/UBA52/RMI2/TERF2IP/LIN9/ACVRL1/RAD51D/HNRNPC/PINX1/DDX39B/XRCC3/HNRNPD/RFC4/NPLOC4/STN1/KLF4/PRIM2/MYBBP1A/GJA1/CCT6A/RFC1/PTK2B/POL…	94	64	ENSG00000116698/ENSG00000148229/ENSG00000124762/ENSG00000136830/ENSG00000120129/ENSG00000121060/ENSG00000167900/ENSG00000117748/ENSG00000136997/ENSG00000118523/ENSG00000204217/ENSG00000132646/ENSG00000147601/ENSG00000178966/ENSG00000167085/ENSG00000143476/ENSG00000138346/ENSG00000174405/ENSG00000077514/ENSG00000124535/ENSG00000197299/ENSG00000104320/ENSG00000103194/ENSG00000102699/ENSG00000127586…	30	ENSG00000178188/ENSG00000117724/ENSG00000080824/ENSG00000150753/ENSG00000149115/ENSG00000166548/ENSG00000009413/ENSG00000101751/ENSG00000102882/ENSG00000076984/ENSG00000165280/ENSG00000166848/ENSG00000185379/ENSG00000182446/ENSG00000107960/ENSG00000146731/ENSG00000120899/ENSG00000070010/ENSG00000166169/ENSG00000187608/ENSG00000172795/ENSG00000172977/ENSG00000162585/ENSG00000110958/ENSG00000151876…
BP	GO:0051168	nuclear export	95/4589	199/14768	5.56359229832583e-07	0.000120915405950281	ENSG00000119392/ENSG00000116698/ENSG00000136938/ENSG00000120253/ENSG00000093000/ENSG00000169180/ENSG00000124789/ENSG00000144231/ENSG00000079337/ENSG00000100614/ENSG00000183684/ENSG00000030066/ENSG00000175793/ENSG00000152104/ENSG00000179218/ENSG00000139496/ENSG00000082898/ENSG00000091542/ENSG00000168710/ENSG00000132661/ENSG00000108349/ENSG00000179295/ENSG00000105373/ENSG00000173744/ENSG00000014164…	GLE1/SMG7/ANP32B/NUP43/NUP50/XPO6/NUP153/POLR2D/RAPGEF3/PPM1A/ALYREF/NUP160/SFN/PTPN14/CALR/NUP58/XPO1/ALKBH5/AHCYL1/NXT1/CASC3/PTPN11/NOP53/AGFG1/ZC3H3/RAE1/NUP214/UPF1/SRSF4/NUDT4/AAAS/CPSF2/NUP93/TXN/IL1B/NUP188/BAG3/SRSF2/NUP155/THOC7/SRSF7/CCHCR1/NCBP2/NDC1/ATXN1/FYTTD1/TSC1/XPOT/NUP35/THOC6/SUPT6H/NUP54/CPSF6/DDX39A/RPS15/NUP85/NCBP1/DDX39B/NUP205/TCF7L2/CHP1/PKD1/CPSF3/RBM22/SRSF3/SLBP/NUP…	95	68	ENSG00000116698/ENSG00000136938/ENSG00000120253/ENSG00000093000/ENSG00000169180/ENSG00000124789/ENSG00000079337/ENSG00000100614/ENSG00000183684/ENSG00000030066/ENSG00000175793/ENSG00000152104/ENSG00000139496/ENSG00000082898/ENSG00000091542/ENSG00000132661/ENSG00000108349/ENSG00000173744/ENSG00000014164/ENSG00000101146/ENSG00000126883/ENSG00000005007/ENSG00000116350/ENSG00000173598/ENSG00000102900…	27	ENSG00000119392/ENSG00000144231/ENSG00000179218/ENSG00000168710/ENSG00000179295/ENSG00000105373/ENSG00000094914/ENSG00000165934/ENSG00000163634/ENSG00000204536/ENSG00000124788/ENSG00000165699/ENSG00000131652/ENSG00000109111/ENSG00000123136/ENSG00000119203/ENSG00000165949/ENSG00000164609/ENSG00000115137/ENSG00000113013/ENSG00000183087/ENSG00000165525/ENSG00000067066/ENSG00000085415/ENSG00000140829…
BP	GO:0051348	negative regulation of transferase activity	128/4589	286/14768	6.44247331600277e-07	0.000135015833636801	ENSG00000018408/ENSG00000108861/ENSG00000116717/ENSG00000116285/ENSG00000013588/ENSG00000187678/ENSG00000154127/ENSG00000164305/ENSG00000124762/ENSG00000104332/ENSG00000097007/ENSG00000120875/ENSG00000099860/ENSG00000106683/ENSG00000122406/ENSG00000120129/ENSG00000005700/ENSG00000186834/ENSG00000156976/ENSG00000139318/ENSG00000136158/ENSG00000105810/ENSG00000149177/ENSG00000175793/ENSG00000163945…	WWTR1/DUSP3/GADD45A/ERRFI1/GPRC5A/SPRY4/UBASH3B/CASP3/CDKN1A/SFRP1/ABL1/DUSP4/GADD45B/LIMK1/RPL5/DUSP1/IBTK/HEXIM1/EIF4A2/DUSP6/SPRY2/CDK6/PTPRJ/SFN/UVSSA/TRIB1/AKT1S1/RPTOR/CEP85/IPO5/PRKAR2A/NIPSNAP2/TERF1/GBA/STK38/SOCS3/RGS3/DUSP5/PPP2CA/DUSP7/CSK/EPHB2/GSKIP/LYN/PKIA/MAD2L1/AJUBA/GCKR/AIDA/CAV1/DVL1/FLRT3/YWHAG/TNFAIP3/LATS2/CAMK2N1/IL1B/WNK1/WARS/TRIB2/FOXA2/PAQR3/SPRED1/DUSP10/GNAQ/HMGCR/Z…	128	83	ENSG00000018408/ENSG00000116717/ENSG00000116285/ENSG00000013588/ENSG00000187678/ENSG00000154127/ENSG00000164305/ENSG00000124762/ENSG00000104332/ENSG00000097007/ENSG00000120875/ENSG00000099860/ENSG00000122406/ENSG00000120129/ENSG00000156976/ENSG00000139318/ENSG00000136158/ENSG00000105810/ENSG00000175793/ENSG00000173334/ENSG00000130695/ENSG00000065150/ENSG00000147601/ENSG00000184557/ENSG00000138835…	45	ENSG00000108861/ENSG00000106683/ENSG00000005700/ENSG00000186834/ENSG00000149177/ENSG00000163945/ENSG00000204673/ENSG00000141564/ENSG00000114302/ENSG00000146729/ENSG00000177628/ENSG00000112079/ENSG00000103653/ENSG00000170027/ENSG00000150457/ENSG00000140105/ENSG00000143507/ENSG00000156052/ENSG00000113161/ENSG00000121653/ENSG00000066027/ENSG00000185420/ENSG00000186868/ENSG00000139546/ENSG00000108946…
BP	GO:0043405	regulation of MAP kinase activity	138/4589	313/14768	6.79886862784108e-07	0.000137571590028178	ENSG00000146648/ENSG00000112715/ENSG00000108861/ENSG00000051382/ENSG00000116717/ENSG00000187678/ENSG00000107984/ENSG00000055208/ENSG00000169967/ENSG00000104332/ENSG00000120875/ENSG00000099860/ENSG00000156427/ENSG00000120129/ENSG00000109270/ENSG00000078401/ENSG00000177283/ENSG00000135341/ENSG00000049130/ENSG00000139318/ENSG00000114738/ENSG00000136158/ENSG00000149177/ENSG00000198909/ENSG00000137801…	EGFR/VEGFA/DUSP3/PIK3CB/GADD45A/SPRY4/DKK1/TAB2/MAP3K2/SFRP1/DUSP4/GADD45B/FGF18/DUSP1/LAMTOR3/EDN1/FZD8/MAP3K7/KITLG/DUSP6/MAPKAPK3/SPRY2/PTPRJ/MAP3K3/THBS1/ERBB2/TRIB1/TGFA/SASH1/MAP3K9/ARAF/GBA/STK38/RGS3/DUSP5/TENM1/KIDINS220/STK25/PPP2CA/PTPN11/DUSP7/CSK/TGFBR1/EPHB2/LYN/FGF2/KIT/CD40/MAP2K3/TIAM1/MAPK3/TAB3/KARS/AJUBA/FRS2/AIDA/CDK1/CAV1/PLCG1/ERN1/MAPKAPK2/FGFR1/GNAI2/MAP3K5/IL1B/MAPK1/RAF…	138	92	ENSG00000146648/ENSG00000112715/ENSG00000051382/ENSG00000116717/ENSG00000187678/ENSG00000107984/ENSG00000055208/ENSG00000104332/ENSG00000120875/ENSG00000099860/ENSG00000156427/ENSG00000120129/ENSG00000109270/ENSG00000078401/ENSG00000177283/ENSG00000135341/ENSG00000049130/ENSG00000139318/ENSG00000114738/ENSG00000136158/ENSG00000198909/ENSG00000137801/ENSG00000173334/ENSG00000163235/ENSG00000111961…	46	ENSG00000108861/ENSG00000169967/ENSG00000149177/ENSG00000141736/ENSG00000177628/ENSG00000112079/ENSG00000009694/ENSG00000134313/ENSG00000115694/ENSG00000179295/ENSG00000103653/ENSG00000106799/ENSG00000138685/ENSG00000157404/ENSG00000102882/ENSG00000065427/ENSG00000124181/ENSG00000008294/ENSG00000167258/ENSG00000076984/ENSG00000160551/ENSG00000143507/ENSG00000113161/ENSG00000121653/ENSG00000179222…
BP	GO:0019080	viral gene expression	90/4589	188/14768	9.39852195190564e-07	0.000183835089379274	ENSG00000120253/ENSG00000093000/ENSG00000121864/ENSG00000171206/ENSG00000175390/ENSG00000124789/ENSG00000144231/ENSG00000122406/ENSG00000165916/ENSG00000030066/ENSG00000136807/ENSG00000185591/ENSG00000139726/ENSG00000139496/ENSG00000100393/ENSG00000101146/ENSG00000126883/ENSG00000197111/ENSG00000188986/ENSG00000188342/ENSG00000125651/ENSG00000094914/ENSG00000163682/ENSG00000102900/ENSG00000095319…	NUP43/NUP50/ZNF639/TRIM8/EIF3F/NUP153/POLR2D/RPL5/PSMC3/NUP160/CDK9/SP1/DENR/NUP58/EP300/RAE1/NUP214/PCBP2/NELFB/GTF2F2/GTF2F1/AAAS/RPL9/NUP93/NUP188/EIF3A/NUP155/RPL37A/NUCKS1/RPS17/RPS3/RPL22/POLR2L/JUN/RPS27A/SMARCA4/ZFP36/NDC1/RPL12/RPS12/MON1B/TARBP2/RPS21/NUP35/NUP54/RPLP1/RPL26/EIF2D/RPS23/EIF3D/RPL24/UBA52/RPLP0/RPS15/NUP85/NUP205/RPL10A/MCTS1/RPL7/HDAC1/POLR2E/RPS29/NUPL2/RPS28/RPS19/SNW…	90	68	ENSG00000120253/ENSG00000093000/ENSG00000121864/ENSG00000171206/ENSG00000124789/ENSG00000122406/ENSG00000030066/ENSG00000185591/ENSG00000139496/ENSG00000100393/ENSG00000101146/ENSG00000126883/ENSG00000163682/ENSG00000102900/ENSG00000095319/ENSG00000113569/ENSG00000197756/ENSG00000069275/ENSG00000182774/ENSG00000149273/ENSG00000116251/ENSG00000177700/ENSG00000177606/ENSG00000143947/ENSG00000128016…	22	ENSG00000175390/ENSG00000144231/ENSG00000165916/ENSG00000136807/ENSG00000139726/ENSG00000197111/ENSG00000188986/ENSG00000188342/ENSG00000125651/ENSG00000094914/ENSG00000107581/ENSG00000127616/ENSG00000103111/ENSG00000139546/ENSG00000143486/ENSG00000232119/ENSG00000100603/ENSG00000048649/ENSG00000160208/ENSG00000099956/ENSG00000142089/ENSG00000085415
BP	GO:0051493	regulation of cytoskeleton organization	196/4589	474/14768	1.00015742330402e-06	0.000189320121288644	ENSG00000089159/ENSG00000109171/ENSG00000273749/ENSG00000164741/ENSG00000085733/ENSG00000197046/ENSG00000104332/ENSG00000097007/ENSG00000169504/ENSG00000136238/ENSG00000125968/ENSG00000196526/ENSG00000106683/ENSG00000075711/ENSG00000183853/ENSG00000165410/ENSG00000075618/ENSG00000079337/ENSG00000134222/ENSG00000155366/ENSG00000179604/ENSG00000166949/ENSG00000078401/ENSG00000116584/ENSG00000163171…	PXN/SLAIN2/CYFIP1/DLC1/CTTN/SIGLEC15/SFRP1/ABL1/CLIC4/RAC1/ID1/AFAP1/LIMK1/DLG1/KIRREL1/CFL2/FSCN1/RAPGEF3/PSRC1/RHOC/CDC42EP4/SMAD3/EDN1/ARHGEF2/CDC42EP3/S100A10/PPFIA1/PLEKHG2/HDGFL3/ARPC3/EFNA5/SKA2/KIF11/CLIP1/PAFAH1B1/ARF6/HDAC6/TMOD1/FMN1/AURKA/UVSSA/CTGF/MYADM/CAPN2/EPS8/WIPF2/STAG1/XPO1/CAPZA1/CEP85/SYDE1/JMY/PHLDB2/RND3/DAPK3/CAPG/NAV3/TENM1/MET/CLTC/TGFBR1/DIXDC1/NCKAP1/SMC1A/TWF2/MAP2/…	196	114	ENSG00000089159/ENSG00000109171/ENSG00000273749/ENSG00000164741/ENSG00000197046/ENSG00000104332/ENSG00000097007/ENSG00000169504/ENSG00000125968/ENSG00000196526/ENSG00000183853/ENSG00000165410/ENSG00000075618/ENSG00000079337/ENSG00000134222/ENSG00000155366/ENSG00000179604/ENSG00000166949/ENSG00000078401/ENSG00000116584/ENSG00000163171/ENSG00000197747/ENSG00000131626/ENSG00000090924/ENSG00000166503…	82	ENSG00000085733/ENSG00000136238/ENSG00000106683/ENSG00000075711/ENSG00000182628/ENSG00000130779/ENSG00000007168/ENSG00000094631/ENSG00000248905/ENSG00000163945/ENSG00000152409/ENSG00000167657/ENSG00000009694/ENSG00000141367/ENSG00000106799/ENSG00000150764/ENSG00000078018/ENSG00000108395/ENSG00000102882/ENSG00000185963/ENSG00000118200/ENSG00000172725/ENSG00000108773/ENSG00000041880/ENSG00000141577…
BP	GO:0000086	G2/M transition of mitotic cell cycle	111/4589	243/14768	1.04859784462663e-06	0.000192286629758408	ENSG00000110092/ENSG00000145604/ENSG00000143420/ENSG00000124762/ENSG00000058091/ENSG00000139289/ENSG00000188229/ENSG00000166483/ENSG00000117724/ENSG00000165916/ENSG00000080824/ENSG00000072803/ENSG00000105810/ENSG00000127824/ENSG00000007168/ENSG00000141867/ENSG00000092853/ENSG00000213639/ENSG00000087586/ENSG00000101224/ENSG00000149474/ENSG00000108100/ENSG00000143476/ENSG00000105373/ENSG00000160299…	CCND1/SKP2/ENSA/CDKN1A/CDK14/PHLDA1/TUBB4B/WEE1/CENPF/PSMC3/HSP90AA1/FBXW11/CDK6/TUBA4A/PAFAH1B1/BRD4/CLSPN/PPP1CB/AURKA/CDC25B/KAT14/CCNY/DTL/NOP53/PCNT/PKMYT1/CDK2/PKIA/AJUBA/TUBB/HMMR/BLM/NBN/CDK1/YWHAG/CNTRL/PLK3/CEP131/PSMD13/CEP290/MELK/RAD17/PSMB8/CEP164/PSMC4/CSNK1E/CEP250/PSMB1/PSMC2/MAPRE1/TPX2/FANCI/FOXO4/TAOK1/PSMD12/DYNLL1/RPS27A/RAD51C/USP47/PSMA4/BTRC/CCP110/NDE1/PSMB4/UBA52/AKAP9/…	111	58	ENSG00000110092/ENSG00000145604/ENSG00000124762/ENSG00000139289/ENSG00000188229/ENSG00000166483/ENSG00000072803/ENSG00000105810/ENSG00000127824/ENSG00000141867/ENSG00000092853/ENSG00000087586/ENSG00000101224/ENSG00000108100/ENSG00000143476/ENSG00000127564/ENSG00000123374/ENSG00000171033/ENSG00000129474/ENSG00000196230/ENSG00000197299/ENSG00000104320/ENSG00000170312/ENSG00000173846/ENSG00000165304…	53	ENSG00000143420/ENSG00000058091/ENSG00000117724/ENSG00000165916/ENSG00000080824/ENSG00000007168/ENSG00000213639/ENSG00000149474/ENSG00000105373/ENSG00000160299/ENSG00000072571/ENSG00000170027/ENSG00000119397/ENSG00000141577/ENSG00000185627/ENSG00000198707/ENSG00000152942/ENSG00000204264/ENSG00000110274/ENSG00000013275/ENSG00000126001/ENSG00000008018/ENSG00000161057/ENSG00000101367/ENSG00000088325…
BP	GO:0034976	response to endoplasmic reticulum stress	120/4589	267/14768	1.09751041381558e-06	0.000195157306311206	ENSG00000110092/ENSG00000169429/ENSG00000120889/ENSG00000197930/ENSG00000147475/ENSG00000148572/ENSG00000138674/ENSG00000104969/ENSG00000137312/ENSG00000121060/ENSG00000165916/ENSG00000141682/ENSG00000198380/ENSG00000044090/ENSG00000198919/ENSG00000146678/ENSG00000014123/ENSG00000174437/ENSG00000172216/ENSG00000101199/ENSG00000137801/ENSG00000101955/ENSG00000185624/ENSG00000179218/ENSG00000213676…	CCND1/CXCL8/TNFRSF10B/ERO1A/ERLIN2/NRBF2/SEC31A/SGTA/FLOT1/TRIM25/PSMC3/PMAIP1/GFPT1/CUL7/DZIP3/IGFBP1/UFL1/ATP2A2/CEBPB/ARFGAP1/THBS1/SRPX/P4HB/CALR/ATF6B/MBTPS1/FAF2/TMBIM6/PPP2CB/SRPRA/HM13/HERPUD1/DNAJB11/TMEM33/THBS4/AUP1/MAN1B1/ERLIN1/PML/EP300/TMEM129/HSPA5/UBE4B/PIK3R1/CREB3/YOD1/CREB3L2/UBQLN2/MBTPS2/CAV1/KLHDC3/SEC61A1/ERN1/FAM129A/MAP3K5/BAX/UBXN1/PSMC4/DDX11/PLA2G6/TSPYL2/SEL1L/ATXN3/…	120	59	ENSG00000110092/ENSG00000169429/ENSG00000120889/ENSG00000148572/ENSG00000138674/ENSG00000104969/ENSG00000121060/ENSG00000141682/ENSG00000146678/ENSG00000174437/ENSG00000172216/ENSG00000101199/ENSG00000137801/ENSG00000101955/ENSG00000113194/ENSG00000139644/ENSG00000104695/ENSG00000182934/ENSG00000101294/ENSG00000051108/ENSG00000090520/ENSG00000140464/ENSG00000100393/ENSG00000044574/ENSG00000145675…	61	ENSG00000197930/ENSG00000147475/ENSG00000137312/ENSG00000165916/ENSG00000198380/ENSG00000044090/ENSG00000198919/ENSG00000014123/ENSG00000185624/ENSG00000179218/ENSG00000213676/ENSG00000140943/ENSG00000109133/ENSG00000113296/ENSG00000115307/ENSG00000177239/ENSG00000107566/ENSG00000168936/ENSG00000130939/ENSG00000107175/ENSG00000182158/ENSG00000124702/ENSG00000135842/ENSG00000162191/ENSG00000013275…
BP	GO:0031098	stress-activated protein kinase signaling cascade	122/4589	273/14768	1.28399069503572e-06	0.000219640310997469	ENSG00000146648/ENSG00000112715/ENSG00000108861/ENSG00000154764/ENSG00000116717/ENSG00000144746/ENSG00000107984/ENSG00000055208/ENSG00000169967/ENSG00000104332/ENSG00000099860/ENSG00000075711/ENSG00000078401/ENSG00000177283/ENSG00000135341/ENSG00000072803/ENSG00000130669/ENSG00000115008/ENSG00000007168/ENSG00000198909/ENSG00000064393/ENSG00000173545/ENSG00000136997/ENSG00000173334/ENSG00000118523…	EGFR/VEGFA/DUSP3/WNT7A/GADD45A/ARL6IP5/DKK1/TAB2/MAP3K2/SFRP1/GADD45B/DLG1/EDN1/FZD8/MAP3K7/FBXW11/PAK4/IL1A/PAFAH1B1/MAP3K3/HIPK2/ZNF622/MYC/TRIB1/CTGF/TRAF4/NBR1/PER1/SASH1/MAP3K9/STK25/LYN/MAP2K3/TIAM1/MAPK3/TAB3/KARS/AIDA/SH3RF1/XDH/ERN1/MAPKAPK2/F2RL1/MAP3K5/IL1B/MAPK1/ZFP36L1/SPAG9/GDF6/RPS3/MAP2K7/PRDX1/TAOK1/DUSP10/IRAK1/MAP3K20/RPS27A/HMGCR/RIPK1/ZFP36/MAPK8/MAPK8IP1/UBE2N/TRAF6/MAP3K6/I…	122	75	ENSG00000146648/ENSG00000112715/ENSG00000154764/ENSG00000116717/ENSG00000144746/ENSG00000107984/ENSG00000055208/ENSG00000104332/ENSG00000099860/ENSG00000078401/ENSG00000177283/ENSG00000135341/ENSG00000072803/ENSG00000130669/ENSG00000115008/ENSG00000198909/ENSG00000064393/ENSG00000136997/ENSG00000173334/ENSG00000118523/ENSG00000076604/ENSG00000179094/ENSG00000111961/ENSG00000006432/ENSG00000254087…	47	ENSG00000108861/ENSG00000169967/ENSG00000075711/ENSG00000007168/ENSG00000173545/ENSG00000188554/ENSG00000115694/ENSG00000102882/ENSG00000065427/ENSG00000008294/ENSG00000156466/ENSG00000076984/ENSG00000160551/ENSG00000143507/ENSG00000113161/ENSG00000121653/ENSG00000175104/ENSG00000142733/ENSG00000166167/ENSG00000150907/ENSG00000086061/ENSG00000174130/ENSG00000008735/ENSG00000158828/ENSG00000140443…
BP	GO:0031503	protein-containing complex localization	108/4589	236/14768	1.31005638802172e-06	0.000219640310997469	ENSG00000119392/ENSG00000116698/ENSG00000120253/ENSG00000264364/ENSG00000093000/ENSG00000124789/ENSG00000075711/ENSG00000144231/ENSG00000166900/ENSG00000185215/ENSG00000157796/ENSG00000183684/ENSG00000156642/ENSG00000030066/ENSG00000122970/ENSG00000139496/ENSG00000082898/ENSG00000091542/ENSG00000083312/ENSG00000187535/ENSG00000147601/ENSG00000103351/ENSG00000112144/ENSG00000132661/ENSG00000108349…	GLE1/SMG7/NUP43/DYNLL2/NUP50/NUP153/DLG1/POLR2D/STX3/TNFAIP2/WDR19/ALYREF/NPTN/NUP160/IFT81/NUP58/XPO1/ALKBH5/TNPO1/IFT140/TERF1/CLUAP1/ICK/NXT1/CASC3/AP3D1/NOP53/AGFG1/ZC3H3/NACC2/DYNC2H1/RAE1/NUP214/UPF1/SRSF4/HIP1/GRIPAP1/IFT43/CEP131/AAAS/CPSF2/NUP93/NUP188/SRSF2/NUP155/THOC7/IFT46/KLHL21/DYNLL1/SRSF7/NCBP2/NDC1/KIFAP3/FYTTD1/IFT88/TSC1/XPOT/NUP35/THOC6/SUPT6H/BIRC5/WDR34/NUP54/IFT52/TRIP11/I…	108	61	ENSG00000116698/ENSG00000120253/ENSG00000093000/ENSG00000124789/ENSG00000166900/ENSG00000185215/ENSG00000183684/ENSG00000156642/ENSG00000030066/ENSG00000139496/ENSG00000082898/ENSG00000091542/ENSG00000083312/ENSG00000147601/ENSG00000112144/ENSG00000132661/ENSG00000108349/ENSG00000173744/ENSG00000014164/ENSG00000101146/ENSG00000126883/ENSG00000005007/ENSG00000116350/ENSG00000127946/ENSG00000102900…	47	ENSG00000119392/ENSG00000264364/ENSG00000075711/ENSG00000144231/ENSG00000157796/ENSG00000122970/ENSG00000187535/ENSG00000103351/ENSG00000065000/ENSG00000105373/ENSG00000148411/ENSG00000187240/ENSG00000068400/ENSG00000119650/ENSG00000141577/ENSG00000094914/ENSG00000165934/ENSG00000163634/ENSG00000118096/ENSG00000075945/ENSG00000032742/ENSG00000165699/ENSG00000131652/ENSG00000109111/ENSG00000089685…
BP	GO:0007093	mitotic cell cycle checkpoint	79/4589	162/14768	1.72346458498476e-06	0.000280924727352515	ENSG00000110092/ENSG00000071539/ENSG00000116717/ENSG00000086827/ENSG00000124762/ENSG00000158435/ENSG00000144580/ENSG00000075711/ENSG00000120129/ENSG00000117724/ENSG00000106144/ENSG00000137337/ENSG00000139579/ENSG00000143624/ENSG00000092853/ENSG00000117748/ENSG00000175793/ENSG00000087586/ENSG00000167513/ENSG00000149115/ENSG00000132646/ENSG00000205250/ENSG00000140464/ENSG00000100393/ENSG00000105373…	CCND1/TRIP13/GADD45A/ZW10/CDKN1A/CNOT11/CNOT9/DLG1/DUSP1/CENPF/CASP2/MDC1/NABP2/INTS3/CLSPN/RPA2/SFN/AURKA/CDT1/TNKS1BP1/PCNA/E2F4/PML/EP300/NOP53/CDK2/E2F7/MAD2L1/GEN1/ZWILCH/NABP1/BLM/NBN/CDK1/PLK3/KNTC1/E2F1/TOP2B/RAD17/BAX/TOP2A/FANCI/FOXO4/TAOK1/MAP3K20/RPS27A/XPC/RPL26/CARM1/UBA52/KLHL22/CNOT8/IK/MSH2/LTO1/RB1/XRCC3/PCBP4/MUC1/CNOT3/MAD1L1/ANAPC15/CNOT6/CHEK2/SYF2/MAD2L2/TAOK3/RFWD3/RGCC/CN…	79	57	ENSG00000110092/ENSG00000071539/ENSG00000116717/ENSG00000124762/ENSG00000158435/ENSG00000144580/ENSG00000120129/ENSG00000106144/ENSG00000137337/ENSG00000139579/ENSG00000092853/ENSG00000117748/ENSG00000175793/ENSG00000087586/ENSG00000167513/ENSG00000132646/ENSG00000205250/ENSG00000140464/ENSG00000100393/ENSG00000123374/ENSG00000165891/ENSG00000164109/ENSG00000178295/ENSG00000174442/ENSG00000173559…	22	ENSG00000086827/ENSG00000075711/ENSG00000117724/ENSG00000143624/ENSG00000149115/ENSG00000105373/ENSG00000077097/ENSG00000152942/ENSG00000184481/ENSG00000160551/ENSG00000154767/ENSG00000142453/ENSG00000099910/ENSG00000113141/ENSG00000090097/ENSG00000185499/ENSG00000002822/ENSG00000110200/ENSG00000117614/ENSG00000135090/ENSG00000012048/ENSG00000172732
BP	GO:1903320	regulation of protein modification by small protein conjugation or removal	96/4589	206/14768	1.87881599940346e-06	0.0002956590151632	ENSG00000145604/ENSG00000167110/ENSG00000114062/ENSG00000097007/ENSG00000106683/ENSG00000122406/ENSG00000168283/ENSG00000080824/ENSG00000176170/ENSG00000014123/ENSG00000185651/ENSG00000136807/ENSG00000088832/ENSG00000111961/ENSG00000051108/ENSG00000117399/ENSG00000064961/ENSG00000107937/ENSG00000106799/ENSG00000105373/ENSG00000044574/ENSG00000160445/ENSG00000164109/ENSG00000105974/ENSG00000197579…	SKP2/GOLGA2/UBE3A/ABL1/LIMK1/RPL5/BMI1/HSP90AA1/SPHK1/UFL1/UBE2L3/CDK9/FKBP1A/SASH1/HERPUD1/CDC20/HMG20B/GTPBP4/TGFBR1/NOP53/HSPA5/ZER1/MAD2L1/CAV1/TOPORS/CRY1/TNFAIP3/PER2/UBXN1/PAXIP1/RNF40/NXN/ARRDC3/CTR9/RPS3/PELI1/FANCI/OGT/TSPO/VCP/UBE2N/TRAF6/FBXO5/NMI/INAVA/EGR1/PDCD6/PRKCE/SIAH2/RIPK2/TICAM1/ZYG11A/ARRDC4/DNAJA1/ZC3H12A/XIAP/PIAS1/PINK1/GSK3A/HDAC4/PINX1/UBE2I/RNF20/CHP1/PRMT3/FEM1A/UBE2…	96	56	ENSG00000145604/ENSG00000097007/ENSG00000122406/ENSG00000168283/ENSG00000176170/ENSG00000185651/ENSG00000088832/ENSG00000111961/ENSG00000051108/ENSG00000117399/ENSG00000044574/ENSG00000164109/ENSG00000105974/ENSG00000008405/ENSG00000118503/ENSG00000132326/ENSG00000157212/ENSG00000167693/ENSG00000113369/ENSG00000149273/ENSG00000197329/ENSG00000140525/ENSG00000147162/ENSG00000100300/ENSG00000177889…	40	ENSG00000167110/ENSG00000114062/ENSG00000106683/ENSG00000080824/ENSG00000014123/ENSG00000136807/ENSG00000064961/ENSG00000107937/ENSG00000106799/ENSG00000105373/ENSG00000160445/ENSG00000197579/ENSG00000162191/ENSG00000103549/ENSG00000198730/ENSG00000165280/ENSG00000175104/ENSG00000123609/ENSG00000249915/ENSG00000181788/ENSG00000086061/ENSG00000101966/ENSG00000158828/ENSG00000068024/ENSG00000155827…
BP	GO:0032392	DNA geometric change	47/4589	84/14768	1.91462893254969e-06	0.0002956590151632	ENSG00000137309/ENSG00000104738/ENSG00000085224/ENSG00000145907/ENSG00000101003/ENSG00000138346/ENSG00000158290/ENSG00000110768/ENSG00000197299/ENSG00000104320/ENSG00000166508/ENSG00000183207/ENSG00000111358/ENSG00000013573/ENSG00000131747/ENSG00000138375/ENSG00000136492/ENSG00000119318/ENSG00000143947/ENSG00000102038/ENSG00000154767/ENSG00000100297/ENSG00000134574/ENSG00000221983/ENSG00000029993…	HMGA1/MCM4/ATRX/G3BP1/GINS1/DNA2/CUL4B/GTF2H1/BLM/NBN/MCM7/RUVBL2/GTF2H3/DDX11/TOP2A/SMARCAL1/BRIP1/RAD23B/RPS27A/SMARCA1/XPC/MCM5/DDB2/UBA52/HMGB3/ASCC3/TWNK/DDX3X/HMGB1/CETN2/CHD4/CHD3/HMGB2/CHD8/MCM2/ERCC3/CDC45/XRCC5/MCM6/RECQL4/PARP1/RECQL5/DHX9/DDX1/UBB/RAD54L/CHD2	47	31	ENSG00000137309/ENSG00000104738/ENSG00000145907/ENSG00000101003/ENSG00000138346/ENSG00000197299/ENSG00000104320/ENSG00000166508/ENSG00000013573/ENSG00000131747/ENSG00000136492/ENSG00000119318/ENSG00000143947/ENSG00000100297/ENSG00000221983/ENSG00000107815/ENSG00000215301/ENSG00000189403/ENSG00000111642/ENSG00000164104/ENSG00000073111/ENSG00000163161/ENSG00000093009/ENSG00000079246/ENSG00000076003…	16	ENSG00000085224/ENSG00000158290/ENSG00000110768/ENSG00000183207/ENSG00000111358/ENSG00000138375/ENSG00000102038/ENSG00000154767/ENSG00000134574/ENSG00000029993/ENSG00000112249/ENSG00000147400/ENSG00000170004/ENSG00000100888/ENSG00000108469/ENSG00000079785
BP	GO:0034330	cell junction organization	114/4589	254/14768	2.19001489344268e-06	0.000329513010121067	ENSG00000112715/ENSG00000130702/ENSG00000112378/ENSG00000143398/ENSG00000182963/ENSG00000164741/ENSG00000085733/ENSG00000035403/ENSG00000163349/ENSG00000104332/ENSG00000164171/ENSG00000097007/ENSG00000136238/ENSG00000196878/ENSG00000075711/ENSG00000137312/ENSG00000075618/ENSG00000058085/ENSG00000173706/ENSG00000079308/ENSG00000155366/ENSG00000166949/ENSG00000161638/ENSG00000197747/ENSG00000159216…	VEGFA/LAMA5/PERP/PIP5K1A/GJC1/DLC1/CTTN/VCL/HIPK1/SFRP1/ITGA2/ABL1/RAC1/LAMB3/DLG1/FLOT1/FSCN1/LAMC2/HEG1/TNS1/RHOC/SMAD3/ITGA5/S100A10/RUNX1/LAMA3/EFNA5/PTPRJ/RASSF8/PLEC/THBS1/RAB8B/ITGB3/FMN1/ZNF703/CD9/PARD6G/ACTG1/CAPZA1/CBFB/PHLDB2/DAPK3/LAMC1/FBLIM1/TJP1/PLEKHA7/PVR/CDH6/CSK/TGFBR1/AJUBA/KRT14/ROCK2/CAV1/SNAI2/KDR/F2RL1/ITGA6/NECTIN3/F11R/AFDN/HDAC7/ACTB/CADM1/DLG5/NECTIN1/NUMB/FN1/TSC1/WH…	114	76	ENSG00000112715/ENSG00000130702/ENSG00000143398/ENSG00000182963/ENSG00000164741/ENSG00000035403/ENSG00000163349/ENSG00000104332/ENSG00000164171/ENSG00000097007/ENSG00000196878/ENSG00000075618/ENSG00000058085/ENSG00000173706/ENSG00000079308/ENSG00000155366/ENSG00000166949/ENSG00000161638/ENSG00000197747/ENSG00000159216/ENSG00000053747/ENSG00000184349/ENSG00000123094/ENSG00000178209/ENSG00000137801…	38	ENSG00000112378/ENSG00000085733/ENSG00000136238/ENSG00000075711/ENSG00000137312/ENSG00000149177/ENSG00000248905/ENSG00000167657/ENSG00000166689/ENSG00000103653/ENSG00000106799/ENSG00000130396/ENSG00000075624/ENSG00000182985/ENSG00000151208/ENSG00000115414/ENSG00000165699/ENSG00000186575/ENSG00000140859/ENSG00000072415/ENSG00000124145/ENSG00000136280/ENSG00000132849/ENSG00000154229/ENSG00000184363…
BP	GO:1902653	secondary alcohol biosynthetic process	39/4589	66/14768	2.28503117009206e-06	0.000335214072652506	ENSG00000147475/ENSG00000066136/ENSG00000186480/ENSG00000109929/ENSG00000052802/ENSG00000162409/ENSG00000160285/ENSG00000079459/ENSG00000112972/ENSG00000185591/ENSG00000140943/ENSG00000104549/ENSG00000116133/ENSG00000163344/ENSG00000107566/ENSG00000099194/ENSG00000100243/ENSG00000167508/ENSG00000100003/ENSG00000012174/ENSG00000119927/ENSG00000113161/ENSG00000160752/ENSG00000120437/ENSG00000001167…	ERLIN2/NFYC/INSIG1/SC5D/MSMO1/PRKAA2/LSS/FDFT1/HMGCS1/SP1/MBTPS1/SQLE/DHCR24/PMVK/ERLIN1/SCD/CYB5R3/MVD/SEC14L2/MBTPS2/GPAM/HMGCR/FDPS/ACAT2/NFYA/MVK/ACAT1/ELOVL6/ERG28/EBP/GGPS1/ACACA/APOE/DHCR7/POR/LBR/CNBP/G6PD/SREBF1	39	13	ENSG00000066136/ENSG00000052802/ENSG00000185591/ENSG00000100243/ENSG00000100003/ENSG00000012174/ENSG00000119927/ENSG00000170522/ENSG00000133935/ENSG00000147155/ENSG00000130203/ENSG00000169714/ENSG00000160211	26	ENSG00000147475/ENSG00000186480/ENSG00000109929/ENSG00000162409/ENSG00000160285/ENSG00000079459/ENSG00000112972/ENSG00000140943/ENSG00000104549/ENSG00000116133/ENSG00000163344/ENSG00000107566/ENSG00000099194/ENSG00000167508/ENSG00000113161/ENSG00000160752/ENSG00000120437/ENSG00000001167/ENSG00000110921/ENSG00000075239/ENSG00000152904/ENSG00000278540/ENSG00000172893/ENSG00000127948/ENSG00000143815…
BP	GO:0016049	cell growth	179/4589	432/14768	2.50936241726544e-06	0.00035009932553776	ENSG00000146648/ENSG00000115310/ENSG00000185033/ENSG00000112715/ENSG00000060491/ENSG00000273749/ENSG00000149547/ENSG00000124762/ENSG00000085733/ENSG00000035403/ENSG00000057019/ENSG00000110888/ENSG00000121864/ENSG00000104332/ENSG00000097007/ENSG00000167674/ENSG00000164736/ENSG00000076356/ENSG00000106683/ENSG00000134222/ENSG00000113070/ENSG00000140961/ENSG00000166949/ENSG00000118785/ENSG00000078401…	EGFR/RTN4/SEMA4B/VEGFA/OGFR/CYFIP1/EI24/CDKN1A/CTTN/VCL/DCBLD2/CAPRIN2/ZNF639/SFRP1/ABL1/HDGFL2/SOX17/PLXNA2/LIMK1/PSRC1/HBEGF/OSGIN1/SMAD3/SPP1/EDN1/NRP2/ESM1/IGFBP3/BCAR1/CCDC85B/H3F3B/EFNA5/PAK4/PTPRJ/SPHK1/IGFBP1/NOV/PAFAH1B1/HDAC6/PRMT2/CDKN2AIP/RAPH1/SHTN1/ERBB2/SFN/AURKA/GOLGA4/PPP3CB/CTGF/SEMA3F/PDLIM5/SH3BP4/BMPR2/MSX1/PPP1R9B/ADNP2/RPTOR/BTG1/LAMB2/SERPINE2/DRAXIN/PHB/PML/PPP2CA/TGFBR1/…	179	112	ENSG00000146648/ENSG00000115310/ENSG00000185033/ENSG00000112715/ENSG00000273749/ENSG00000149547/ENSG00000124762/ENSG00000035403/ENSG00000110888/ENSG00000121864/ENSG00000104332/ENSG00000097007/ENSG00000164736/ENSG00000076356/ENSG00000134222/ENSG00000113070/ENSG00000140961/ENSG00000166949/ENSG00000118785/ENSG00000078401/ENSG00000118257/ENSG00000164283/ENSG00000050820/ENSG00000175602/ENSG00000132475…	67	ENSG00000060491/ENSG00000085733/ENSG00000057019/ENSG00000167674/ENSG00000106683/ENSG00000146674/ENSG00000149177/ENSG00000007168/ENSG00000094631/ENSG00000160310/ENSG00000187164/ENSG00000141736/ENSG00000144674/ENSG00000107758/ENSG00000108819/ENSG00000141564/ENSG00000172037/ENSG00000106799/ENSG00000198910/ENSG00000143537/ENSG00000103034/ENSG00000203879/ENSG00000089094/ENSG00000138688/ENSG00000170017…
BP	GO:0033673	negative regulation of kinase activity	116/4589	260/14768	2.55775003713658e-06	0.00035009932553776	ENSG00000018408/ENSG00000108861/ENSG00000116717/ENSG00000116285/ENSG00000013588/ENSG00000187678/ENSG00000154127/ENSG00000164305/ENSG00000124762/ENSG00000104332/ENSG00000097007/ENSG00000120875/ENSG00000099860/ENSG00000120129/ENSG00000005700/ENSG00000186834/ENSG00000139318/ENSG00000136158/ENSG00000105810/ENSG00000149177/ENSG00000175793/ENSG00000163945/ENSG00000173334/ENSG00000204673/ENSG00000141564…	WWTR1/DUSP3/GADD45A/ERRFI1/GPRC5A/SPRY4/UBASH3B/CASP3/CDKN1A/SFRP1/ABL1/DUSP4/GADD45B/DUSP1/IBTK/HEXIM1/DUSP6/SPRY2/CDK6/PTPRJ/SFN/UVSSA/TRIB1/AKT1S1/RPTOR/CEP85/IPO5/PRKAR2A/GBA/STK38/SOCS3/RGS3/DUSP5/PPP2CA/DUSP7/CSK/EPHB2/GSKIP/LYN/PKIA/AJUBA/GCKR/AIDA/CAV1/DVL1/FLRT3/YWHAG/TNFAIP3/LATS2/CAMK2N1/IL1B/WNK1/WARS/TRIB2/FOXA2/PAQR3/SPRED1/DUSP10/GNAQ/HMGCR/MAPK8IP1/PPP2R5A/SMYD3/SNX6/MAPT/PRKCD/TA…	116	73	ENSG00000018408/ENSG00000116717/ENSG00000116285/ENSG00000013588/ENSG00000187678/ENSG00000154127/ENSG00000164305/ENSG00000124762/ENSG00000104332/ENSG00000097007/ENSG00000120875/ENSG00000099860/ENSG00000120129/ENSG00000139318/ENSG00000136158/ENSG00000105810/ENSG00000175793/ENSG00000173334/ENSG00000130695/ENSG00000065150/ENSG00000184557/ENSG00000138835/ENSG00000138166/ENSG00000113575/ENSG00000164086…	43	ENSG00000108861/ENSG00000005700/ENSG00000186834/ENSG00000149177/ENSG00000163945/ENSG00000204673/ENSG00000141564/ENSG00000114302/ENSG00000177628/ENSG00000112079/ENSG00000103653/ENSG00000170027/ENSG00000150457/ENSG00000140105/ENSG00000143507/ENSG00000156052/ENSG00000113161/ENSG00000121653/ENSG00000066027/ENSG00000185420/ENSG00000186868/ENSG00000139546/ENSG00000108946/ENSG00000100225/ENSG00000186575…
BP	GO:0030111	regulation of Wnt signaling pathway	139/4589	322/14768	2.56548585516764e-06	0.00035009932553776	ENSG00000018408/ENSG00000110092/ENSG00000154764/ENSG00000275410/ENSG00000107984/ENSG00000171056/ENSG00000058091/ENSG00000110888/ENSG00000104332/ENSG00000097007/ENSG00000164736/ENSG00000137693/ENSG00000196562/ENSG00000165916/ENSG00000159216/ENSG00000035499/ENSG00000145907/ENSG00000167191/ENSG00000153071/ENSG00000005884/ENSG00000146678/ENSG00000100614/ENSG00000162407/ENSG00000183762/ENSG00000104964…	WWTR1/CCND1/WNT7A/HNF1B/DKK1/SOX7/CDK14/CAPRIN2/SFRP1/ABL1/SOX17/YAP1/SULF2/PSMC3/RUNX1/DEPDC1B/G3BP1/GPRC5B/DAB2/ITGA3/IGFBP1/PPM1A/PLPP3/KREMEN1/AES/ZNF703/SKI/NOTCH1/CBFB/CCNY/ZRANB1/SHISA2/DAPK3/SPIN1/DRAXIN/PPP2CA/GSKIP/DIXDC1/TIAM1/TBL1XR1/CTNNBIP1/SALL1/CAV1/DVL1/SNAI2/RUVBL2/IGFBP6/SMURF2/LATS2/TRABD2A/PSMD13/ARNTL/PSMB8/USP8/PSMC4/WNK1/ZBED3/TMEM237/CSNK1E/TMEM64/SCEL/MKS1/PSMB1/PSMC2/NX…	139	86	ENSG00000018408/ENSG00000110092/ENSG00000154764/ENSG00000275410/ENSG00000107984/ENSG00000171056/ENSG00000110888/ENSG00000104332/ENSG00000097007/ENSG00000164736/ENSG00000137693/ENSG00000196562/ENSG00000159216/ENSG00000035499/ENSG00000145907/ENSG00000167191/ENSG00000153071/ENSG00000005884/ENSG00000146678/ENSG00000100614/ENSG00000162407/ENSG00000183762/ENSG00000183779/ENSG00000157933/ENSG00000148400…	53	ENSG00000058091/ENSG00000165916/ENSG00000104964/ENSG00000167657/ENSG00000106723/ENSG00000150764/ENSG00000178585/ENSG00000183207/ENSG00000150457/ENSG00000185627/ENSG00000133794/ENSG00000204264/ENSG00000013275/ENSG00000132846/ENSG00000011143/ENSG00000008018/ENSG00000161057/ENSG00000144642/ENSG00000117153/ENSG00000127616/ENSG00000165280/ENSG00000146038/ENSG00000119509/ENSG00000041357/ENSG00000166167…
BP	GO:0046822	regulation of nucleocytoplasmic transport	52/4589	97/14768	3.17069234750792e-06	0.00042285506125401	ENSG00000136938/ENSG00000124762/ENSG00000124789/ENSG00000184584/ENSG00000079337/ENSG00000100614/ENSG00000175793/ENSG00000152104/ENSG00000139496/ENSG00000082898/ENSG00000065150/ENSG00000179295/ENSG00000014164/ENSG00000126883/ENSG00000171033/ENSG00000170312/ENSG00000173598/ENSG00000094914/ENSG00000136810/ENSG00000125538/ENSG00000100030/ENSG00000151929/ENSG00000114503/ENSG00000163932/ENSG00000183486…	ANP32B/CDKN1A/NUP153/TMEM173/RAPGEF3/PPM1A/SFN/PTPN14/NUP58/XPO1/IPO5/PTPN11/ZC3H3/NUP214/PKIA/CDK1/NUDT4/AAAS/TXN/IL1B/MAPK1/BAG3/NCBP2/PRKCD/MX2/SUPT6H/NUP54/CPSF6/PPP1CC/ZC3H12A/HYAL2/TCF7L2/CHP1/RBM22/GLI3/IFI27/DNAJC27/PSEN1/MAPK14/ECT2/GAS6/CTDSPL2/XPO4/RANGAP1/UBR5/UHMK1/MAVS/SP100/DHX9/PPP1R12A/EMD/PARP10	52	40	ENSG00000136938/ENSG00000124762/ENSG00000124789/ENSG00000184584/ENSG00000079337/ENSG00000100614/ENSG00000175793/ENSG00000152104/ENSG00000139496/ENSG00000082898/ENSG00000065150/ENSG00000014164/ENSG00000126883/ENSG00000171033/ENSG00000170312/ENSG00000173598/ENSG00000136810/ENSG00000125538/ENSG00000100030/ENSG00000151929/ENSG00000114503/ENSG00000163932/ENSG00000138750/ENSG00000111605/ENSG00000186298…	12	ENSG00000179295/ENSG00000094914/ENSG00000183486/ENSG00000109111/ENSG00000165949/ENSG00000115137/ENSG00000112062/ENSG00000183087/ENSG00000104517/ENSG00000067066/ENSG00000102119/ENSG00000178685
BP	GO:0016570	histone modification	177/4589	428/14768	3.28766101702378e-06	0.000428710996619901	ENSG00000112715/ENSG00000148229/ENSG00000173120/ENSG00000198890/ENSG00000117139/ENSG00000101189/ENSG00000168453/ENSG00000108799/ENSG00000276043/ENSG00000134852/ENSG00000162409/ENSG00000085224/ENSG00000168283/ENSG00000135341/ENSG00000171148/ENSG00000068903/ENSG00000119335/ENSG00000094631/ENSG00000177000/ENSG00000160310/ENSG00000128342/ENSG00000163348/ENSG00000136807/ENSG00000087586/ENSG00000157933…	VEGFA/POLE3/KDM2A/PRMT6/KDM5B/MRGBP/HR/EZH1/UHRF1/CLOCK/PRKAA2/ATRX/BMI1/MAP3K7/TADA3/SIRT2/SET/HDAC6/MTHFR/PRMT2/LIF/PYGO2/CDK9/AURKA/SKI/USP22/PRDM2/RBBP4/RPS6KA5/KAT14/PER1/BRPF1/HMG20B/PHB/EP300/CUL4B/NACC2/NSD1/ELP3/TRIM37/CDK2/SUPT3H/MAPK3/TBL1XR1/DOT1L/UIMC1/SALL1/CDK1/KDM2B/SNAI2/SETD7/TADA2B/DR1/RUVBL2/HLCS/KAT2A/UBE2A/HIST1H1C/ING5/NAA40/PER2/IL1B/EP400/MCRS1/SIRT7/PAXIP1/SMYD2/KMT2B/TA…	177	94	ENSG00000112715/ENSG00000148229/ENSG00000117139/ENSG00000101189/ENSG00000168453/ENSG00000276043/ENSG00000134852/ENSG00000168283/ENSG00000135341/ENSG00000068903/ENSG00000119335/ENSG00000128342/ENSG00000087586/ENSG00000157933/ENSG00000116731/ENSG00000100784/ENSG00000179094/ENSG00000167085/ENSG00000100393/ENSG00000123374/ENSG00000177565/ENSG00000103449/ENSG00000170312/ENSG00000019549/ENSG00000173011…	83	ENSG00000173120/ENSG00000198890/ENSG00000108799/ENSG00000162409/ENSG00000085224/ENSG00000171148/ENSG00000094631/ENSG00000177000/ENSG00000160310/ENSG00000163348/ENSG00000136807/ENSG00000124422/ENSG00000162521/ENSG00000149474/ENSG00000156983/ENSG00000064961/ENSG00000158290/ENSG00000148411/ENSG00000165671/ENSG00000134014/ENSG00000108395/ENSG00000196284/ENSG00000102882/ENSG00000104885/ENSG00000087206…
BP	GO:0006402	mRNA catabolic process	145/4589	340/14768	3.54334817498069e-06	0.000452007980234493	ENSG00000026025/ENSG00000065978/ENSG00000116698/ENSG00000073792/ENSG00000060138/ENSG00000272886/ENSG00000152518/ENSG00000158435/ENSG00000141232/ENSG00000144580/ENSG00000088247/ENSG00000144231/ENSG00000122406/ENSG00000165916/ENSG00000123908/ENSG00000156976/ENSG00000198585/ENSG00000114416/ENSG00000119335/ENSG00000135473/ENSG00000134030/ENSG00000223496/ENSG00000149115/ENSG00000082898/ENSG00000083312…	VIM/YBX1/SMG7/IGF2BP2/YBX3/DCP1A/ZFP36L2/CNOT11/TOB1/CNOT9/KHSRP/POLR2D/RPL5/PSMC3/AGO2/EIF4A2/NUDT16/FXR1/SET/PAN2/CTIF/EXOSC6/TNKS1BP1/XPO1/TNPO1/CASC3/MRTO4/PPP2CA/EXOSC2/NUP214/UPF1/PNRC2/GTPBP1/ERN1/NOCT/MAPKAPK2/SECISBP2/PSMD13/E2F1/RPL9/PSMB8/PSMC4/ZFP36L1/RBM24/PABPC1/PSMB1/RPL37A/RNH1/PSMC2/RPS17/RPS3/RPL22/PSMD12/LARP1/SERBP1/RPS27A/PABPC4/ZFP36/NCBP2/SAMD4A/RPL12/PRKCD/RPS12/NANOS1/RPS…	145	101	ENSG00000026025/ENSG00000065978/ENSG00000116698/ENSG00000073792/ENSG00000060138/ENSG00000272886/ENSG00000152518/ENSG00000158435/ENSG00000141232/ENSG00000144580/ENSG00000088247/ENSG00000122406/ENSG00000123908/ENSG00000156976/ENSG00000119335/ENSG00000223496/ENSG00000082898/ENSG00000083312/ENSG00000108349/ENSG00000053372/ENSG00000113575/ENSG00000130713/ENSG00000126883/ENSG00000005007/ENSG00000100226…	44	ENSG00000144231/ENSG00000165916/ENSG00000198585/ENSG00000114416/ENSG00000135473/ENSG00000134030/ENSG00000149115/ENSG00000189266/ENSG00000187742/ENSG00000185627/ENSG00000204264/ENSG00000013275/ENSG00000008018/ENSG00000023191/ENSG00000161057/ENSG00000155506/ENSG00000090621/ENSG00000041357/ENSG00000166889/ENSG00000159377/ENSG00000198677/ENSG00000181588/ENSG00000138035/ENSG00000063046/ENSG00000154229…
BP	GO:0000082	G1/S transition of mitotic cell cycle	109/4589	243/14768	3.74575868341973e-06	0.000467661956474617	ENSG00000146648/ENSG00000110092/ENSG00000145604/ENSG00000116717/ENSG00000148229/ENSG00000124762/ENSG00000158435/ENSG00000144580/ENSG00000166483/ENSG00000104738/ENSG00000187840/ENSG00000180198/ENSG00000106144/ENSG00000105810/ENSG00000171566/ENSG00000160310/ENSG00000141867/ENSG00000119414/ENSG00000117748/ENSG00000175793/ENSG00000087586/ENSG00000136997/ENSG00000171848/ENSG00000167513/ENSG00000149115…	EGFR/CCND1/SKP2/GADD45A/POLE3/CDKN1A/CNOT11/CNOT9/WEE1/MCM4/EIF4EBP1/RCC1/CASP2/CDK6/PLRG1/PRMT2/BRD4/PPP6C/RPA2/SFN/AURKA/MYC/RRM2/CDT1/TNKS1BP1/RPS6KB1/CCNA1/RPTOR/PCNA/E2F4/ORC2/MCM10/PML/EP300/CUL4B/NACC2/KLF11/CDK2/E2F7/ID4/CUL5/CDK1/ORC6/MCM7/ID2/PLK3/DHFR/LATS2/SLFN11/E2F1/BAX/MAX/CDK10/DBF4/PHF8/RPS27A/CDC6/CRLF3/TERT/CDC34/RPA1/FBXO5/CDK2AP2/MCM5/PIM2/MTBP/RPL26/CTDSP2/CAMK2G/CARM1/FBXO7…	109	90	ENSG00000146648/ENSG00000110092/ENSG00000145604/ENSG00000116717/ENSG00000148229/ENSG00000124762/ENSG00000158435/ENSG00000144580/ENSG00000166483/ENSG00000104738/ENSG00000187840/ENSG00000180198/ENSG00000106144/ENSG00000105810/ENSG00000141867/ENSG00000119414/ENSG00000117748/ENSG00000175793/ENSG00000087586/ENSG00000136997/ENSG00000171848/ENSG00000167513/ENSG00000108443/ENSG00000133101/ENSG00000132646…	19	ENSG00000171566/ENSG00000160310/ENSG00000149115/ENSG00000141564/ENSG00000158290/ENSG00000148411/ENSG00000172201/ENSG00000150457/ENSG00000185324/ENSG00000172943/ENSG00000167797/ENSG00000148660/ENSG00000142453/ENSG00000100225/ENSG00000118193/ENSG00000090097/ENSG00000123080/ENSG00000185499/ENSG00000166164
BP	GO:1901991	negative regulation of mitotic cell cycle phase transition	99/4589	217/14768	4.20164799723243e-06	0.000513651467661664	ENSG00000110092/ENSG00000071539/ENSG00000116717/ENSG00000086827/ENSG00000124762/ENSG00000152518/ENSG00000158435/ENSG00000144580/ENSG00000120129/ENSG00000117724/ENSG00000165916/ENSG00000106144/ENSG00000160310/ENSG00000092853/ENSG00000117748/ENSG00000175793/ENSG00000087586/ENSG00000167513/ENSG00000149115/ENSG00000132646/ENSG00000205250/ENSG00000140464/ENSG00000100393/ENSG00000105373/ENSG00000148411…	CCND1/TRIP13/GADD45A/ZW10/CDKN1A/ZFP36L2/CNOT11/CNOT9/DUSP1/CENPF/PSMC3/CASP2/PRMT2/CLSPN/RPA2/SFN/AURKA/CDT1/TNKS1BP1/PCNA/E2F4/PML/EP300/NOP53/NACC2/CDK2/E2F7/MAD2L1/GEN1/BLM/NBN/CDK1/PLK3/SLFN11/PSMD13/E2F1/RAD17/PSMB8/BAX/PSMC4/ZFP36L1/PSMB1/PSMC2/FANCI/FOXO4/TAOK1/PSMD12/RPS27A/USP47/CDK2AP2/PSMA4/RPL26/CTDSP2/CARM1/FBXO7/PSMB4/UBA52/KLHL22/CNOT8/IK/PINX1/CDC73/LTO1/RB1/SKP1/XRCC3/KLF4/PCBP4…	99	62	ENSG00000110092/ENSG00000071539/ENSG00000116717/ENSG00000124762/ENSG00000152518/ENSG00000158435/ENSG00000144580/ENSG00000120129/ENSG00000106144/ENSG00000092853/ENSG00000117748/ENSG00000175793/ENSG00000087586/ENSG00000167513/ENSG00000132646/ENSG00000205250/ENSG00000140464/ENSG00000100393/ENSG00000123374/ENSG00000165891/ENSG00000164109/ENSG00000178295/ENSG00000197299/ENSG00000104320/ENSG00000170312…	37	ENSG00000086827/ENSG00000117724/ENSG00000165916/ENSG00000160310/ENSG00000149115/ENSG00000105373/ENSG00000148411/ENSG00000185627/ENSG00000152942/ENSG00000204264/ENSG00000013275/ENSG00000008018/ENSG00000161057/ENSG00000184481/ENSG00000160551/ENSG00000167797/ENSG00000041357/ENSG00000142453/ENSG00000100225/ENSG00000159377/ENSG00000099910/ENSG00000113141/ENSG00000090097/ENSG00000185499/ENSG00000100804…
BP	GO:0006401	RNA catabolic process	155/4589	369/14768	4.70218212862893e-06	0.000552709827933433	ENSG00000026025/ENSG00000065978/ENSG00000116698/ENSG00000073792/ENSG00000060138/ENSG00000272886/ENSG00000152518/ENSG00000158435/ENSG00000141232/ENSG00000144580/ENSG00000088247/ENSG00000144231/ENSG00000122406/ENSG00000165916/ENSG00000123908/ENSG00000156976/ENSG00000198585/ENSG00000114416/ENSG00000119335/ENSG00000135473/ENSG00000168496/ENSG00000134030/ENSG00000223496/ENSG00000149115/ENSG00000082898…	VIM/YBX1/SMG7/IGF2BP2/YBX3/DCP1A/ZFP36L2/CNOT11/TOB1/CNOT9/KHSRP/POLR2D/RPL5/PSMC3/AGO2/EIF4A2/NUDT16/FXR1/SET/PAN2/FEN1/CTIF/EXOSC6/TNKS1BP1/XPO1/TNPO1/CASC3/MRTO4/PPP2CA/DNA2/EXOSC2/NUP214/RNASEH1/UPF1/PNRC2/GTPBP1/DROSHA/SIDT2/ERN1/NOCT/MAPKAPK2/SECISBP2/PSMD13/E2F1/RPL9/PSMB8/PSMC4/ZFP36L1/RBM24/PABPC1/PSMB1/RPL37A/RNH1/PSMC2/RPS17/RPS3/RPL22/DEDD2/PSMD12/LARP1/SERBP1/RPS27A/PABPC4/ZFP36/NCBP…	155	106	ENSG00000026025/ENSG00000065978/ENSG00000116698/ENSG00000073792/ENSG00000060138/ENSG00000272886/ENSG00000152518/ENSG00000158435/ENSG00000141232/ENSG00000144580/ENSG00000088247/ENSG00000122406/ENSG00000123908/ENSG00000156976/ENSG00000119335/ENSG00000168496/ENSG00000223496/ENSG00000082898/ENSG00000083312/ENSG00000108349/ENSG00000053372/ENSG00000113575/ENSG00000138346/ENSG00000130713/ENSG00000126883…	49	ENSG00000144231/ENSG00000165916/ENSG00000198585/ENSG00000114416/ENSG00000135473/ENSG00000134030/ENSG00000149115/ENSG00000171865/ENSG00000189266/ENSG00000113360/ENSG00000149577/ENSG00000187742/ENSG00000185627/ENSG00000204264/ENSG00000013275/ENSG00000008018/ENSG00000023191/ENSG00000161057/ENSG00000155506/ENSG00000090621/ENSG00000041357/ENSG00000166889/ENSG00000159377/ENSG00000198677/ENSG00000181588…
BP	GO:0045540	regulation of cholesterol biosynthetic process	27/4589	41/14768	4.70952477789224e-06	0.000552709827933433	ENSG00000147475/ENSG00000066136/ENSG00000109929/ENSG00000160285/ENSG00000079459/ENSG00000112972/ENSG00000185591/ENSG00000140943/ENSG00000104549/ENSG00000163344/ENSG00000107566/ENSG00000099194/ENSG00000167508/ENSG00000100003/ENSG00000012174/ENSG00000119927/ENSG00000113161/ENSG00000160752/ENSG00000001167/ENSG00000110921/ENSG00000170522/ENSG00000152904/ENSG00000278540/ENSG00000130203/ENSG00000172893…	ERLIN2/NFYC/SC5D/LSS/FDFT1/HMGCS1/SP1/MBTPS1/SQLE/PMVK/ERLIN1/SCD/MVD/SEC14L2/MBTPS2/GPAM/HMGCR/FDPS/NFYA/MVK/ELOVL6/GGPS1/ACACA/APOE/DHCR7/POR/SREBF1	27	7	ENSG00000066136/ENSG00000185591/ENSG00000100003/ENSG00000012174/ENSG00000119927/ENSG00000170522/ENSG00000130203	20	ENSG00000147475/ENSG00000109929/ENSG00000160285/ENSG00000079459/ENSG00000112972/ENSG00000140943/ENSG00000104549/ENSG00000163344/ENSG00000107566/ENSG00000099194/ENSG00000167508/ENSG00000113161/ENSG00000160752/ENSG00000001167/ENSG00000110921/ENSG00000152904/ENSG00000278540/ENSG00000172893/ENSG00000127948/ENSG00000072310
BP	GO:0016569	covalent chromatin modification	179/4589	436/14768	4.94680746484866e-06	0.000566938744764492	ENSG00000112715/ENSG00000148229/ENSG00000173120/ENSG00000198890/ENSG00000117139/ENSG00000101189/ENSG00000168453/ENSG00000108799/ENSG00000276043/ENSG00000134852/ENSG00000162409/ENSG00000085224/ENSG00000168283/ENSG00000135341/ENSG00000119969/ENSG00000171148/ENSG00000068903/ENSG00000119335/ENSG00000094631/ENSG00000177000/ENSG00000160310/ENSG00000128342/ENSG00000163348/ENSG00000136807/ENSG00000087586…	VEGFA/POLE3/KDM2A/PRMT6/KDM5B/MRGBP/HR/EZH1/UHRF1/CLOCK/PRKAA2/ATRX/BMI1/MAP3K7/HELLS/TADA3/SIRT2/SET/HDAC6/MTHFR/PRMT2/LIF/PYGO2/CDK9/AURKA/SKI/USP22/PRDM2/RBBP4/RPS6KA5/KAT14/PER1/BRPF1/HMG20B/PHB/EP300/CUL4B/NACC2/NSD1/ELP3/TRIM37/CDK2/SUPT3H/MAPK3/TBL1XR1/DOT1L/UIMC1/SALL1/CDK1/KDM2B/SNAI2/SETD7/TADA2B/DR1/RUVBL2/HLCS/KAT2A/UBE2A/HIST1H1C/ING5/NAA40/PER2/IL1B/EP400/MCRS1/SIRT7/PAXIP1/SMYD2/KM…	179	96	ENSG00000112715/ENSG00000148229/ENSG00000117139/ENSG00000101189/ENSG00000168453/ENSG00000276043/ENSG00000134852/ENSG00000168283/ENSG00000135341/ENSG00000119969/ENSG00000068903/ENSG00000119335/ENSG00000128342/ENSG00000087586/ENSG00000157933/ENSG00000116731/ENSG00000100784/ENSG00000179094/ENSG00000167085/ENSG00000100393/ENSG00000123374/ENSG00000177565/ENSG00000103449/ENSG00000170312/ENSG00000019549…	83	ENSG00000173120/ENSG00000198890/ENSG00000108799/ENSG00000162409/ENSG00000085224/ENSG00000171148/ENSG00000094631/ENSG00000177000/ENSG00000160310/ENSG00000163348/ENSG00000136807/ENSG00000124422/ENSG00000162521/ENSG00000149474/ENSG00000156983/ENSG00000064961/ENSG00000158290/ENSG00000148411/ENSG00000165671/ENSG00000134014/ENSG00000108395/ENSG00000196284/ENSG00000102882/ENSG00000104885/ENSG00000087206…
BP	GO:0035735	intraciliary transport involved in cilium assembly	26/4589	39/14768	5.02399705653606e-06	0.000566938744764492	ENSG00000264364/ENSG00000157796/ENSG00000122970/ENSG00000083312/ENSG00000187535/ENSG00000103351/ENSG00000187240/ENSG00000119650/ENSG00000141577/ENSG00000118096/ENSG00000088986/ENSG00000075945/ENSG00000032742/ENSG00000119333/ENSG00000101052/ENSG00000100815/ENSG00000163913/ENSG00000096872/ENSG00000138036/ENSG00000117245/ENSG00000123607/ENSG00000078674/ENSG00000204104/ENSG00000068885/ENSG00000131437…	DYNLL2/WDR19/IFT81/TNPO1/IFT140/CLUAP1/DYNC2H1/IFT43/CEP131/IFT46/DYNLL1/KIFAP3/IFT88/WDR34/IFT52/TRIP11/IFT122/IFT74/DYNC2LI1/KIF17/TTC21B/PCM1/TRAF3IP1/IFT80/KIF3A/TTC30B	26	4	ENSG00000083312/ENSG00000088986/ENSG00000123607/ENSG00000131437	22	ENSG00000264364/ENSG00000157796/ENSG00000122970/ENSG00000187535/ENSG00000103351/ENSG00000187240/ENSG00000119650/ENSG00000141577/ENSG00000118096/ENSG00000075945/ENSG00000032742/ENSG00000119333/ENSG00000101052/ENSG00000100815/ENSG00000163913/ENSG00000096872/ENSG00000138036/ENSG00000117245/ENSG00000078674/ENSG00000204104/ENSG00000068885/ENSG00000196659
BP	GO:0045930	negative regulation of mitotic cell cycle	127/4589	293/14768	5.34716057286397e-06	0.000581279939112079	ENSG00000146648/ENSG00000110092/ENSG00000071539/ENSG00000116717/ENSG00000086827/ENSG00000124762/ENSG00000152518/ENSG00000158435/ENSG00000144580/ENSG00000097007/ENSG00000075711/ENSG00000120129/ENSG00000117724/ENSG00000165916/ENSG00000166949/ENSG00000085224/ENSG00000106144/ENSG00000137337/ENSG00000139579/ENSG00000143624/ENSG00000160310/ENSG00000092853/ENSG00000117748/ENSG00000175793/ENSG00000087586…	EGFR/CCND1/TRIP13/GADD45A/ZW10/CDKN1A/ZFP36L2/CNOT11/CNOT9/ABL1/DLG1/DUSP1/CENPF/PSMC3/SMAD3/ATRX/CASP2/MDC1/NABP2/INTS3/PRMT2/CLSPN/RPA2/SFN/AURKA/CDT1/TNKS1BP1/PCNA/BTG1/E2F4/PML/EP300/NOP53/NACC2/CDK2/E2F7/MAD2L1/GEN1/TIMP2/ZWILCH/NABP1/BLM/NBN/CDK1/PLK3/SLFN11/KNTC1/PSMD13/E2F1/TOP2B/RAD17/PSMB8/BAX/PSMC4/TOP2A/ZFP36L1/PSMB1/PSMC2/FANCI/FOXO4/TAOK1/PSMD12/MAP3K20/RPS27A/USP47/XPC/CDK2AP2/PSMA…	127	80	ENSG00000146648/ENSG00000110092/ENSG00000071539/ENSG00000116717/ENSG00000124762/ENSG00000152518/ENSG00000158435/ENSG00000144580/ENSG00000097007/ENSG00000120129/ENSG00000166949/ENSG00000106144/ENSG00000137337/ENSG00000139579/ENSG00000092853/ENSG00000117748/ENSG00000175793/ENSG00000087586/ENSG00000167513/ENSG00000132646/ENSG00000133639/ENSG00000205250/ENSG00000140464/ENSG00000100393/ENSG00000123374…	47	ENSG00000086827/ENSG00000075711/ENSG00000117724/ENSG00000165916/ENSG00000085224/ENSG00000143624/ENSG00000160310/ENSG00000149115/ENSG00000105373/ENSG00000148411/ENSG00000185627/ENSG00000077097/ENSG00000152942/ENSG00000204264/ENSG00000013275/ENSG00000008018/ENSG00000161057/ENSG00000184481/ENSG00000160551/ENSG00000154767/ENSG00000167797/ENSG00000041357/ENSG00000142453/ENSG00000100225/ENSG00000159377…
BP	GO:1903050	regulation of proteolysis involved in cellular protein catabolic process	91/4589	197/14768	5.41396084271835e-06	0.000581279939112079	ENSG00000123159/ENSG00000104969/ENSG00000179262/ENSG00000114062/ENSG00000146872/ENSG00000122406/ENSG00000165916/ENSG00000079387/ENSG00000153071/ENSG00000068903/ENSG00000014123/ENSG00000064393/ENSG00000087586/ENSG00000173334/ENSG00000124226/ENSG00000111667/ENSG00000051108/ENSG00000078061/ENSG00000177628/ENSG00000140464/ENSG00000171100/ENSG00000105373/ENSG00000180667/ENSG00000115539/ENSG00000188021…	GIPC1/SGTA/RAD23A/UBE3A/TLK2/RPL5/PSMC3/SENP1/DAB2/SIRT2/UFL1/HIPK2/AURKA/TRIB1/RNF114/USP5/HERPUD1/ARAF/GBA/PML/MTM1/NOP53/YOD1/PDCL3/UBQLN2/CAV1/DVL1/PLK3/DDA1/UBXN1/PSMC4/CSNK1E/RNF40/ATXN3/TRIB2/PSMC2/RHBDF1/RAD23B/OGT/SUMO2/VCP/BTRC/UBE2K/RNF14/IL33/USP7/FBXO22/UBE2G2/HFE/PIAS1/PINK1/NUB1/GSK3A/ERLEC1/PTK2/GPX1/PKD1/RNF144B/LONRF1/UBQLN4/BAG5/PTK2B/PSMC6/STUB1/TAF1/PSEN1/RYBP/SDCBP/SMURF1/EC…	91	53	ENSG00000123159/ENSG00000104969/ENSG00000122406/ENSG00000079387/ENSG00000153071/ENSG00000068903/ENSG00000064393/ENSG00000087586/ENSG00000173334/ENSG00000124226/ENSG00000051108/ENSG00000078061/ENSG00000140464/ENSG00000180667/ENSG00000188021/ENSG00000105974/ENSG00000107404/ENSG00000173846/ENSG00000130311/ENSG00000213923/ENSG00000066427/ENSG00000071575/ENSG00000007384/ENSG00000119318/ENSG00000147162…	38	ENSG00000179262/ENSG00000114062/ENSG00000146872/ENSG00000165916/ENSG00000014123/ENSG00000111667/ENSG00000177628/ENSG00000171100/ENSG00000105373/ENSG00000115539/ENSG00000162191/ENSG00000013275/ENSG00000103549/ENSG00000161057/ENSG00000188612/ENSG00000165280/ENSG00000166167/ENSG00000078140/ENSG00000013561/ENSG00000167196/ENSG00000010704/ENSG00000158828/ENSG00000137393/ENSG00000154359/ENSG00000120899…
BP	GO:0016126	sterol biosynthetic process	40/4589	70/14768	5.44826118799665e-06	0.000581279939112079	ENSG00000147475/ENSG00000066136/ENSG00000186480/ENSG00000109929/ENSG00000052802/ENSG00000162409/ENSG00000160285/ENSG00000079459/ENSG00000112972/ENSG00000185591/ENSG00000140943/ENSG00000104549/ENSG00000116133/ENSG00000163344/ENSG00000107566/ENSG00000099194/ENSG00000100243/ENSG00000167508/ENSG00000100003/ENSG00000159348/ENSG00000012174/ENSG00000119927/ENSG00000113161/ENSG00000160752/ENSG00000120437…	ERLIN2/NFYC/INSIG1/SC5D/MSMO1/PRKAA2/LSS/FDFT1/HMGCS1/SP1/MBTPS1/SQLE/DHCR24/PMVK/ERLIN1/SCD/CYB5R3/MVD/SEC14L2/CYB5R1/MBTPS2/GPAM/HMGCR/FDPS/ACAT2/NFYA/MVK/ACAT1/ELOVL6/ERG28/EBP/GGPS1/ACACA/APOE/DHCR7/POR/LBR/CNBP/G6PD/SREBF1	40	13	ENSG00000066136/ENSG00000052802/ENSG00000185591/ENSG00000100243/ENSG00000100003/ENSG00000012174/ENSG00000119927/ENSG00000170522/ENSG00000133935/ENSG00000147155/ENSG00000130203/ENSG00000169714/ENSG00000160211	27	ENSG00000147475/ENSG00000186480/ENSG00000109929/ENSG00000162409/ENSG00000160285/ENSG00000079459/ENSG00000112972/ENSG00000140943/ENSG00000104549/ENSG00000116133/ENSG00000163344/ENSG00000107566/ENSG00000099194/ENSG00000167508/ENSG00000159348/ENSG00000113161/ENSG00000160752/ENSG00000120437/ENSG00000001167/ENSG00000110921/ENSG00000075239/ENSG00000152904/ENSG00000278540/ENSG00000172893/ENSG00000127948…
BP	GO:0019083	viral transcription	82/4589	174/14768	6.04246819896063e-06	0.000633164346276803	ENSG00000120253/ENSG00000093000/ENSG00000121864/ENSG00000171206/ENSG00000124789/ENSG00000144231/ENSG00000122406/ENSG00000165916/ENSG00000030066/ENSG00000136807/ENSG00000185591/ENSG00000139496/ENSG00000100393/ENSG00000101146/ENSG00000126883/ENSG00000188986/ENSG00000188342/ENSG00000125651/ENSG00000094914/ENSG00000163682/ENSG00000102900/ENSG00000095319/ENSG00000113569/ENSG00000197756/ENSG00000069275…	NUP43/NUP50/ZNF639/TRIM8/NUP153/POLR2D/RPL5/PSMC3/NUP160/CDK9/SP1/NUP58/EP300/RAE1/NUP214/NELFB/GTF2F2/GTF2F1/AAAS/RPL9/NUP93/NUP188/NUP155/RPL37A/NUCKS1/RPS17/RPS3/RPL22/POLR2L/JUN/RPS27A/SMARCA4/ZFP36/NDC1/RPL12/RPS12/MON1B/TARBP2/RPS21/NUP35/NUP54/RPLP1/RPL26/RPS23/RPL24/UBA52/RPLP0/RPS15/NUP85/NUP205/RPL10A/RPL7/HDAC1/POLR2E/RPS29/NUPL2/RPS28/RPS19/SNW1/RPS20/RSF1/RPLP2/RPS2/TRIM62/RPS24/RPL2…	82	66	ENSG00000120253/ENSG00000093000/ENSG00000121864/ENSG00000171206/ENSG00000124789/ENSG00000122406/ENSG00000030066/ENSG00000185591/ENSG00000139496/ENSG00000100393/ENSG00000101146/ENSG00000126883/ENSG00000163682/ENSG00000102900/ENSG00000095319/ENSG00000113569/ENSG00000197756/ENSG00000069275/ENSG00000182774/ENSG00000149273/ENSG00000116251/ENSG00000177700/ENSG00000177606/ENSG00000143947/ENSG00000128016…	16	ENSG00000144231/ENSG00000165916/ENSG00000136807/ENSG00000188986/ENSG00000188342/ENSG00000125651/ENSG00000094914/ENSG00000127616/ENSG00000103111/ENSG00000139546/ENSG00000100603/ENSG00000048649/ENSG00000160208/ENSG00000099956/ENSG00000142089/ENSG00000085415
BP	GO:0010212	response to ionizing radiation	71/4589	146/14768	6.39851755224965e-06	0.000656701763092796	ENSG00000188486/ENSG00000110092/ENSG00000116717/ENSG00000164305/ENSG00000124762/ENSG00000104332/ENSG00000146872/ENSG00000137693/ENSG00000134852/ENSG00000139579/ENSG00000143624/ENSG00000136997/ENSG00000149115/ENSG00000067369/ENSG00000143493/ENSG00000140464/ENSG00000044574/ENSG00000110108/ENSG00000186104/ENSG00000173848/ENSG00000174405/ENSG00000065427/ENSG00000186847/ENSG00000173559/ENSG00000087206…	H2AFX/CCND1/GADD45A/CASP3/CDKN1A/SFRP1/TLK2/YAP1/CLOCK/NABP2/INTS3/MYC/TNKS1BP1/TP53BP1/INTS7/PML/HSPA5/TMEM109/CYP2R1/NET1/LIG4/KARS/KRT14/NABP1/UIMC1/BLM/SNAI2/BABAM2/BAX/PAXIP1/FANCD2/NUCKS1/MAP3K20/RAD51C/RHOB/EGR1/RRM1/RPL26/STK11/GRB2/MSH2/RAD51D/GPX1/AEN/CRYAB/XRCC3/IFI16/MAPK14/CYBA/ECT2/BCL2/XRCC2/KAT5/CHEK2/RFWD3/FBXO4/ABRAXAS1/BRCC3/MEN1/XRCC5/BCL2L1/RAD1/BRCA1/SPIDR/PARP1/DCLRE1C/TOPB…	71	48	ENSG00000188486/ENSG00000110092/ENSG00000116717/ENSG00000164305/ENSG00000124762/ENSG00000104332/ENSG00000137693/ENSG00000134852/ENSG00000139579/ENSG00000136997/ENSG00000143493/ENSG00000140464/ENSG00000044574/ENSG00000110108/ENSG00000173848/ENSG00000174405/ENSG00000186847/ENSG00000173559/ENSG00000197299/ENSG00000019549/ENSG00000087088/ENSG00000157212/ENSG00000144554/ENSG00000069275/ENSG00000091436…	23	ENSG00000146872/ENSG00000143624/ENSG00000149115/ENSG00000067369/ENSG00000186104/ENSG00000065427/ENSG00000087206/ENSG00000158019/ENSG00000143878/ENSG00000118046/ENSG00000185379/ENSG00000109846/ENSG00000163565/ENSG00000112062/ENSG00000172977/ENSG00000151876/ENSG00000163322/ENSG00000185515/ENSG00000133895/ENSG00000012048/ENSG00000164808/ENSG00000152457/ENSG00000148153
BP	GO:0044089	positive regulation of cellular component biogenesis	193/4589	477/14768	6.49091722211693e-06	0.000656701763092796	ENSG00000089159/ENSG00000175592/ENSG00000112715/ENSG00000154764/ENSG00000109171/ENSG00000103044/ENSG00000273749/ENSG00000150867/ENSG00000275410/ENSG00000196611/ENSG00000159363/ENSG00000085733/ENSG00000104332/ENSG00000097007/ENSG00000136238/ENSG00000125968/ENSG00000198722/ENSG00000106683/ENSG00000075711/ENSG00000183853/ENSG00000137312/ENSG00000145934/ENSG00000075618/ENSG00000079337/ENSG00000134222…	PXN/FOSL1/VEGFA/WNT7A/SLAIN2/HAS3/CYFIP1/PIP4K2A/HNF1B/MMP1/ATP13A2/CTTN/SFRP1/ABL1/RAC1/ID1/UNC13B/LIMK1/DLG1/KIRREL1/FLOT1/TENM2/FSCN1/RAPGEF3/PSRC1/MIEN1/ASAP1/DPYSL3/RHOC/CDC42EP4/PSMC3/SMAD3/EDN1/CDC42EP3/S100A10/PMAIP1/ARPC3/EFNA5/BECN1/PTPRJ/ADGRL1/CLIP1/ARF6/HDAC6/FMN1/RPA2/CTGF/EPS8/CDT1/WIPF2/SNX9/JMY/DAG1/PHLDB2/TERF1/CREB1/NAV3/PLEKHM1/TENM1/MET/SEPT9/TGFBR1/EPHB2/NCKAP1/CUL4B/TWF2/KI…	193	109	ENSG00000089159/ENSG00000175592/ENSG00000112715/ENSG00000154764/ENSG00000109171/ENSG00000103044/ENSG00000273749/ENSG00000150867/ENSG00000275410/ENSG00000196611/ENSG00000159363/ENSG00000104332/ENSG00000097007/ENSG00000125968/ENSG00000183853/ENSG00000075618/ENSG00000079337/ENSG00000134222/ENSG00000153317/ENSG00000113657/ENSG00000155366/ENSG00000179604/ENSG00000166949/ENSG00000078401/ENSG00000163171…	84	ENSG00000085733/ENSG00000136238/ENSG00000198722/ENSG00000106683/ENSG00000075711/ENSG00000137312/ENSG00000145934/ENSG00000141741/ENSG00000165916/ENSG00000126581/ENSG00000149177/ENSG00000072071/ENSG00000130779/ENSG00000094631/ENSG00000248905/ENSG00000152409/ENSG00000173402/ENSG00000225190/ENSG00000009694/ENSG00000184640/ENSG00000106799/ENSG00000158290/ENSG00000157404/ENSG00000110768/ENSG00000118873…
BP	GO:0044843	cell cycle G1/S phase transition	114/4589	259/14768	6.7717559592674e-06	0.000673502779135273	ENSG00000146648/ENSG00000110092/ENSG00000145604/ENSG00000116717/ENSG00000148229/ENSG00000124762/ENSG00000158435/ENSG00000144580/ENSG00000166483/ENSG00000104738/ENSG00000187840/ENSG00000180198/ENSG00000106144/ENSG00000105810/ENSG00000171566/ENSG00000160310/ENSG00000141867/ENSG00000119414/ENSG00000117748/ENSG00000175793/ENSG00000087586/ENSG00000136997/ENSG00000171848/ENSG00000167513/ENSG00000149115…	EGFR/CCND1/SKP2/GADD45A/POLE3/CDKN1A/CNOT11/CNOT9/WEE1/MCM4/EIF4EBP1/RCC1/CASP2/CDK6/PLRG1/PRMT2/BRD4/PPP6C/RPA2/SFN/AURKA/MYC/RRM2/CDT1/TNKS1BP1/RPS6KB1/CCNA1/RPTOR/FAM83D/PCNA/E2F4/ORC2/MCM10/PML/EP300/CUL4B/NACC2/KLF11/CDK2/E2F7/ID4/CUL5/CDK1/ORC6/MCM7/ID2/PLK3/DHFR/LATS2/SLFN11/E2F1/ATP2B4/BAX/MAX/CDK10/DBF4/PHF8/RPS27A/CDC6/CRLF3/TERT/CDC34/RPA1/FBXO5/CDK2AP2/MCM5/PIM2/MTBP/RPL26/CTDSP2/CAMK…	114	92	ENSG00000146648/ENSG00000110092/ENSG00000145604/ENSG00000116717/ENSG00000148229/ENSG00000124762/ENSG00000158435/ENSG00000144580/ENSG00000166483/ENSG00000104738/ENSG00000187840/ENSG00000180198/ENSG00000106144/ENSG00000105810/ENSG00000141867/ENSG00000119414/ENSG00000117748/ENSG00000175793/ENSG00000087586/ENSG00000136997/ENSG00000171848/ENSG00000167513/ENSG00000108443/ENSG00000133101/ENSG00000101447…	22	ENSG00000171566/ENSG00000160310/ENSG00000149115/ENSG00000141564/ENSG00000158290/ENSG00000148411/ENSG00000172201/ENSG00000150457/ENSG00000185324/ENSG00000172943/ENSG00000167797/ENSG00000148660/ENSG00000142453/ENSG00000100225/ENSG00000118193/ENSG00000090097/ENSG00000123080/ENSG00000185499/ENSG00000280789/ENSG00000147133/ENSG00000166164/ENSG00000133895
BP	GO:0016055	Wnt signaling pathway	191/4589	472/14768	7.17330634934569e-06	0.000701549360966008	ENSG00000018408/ENSG00000110092/ENSG00000154764/ENSG00000117899/ENSG00000275410/ENSG00000107984/ENSG00000171056/ENSG00000058091/ENSG00000110888/ENSG00000104332/ENSG00000097007/ENSG00000164736/ENSG00000136238/ENSG00000137693/ENSG00000090905/ENSG00000198055/ENSG00000196562/ENSG00000157240/ENSG00000165916/ENSG00000166949/ENSG00000162409/ENSG00000123908/ENSG00000177283/ENSG00000135341/ENSG00000159216…	WWTR1/CCND1/WNT7A/MESD/HNF1B/DKK1/SOX7/CDK14/CAPRIN2/SFRP1/ABL1/SOX17/RAC1/YAP1/TNRC6A/GRK6/SULF2/FZD1/PSMC3/SMAD3/PRKAA2/AGO2/FZD8/MAP3K7/RUNX1/DEPDC1B/G3BP1/FBXW11/GPRC5B/DAB2/ITGA3/IGFBP1/PPM1A/PLPP3/KREMEN1/AES/GPC6/BCL9L/PYGO2/PPP3R1/ZNF703/MYC/SKI/PPP3CB/NOTCH1/CBFB/CCNY/ZRANB1/SHISA2/DAPK3/SPIN1/PORCN/DRAXIN/PPP2CA/CLTC/GSKIP/DIXDC1/TIAM1/TBL1XR1/CTNNBIP1/SALL1/CAV1/DVL1/SNAI2/RUVBL2/IGFBP…	191	115	ENSG00000018408/ENSG00000110092/ENSG00000154764/ENSG00000275410/ENSG00000107984/ENSG00000171056/ENSG00000110888/ENSG00000104332/ENSG00000097007/ENSG00000164736/ENSG00000137693/ENSG00000090905/ENSG00000198055/ENSG00000196562/ENSG00000157240/ENSG00000166949/ENSG00000123908/ENSG00000177283/ENSG00000135341/ENSG00000159216/ENSG00000035499/ENSG00000145907/ENSG00000072803/ENSG00000167191/ENSG00000153071…	76	ENSG00000117899/ENSG00000058091/ENSG00000136238/ENSG00000165916/ENSG00000162409/ENSG00000104964/ENSG00000183098/ENSG00000163348/ENSG00000107758/ENSG00000167657/ENSG00000106723/ENSG00000141367/ENSG00000150764/ENSG00000178585/ENSG00000183207/ENSG00000150457/ENSG00000185627/ENSG00000133794/ENSG00000204264/ENSG00000013275/ENSG00000132846/ENSG00000011143/ENSG00000008018/ENSG00000008300/ENSG00000161057…
BP	GO:1901796	regulation of signal transduction by p53 class mediator	82/4589	175/14768	7.93856602165385e-06	0.000763664023197783	ENSG00000026508/ENSG00000163349/ENSG00000122406/ENSG00000186834/ENSG00000162409/ENSG00000141682/ENSG00000064393/ENSG00000117748/ENSG00000087586/ENSG00000162521/ENSG00000163132/ENSG00000152409/ENSG00000156983/ENSG00000178966/ENSG00000140464/ENSG00000100393/ENSG00000138346/ENSG00000105373/ENSG00000123374/ENSG00000181929/ENSG00000197780/ENSG00000197299/ENSG00000104320/ENSG00000019549/ENSG00000173846…	CD44/HIPK1/RPL5/HEXIM1/PRKAA2/PMAIP1/HIPK2/RPA2/AURKA/RBBP4/MSX1/JMY/BRPF1/RMI1/PML/EP300/DNA2/NOP53/CDK2/PRKAG1/TAF13/BLM/NBN/SNAI2/PLK3/RAD17/ING5/RRN3/SMYD2/BRIP1/TPX2/RFC3/SPRED1/NUAK1/RPS27A/TAF15/PHF20/RPA1/TAF4/RFC5/SNAI1/RPL26/TAF4B/SPRED2/UBA52/STK11/RMI2/HIC1/PPP1R13B/TAF7/RFC4/HDAC1/MUC1/BCL2L12/CHD4/RRS1/CHD3/TAF1/MAPK14/KAT5/CHEK2/BRD7/MTA2/RPL23/MAPK11/RRM2B/TP53BP2/TWIST1/L3MBTL1/R…	82	56	ENSG00000026508/ENSG00000163349/ENSG00000122406/ENSG00000141682/ENSG00000064393/ENSG00000117748/ENSG00000087586/ENSG00000163132/ENSG00000178966/ENSG00000140464/ENSG00000100393/ENSG00000138346/ENSG00000123374/ENSG00000181929/ENSG00000197780/ENSG00000197299/ENSG00000104320/ENSG00000019549/ENSG00000173846/ENSG00000085721/ENSG00000143499/ENSG00000136492/ENSG00000133119/ENSG00000166068/ENSG00000074590…	26	ENSG00000186834/ENSG00000162409/ENSG00000162521/ENSG00000152409/ENSG00000156983/ENSG00000105373/ENSG00000152942/ENSG00000168395/ENSG00000088325/ENSG00000270647/ENSG00000025293/ENSG00000118046/ENSG00000185499/ENSG00000170004/ENSG00000147133/ENSG00000112062/ENSG00000172977/ENSG00000166164/ENSG00000185386/ENSG00000048392/ENSG00000143514/ENSG00000185513/ENSG00000012048/ENSG00000185345/ENSG00000204371…
BP	GO:0198738	cell-cell signaling by wnt	191/4589	473/14768	8.38318212659785e-06	0.000775856164139295	ENSG00000018408/ENSG00000110092/ENSG00000154764/ENSG00000117899/ENSG00000275410/ENSG00000107984/ENSG00000171056/ENSG00000058091/ENSG00000110888/ENSG00000104332/ENSG00000097007/ENSG00000164736/ENSG00000136238/ENSG00000137693/ENSG00000090905/ENSG00000198055/ENSG00000196562/ENSG00000157240/ENSG00000165916/ENSG00000166949/ENSG00000162409/ENSG00000123908/ENSG00000177283/ENSG00000135341/ENSG00000159216…	WWTR1/CCND1/WNT7A/MESD/HNF1B/DKK1/SOX7/CDK14/CAPRIN2/SFRP1/ABL1/SOX17/RAC1/YAP1/TNRC6A/GRK6/SULF2/FZD1/PSMC3/SMAD3/PRKAA2/AGO2/FZD8/MAP3K7/RUNX1/DEPDC1B/G3BP1/FBXW11/GPRC5B/DAB2/ITGA3/IGFBP1/PPM1A/PLPP3/KREMEN1/AES/GPC6/BCL9L/PYGO2/PPP3R1/ZNF703/MYC/SKI/PPP3CB/NOTCH1/CBFB/CCNY/ZRANB1/SHISA2/DAPK3/SPIN1/PORCN/DRAXIN/PPP2CA/CLTC/GSKIP/DIXDC1/TIAM1/TBL1XR1/CTNNBIP1/SALL1/CAV1/DVL1/SNAI2/RUVBL2/IGFBP…	191	115	ENSG00000018408/ENSG00000110092/ENSG00000154764/ENSG00000275410/ENSG00000107984/ENSG00000171056/ENSG00000110888/ENSG00000104332/ENSG00000097007/ENSG00000164736/ENSG00000137693/ENSG00000090905/ENSG00000198055/ENSG00000196562/ENSG00000157240/ENSG00000166949/ENSG00000123908/ENSG00000177283/ENSG00000135341/ENSG00000159216/ENSG00000035499/ENSG00000145907/ENSG00000072803/ENSG00000167191/ENSG00000153071…	76	ENSG00000117899/ENSG00000058091/ENSG00000136238/ENSG00000165916/ENSG00000162409/ENSG00000104964/ENSG00000183098/ENSG00000163348/ENSG00000107758/ENSG00000167657/ENSG00000106723/ENSG00000141367/ENSG00000150764/ENSG00000178585/ENSG00000183207/ENSG00000150457/ENSG00000185627/ENSG00000133794/ENSG00000204264/ENSG00000013275/ENSG00000132846/ENSG00000011143/ENSG00000008018/ENSG00000008300/ENSG00000161057…
BP	GO:0006695	cholesterol biosynthetic process	37/4589	64/14768	8.41683039362684e-06	0.000775856164139295	ENSG00000147475/ENSG00000066136/ENSG00000186480/ENSG00000109929/ENSG00000052802/ENSG00000162409/ENSG00000160285/ENSG00000079459/ENSG00000112972/ENSG00000185591/ENSG00000140943/ENSG00000104549/ENSG00000116133/ENSG00000163344/ENSG00000107566/ENSG00000099194/ENSG00000100243/ENSG00000167508/ENSG00000100003/ENSG00000012174/ENSG00000119927/ENSG00000113161/ENSG00000160752/ENSG00000120437/ENSG00000001167…	ERLIN2/NFYC/INSIG1/SC5D/MSMO1/PRKAA2/LSS/FDFT1/HMGCS1/SP1/MBTPS1/SQLE/DHCR24/PMVK/ERLIN1/SCD/CYB5R3/MVD/SEC14L2/MBTPS2/GPAM/HMGCR/FDPS/ACAT2/NFYA/MVK/ELOVL6/EBP/GGPS1/ACACA/APOE/DHCR7/POR/LBR/CNBP/G6PD/SREBF1	37	12	ENSG00000066136/ENSG00000052802/ENSG00000185591/ENSG00000100243/ENSG00000100003/ENSG00000012174/ENSG00000119927/ENSG00000170522/ENSG00000147155/ENSG00000130203/ENSG00000169714/ENSG00000160211	25	ENSG00000147475/ENSG00000186480/ENSG00000109929/ENSG00000162409/ENSG00000160285/ENSG00000079459/ENSG00000112972/ENSG00000140943/ENSG00000104549/ENSG00000116133/ENSG00000163344/ENSG00000107566/ENSG00000099194/ENSG00000167508/ENSG00000113161/ENSG00000160752/ENSG00000120437/ENSG00000001167/ENSG00000110921/ENSG00000152904/ENSG00000278540/ENSG00000172893/ENSG00000127948/ENSG00000143815/ENSG00000072310
BP	GO:0007077	mitotic nuclear envelope disassembly	28/4589	44/14768	8.46196225373464e-06	0.000775856164139295	ENSG00000120253/ENSG00000093000/ENSG00000124789/ENSG00000205423/ENSG00000030066/ENSG00000139496/ENSG00000101146/ENSG00000126883/ENSG00000170312/ENSG00000119408/ENSG00000094914/ENSG00000102900/ENSG00000095319/ENSG00000113569/ENSG00000100749/ENSG00000058804/ENSG00000163002/ENSG00000138750/ENSG00000125450/ENSG00000155561/ENSG00000154229/ENSG00000175826/ENSG00000136243/ENSG00000160789/ENSG00000108559…	NUP43/NUP50/NUP153/CNEP1R1/NUP160/NUP58/RAE1/NUP214/CDK1/NEK6/AAAS/NUP93/NUP188/NUP155/VRK1/NDC1/NUP35/NUP54/NUP85/NUP205/PRKCA/CTDNEP1/NUPL2/LMNA/NUP88/SEH1L/PLK1/EMD	28	23	ENSG00000120253/ENSG00000093000/ENSG00000124789/ENSG00000205423/ENSG00000030066/ENSG00000139496/ENSG00000101146/ENSG00000126883/ENSG00000170312/ENSG00000119408/ENSG00000102900/ENSG00000095319/ENSG00000113569/ENSG00000100749/ENSG00000058804/ENSG00000163002/ENSG00000138750/ENSG00000125450/ENSG00000155561/ENSG00000136243/ENSG00000160789/ENSG00000108559/ENSG00000166851	5	ENSG00000094914/ENSG00000154229/ENSG00000175826/ENSG00000085415/ENSG00000102119
BP	GO:0070507	regulation of microtubule cytoskeleton organization	78/4589	165/14768	8.74447266762494e-06	0.000789424086363433	ENSG00000109171/ENSG00000097007/ENSG00000136238/ENSG00000134222/ENSG00000116584/ENSG00000166503/ENSG00000184349/ENSG00000182628/ENSG00000138160/ENSG00000130779/ENSG00000007168/ENSG00000094631/ENSG00000087586/ENSG00000118007/ENSG00000082898/ENSG00000130695/ENSG00000144824/ENSG00000067798/ENSG00000105976/ENSG00000141367/ENSG00000150764/ENSG00000072501/ENSG00000078018/ENSG00000108395/ENSG00000101146…	SLAIN2/ABL1/RAC1/PSRC1/ARHGEF2/HDGFL3/EFNA5/SKA2/KIF11/CLIP1/PAFAH1B1/HDAC6/AURKA/STAG1/XPO1/CEP85/PHLDB2/NAV3/MET/CLTC/DIXDC1/SMC1A/MAP2/TRIM37/RAE1/GEN1/BICD2/ROCK2/CAMSAP2/BICD1/KAT2A/PARP3/CEP131/CEP250/NUMA1/MAPRE1/RPS3/TPX2/CHMP2B/TAOK1/MAPT/TOGARAM1/MAP9/SKA3/CDK2AP2/TMEM67/CCSAP/ATF5/RASSF1/AKAP9/CIB1/STIL/XRCC3/CHMP3/PKD1/MAP1A/RBM14/KATNB1/ARL2/CLIP3/SPEF1/CYLD/CHMP2A/RASSF7/STMN1/TRIM3…	78	37	ENSG00000109171/ENSG00000097007/ENSG00000134222/ENSG00000116584/ENSG00000166503/ENSG00000184349/ENSG00000138160/ENSG00000087586/ENSG00000118007/ENSG00000082898/ENSG00000130695/ENSG00000144824/ENSG00000067798/ENSG00000105976/ENSG00000072501/ENSG00000101146/ENSG00000178295/ENSG00000134318/ENSG00000151746/ENSG00000149273/ENSG00000198718/ENSG00000165480/ENSG00000169136/ENSG00000068028/ENSG00000185043…	41	ENSG00000136238/ENSG00000182628/ENSG00000130779/ENSG00000007168/ENSG00000094631/ENSG00000141367/ENSG00000150764/ENSG00000078018/ENSG00000108395/ENSG00000185963/ENSG00000118200/ENSG00000108773/ENSG00000041880/ENSG00000141577/ENSG00000126001/ENSG00000137497/ENSG00000101367/ENSG00000088325/ENSG00000083937/ENSG00000160551/ENSG00000186868/ENSG00000164114/ENSG00000167797/ENSG00000164953/ENSG00000154429…
BP	GO:0010256	endomembrane system organization	169/4589	412/14768	9.57231894245686e-06	0.000848845528485231	ENSG00000115310/ENSG00000104341/ENSG00000104419/ENSG00000120253/ENSG00000086827/ENSG00000111540/ENSG00000167110/ENSG00000138674/ENSG00000093000/ENSG00000165476/ENSG00000105971/ENSG00000115806/ENSG00000111450/ENSG00000196535/ENSG00000124789/ENSG00000137312/ENSG00000138119/ENSG00000133318/ENSG00000153317/ENSG00000044090/ENSG00000168172/ENSG00000173548/ENSG00000007168/ENSG00000107863/ENSG00000205423…	RTN4/LAPTM4B/NDRG1/NUP43/ZW10/RAB5B/GOLGA2/SEC31A/NUP50/REEP3/CAV2/GORASP2/STX2/MYO18A/NUP153/FLOT1/MYOF/RTN3/ASAP1/CUL7/HOOK3/SNX33/PAFAH1B1/ARHGAP21/CNEP1R1/ATP2A2/CLCN3/SHTN1/TRAM2/NUP160/VTA1/DNAJC13/ALS2CL/NUP58/SNX9/CREB1/RAB2A/COG2/TMEM33/SERPINE2/AP3D1/STK25/PPP2CA/SH3TC2/TOR1AIP1/AGFG1/DYNC2H1/RAE1/NUP214/MAPK3/CAMSAP2/LMAN1/SYNJ1/RAB3GAP2/CDK1/CAV1/USO1/SEC61A1/HOOK2/PLK3/NEK6/MYRF/SEC3…	169	91	ENSG00000115310/ENSG00000104341/ENSG00000104419/ENSG00000120253/ENSG00000111540/ENSG00000138674/ENSG00000093000/ENSG00000165476/ENSG00000105971/ENSG00000115806/ENSG00000124789/ENSG00000138119/ENSG00000133318/ENSG00000153317/ENSG00000168172/ENSG00000173548/ENSG00000205423/ENSG00000174437/ENSG00000065308/ENSG00000030066/ENSG00000009844/ENSG00000178038/ENSG00000139496/ENSG00000130340/ENSG00000118260…	78	ENSG00000086827/ENSG00000167110/ENSG00000111450/ENSG00000196535/ENSG00000137312/ENSG00000044090/ENSG00000007168/ENSG00000107863/ENSG00000109572/ENSG00000187164/ENSG00000138246/ENSG00000104388/ENSG00000109133/ENSG00000065000/ENSG00000115694/ENSG00000187240/ENSG00000102882/ENSG00000118200/ENSG00000159082/ENSG00000118873/ENSG00000138768/ENSG00000095066/ENSG00000075826/ENSG00000094914/ENSG00000197386…
BP	GO:1903311	regulation of mRNA metabolic process	120/4589	277/14768	9.90072901979228e-06	0.000848845528485231	ENSG00000026025/ENSG00000065978/ENSG00000090060/ENSG00000073792/ENSG00000060138/ENSG00000272886/ENSG00000152518/ENSG00000141232/ENSG00000088247/ENSG00000165916/ENSG00000123908/ENSG00000114416/ENSG00000076053/ENSG00000119335/ENSG00000136807/ENSG00000223496/ENSG00000139644/ENSG00000082898/ENSG00000083312/ENSG00000168710/ENSG00000130713/ENSG00000110107/ENSG00000061936/ENSG00000126883/ENSG00000005007…	VIM/YBX1/PAPOLA/IGF2BP2/YBX3/DCP1A/ZFP36L2/TOB1/KHSRP/PSMC3/AGO2/FXR1/RBM7/SET/CDK9/EXOSC6/TMBIM6/XPO1/TNPO1/AHCYL1/EXOSC2/PRPF19/SFSWAP/NUP214/UPF1/YTHDC1/SRSF4/GTPBP1/CWC22/NOCT/MAPKAPK2/PTCD2/SECISBP2/PSMD13/E2F1/PSMB8/PSMC4/NUDT21/JMJD6/ZFP36L1/SRSF2/RBM24/RNF40/RBM10/PABPC1/PSMB1/PSMC2/CTR9/PSMD12/LARP1/SERBP1/SRSF7/RPS27A/PABPC4/ZFP36/SREK1/NCBP2/SAMD4A/PRKCD/DDX17/NANOS1/PSMA4/SUPT6H/PSMB4…	120	71	ENSG00000026025/ENSG00000065978/ENSG00000090060/ENSG00000073792/ENSG00000060138/ENSG00000272886/ENSG00000152518/ENSG00000141232/ENSG00000088247/ENSG00000123908/ENSG00000119335/ENSG00000223496/ENSG00000139644/ENSG00000082898/ENSG00000083312/ENSG00000130713/ENSG00000061936/ENSG00000126883/ENSG00000005007/ENSG00000083896/ENSG00000116350/ENSG00000100226/ENSG00000163510/ENSG00000151014/ENSG00000162889…	49	ENSG00000165916/ENSG00000114416/ENSG00000076053/ENSG00000136807/ENSG00000168710/ENSG00000110107/ENSG00000049883/ENSG00000187742/ENSG00000185627/ENSG00000204264/ENSG00000013275/ENSG00000103549/ENSG00000182872/ENSG00000008018/ENSG00000161057/ENSG00000198730/ENSG00000155506/ENSG00000090621/ENSG00000153914/ENSG00000100201/ENSG00000041357/ENSG00000109111/ENSG00000159377/ENSG00000181588/ENSG00000138035…
BP	GO:0072395	signal transduction involved in cell cycle checkpoint	42/4589	76/14768	1.01259691537093e-05	0.000848845528485231	ENSG00000116717/ENSG00000124762/ENSG00000158435/ENSG00000144580/ENSG00000106144/ENSG00000175793/ENSG00000087586/ENSG00000149115/ENSG00000132646/ENSG00000205250/ENSG00000140464/ENSG00000143476/ENSG00000100393/ENSG00000110107/ENSG00000123374/ENSG00000165891/ENSG00000087206/ENSG00000170312/ENSG00000173846/ENSG00000158019/ENSG00000101412/ENSG00000087088/ENSG00000143947/ENSG00000161970/ENSG00000142453…	GADD45A/CDKN1A/CNOT11/CNOT9/CASP2/SFN/AURKA/TNKS1BP1/PCNA/E2F4/PML/DTL/EP300/PRPF19/CDK2/E2F7/UIMC1/CDK1/PLK3/BABAM2/E2F1/BAX/RPS27A/RPL26/CARM1/UBA52/CNOT8/PCBP4/MUC1/CNOT3/CNOT6/CHEK2/RGCC/ABRAXAS1/BRCC3/CNOT4/BRCA1/FZR1/CDC5L/PLK1/UBB/CHEK1	42	30	ENSG00000116717/ENSG00000124762/ENSG00000158435/ENSG00000144580/ENSG00000106144/ENSG00000175793/ENSG00000087586/ENSG00000132646/ENSG00000205250/ENSG00000140464/ENSG00000143476/ENSG00000100393/ENSG00000123374/ENSG00000165891/ENSG00000170312/ENSG00000173846/ENSG00000101412/ENSG00000087088/ENSG00000143947/ENSG00000161970/ENSG00000221983/ENSG00000155508/ENSG00000088038/ENSG00000113300/ENSG00000183765…	12	ENSG00000149115/ENSG00000110107/ENSG00000087206/ENSG00000158019/ENSG00000142453/ENSG00000090097/ENSG00000185499/ENSG00000163322/ENSG00000185515/ENSG00000012048/ENSG00000105325/ENSG00000096401
BP	GO:0072401	signal transduction involved in DNA integrity checkpoint	42/4589	76/14768	1.01259691537093e-05	0.000848845528485231	ENSG00000116717/ENSG00000124762/ENSG00000158435/ENSG00000144580/ENSG00000106144/ENSG00000175793/ENSG00000087586/ENSG00000149115/ENSG00000132646/ENSG00000205250/ENSG00000140464/ENSG00000143476/ENSG00000100393/ENSG00000110107/ENSG00000123374/ENSG00000165891/ENSG00000087206/ENSG00000170312/ENSG00000173846/ENSG00000158019/ENSG00000101412/ENSG00000087088/ENSG00000143947/ENSG00000161970/ENSG00000142453…	GADD45A/CDKN1A/CNOT11/CNOT9/CASP2/SFN/AURKA/TNKS1BP1/PCNA/E2F4/PML/DTL/EP300/PRPF19/CDK2/E2F7/UIMC1/CDK1/PLK3/BABAM2/E2F1/BAX/RPS27A/RPL26/CARM1/UBA52/CNOT8/PCBP4/MUC1/CNOT3/CNOT6/CHEK2/RGCC/ABRAXAS1/BRCC3/CNOT4/BRCA1/FZR1/CDC5L/PLK1/UBB/CHEK1	42	30	ENSG00000116717/ENSG00000124762/ENSG00000158435/ENSG00000144580/ENSG00000106144/ENSG00000175793/ENSG00000087586/ENSG00000132646/ENSG00000205250/ENSG00000140464/ENSG00000143476/ENSG00000100393/ENSG00000123374/ENSG00000165891/ENSG00000170312/ENSG00000173846/ENSG00000101412/ENSG00000087088/ENSG00000143947/ENSG00000161970/ENSG00000221983/ENSG00000155508/ENSG00000088038/ENSG00000113300/ENSG00000183765…	12	ENSG00000149115/ENSG00000110107/ENSG00000087206/ENSG00000158019/ENSG00000142453/ENSG00000090097/ENSG00000185499/ENSG00000163322/ENSG00000185515/ENSG00000012048/ENSG00000105325/ENSG00000096401
BP	GO:0072422	signal transduction involved in DNA damage checkpoint	42/4589	76/14768	1.01259691537093e-05	0.000848845528485231	ENSG00000116717/ENSG00000124762/ENSG00000158435/ENSG00000144580/ENSG00000106144/ENSG00000175793/ENSG00000087586/ENSG00000149115/ENSG00000132646/ENSG00000205250/ENSG00000140464/ENSG00000143476/ENSG00000100393/ENSG00000110107/ENSG00000123374/ENSG00000165891/ENSG00000087206/ENSG00000170312/ENSG00000173846/ENSG00000158019/ENSG00000101412/ENSG00000087088/ENSG00000143947/ENSG00000161970/ENSG00000142453…	GADD45A/CDKN1A/CNOT11/CNOT9/CASP2/SFN/AURKA/TNKS1BP1/PCNA/E2F4/PML/DTL/EP300/PRPF19/CDK2/E2F7/UIMC1/CDK1/PLK3/BABAM2/E2F1/BAX/RPS27A/RPL26/CARM1/UBA52/CNOT8/PCBP4/MUC1/CNOT3/CNOT6/CHEK2/RGCC/ABRAXAS1/BRCC3/CNOT4/BRCA1/FZR1/CDC5L/PLK1/UBB/CHEK1	42	30	ENSG00000116717/ENSG00000124762/ENSG00000158435/ENSG00000144580/ENSG00000106144/ENSG00000175793/ENSG00000087586/ENSG00000132646/ENSG00000205250/ENSG00000140464/ENSG00000143476/ENSG00000100393/ENSG00000123374/ENSG00000165891/ENSG00000170312/ENSG00000173846/ENSG00000101412/ENSG00000087088/ENSG00000143947/ENSG00000161970/ENSG00000221983/ENSG00000155508/ENSG00000088038/ENSG00000113300/ENSG00000183765…	12	ENSG00000149115/ENSG00000110107/ENSG00000087206/ENSG00000158019/ENSG00000142453/ENSG00000090097/ENSG00000185499/ENSG00000163322/ENSG00000185515/ENSG00000012048/ENSG00000105325/ENSG00000096401
BP	GO:0033044	regulation of chromosome organization	128/4589	299/14768	1.03504669935355e-05	0.000855444229831919	ENSG00000071539/ENSG00000112715/ENSG00000086827/ENSG00000137309/ENSG00000146872/ENSG00000120129/ENSG00000276043/ENSG00000117724/ENSG00000085224/ENSG00000171148/ENSG00000126581/ENSG00000119335/ENSG00000139579/ENSG00000150753/ENSG00000177000/ENSG00000168496/ENSG00000128342/ENSG00000163348/ENSG00000136807/ENSG00000156802/ENSG00000136997/ENSG00000157933/ENSG00000167513/ENSG00000100784/ENSG00000147601…	TRIP13/VEGFA/ZW10/HMGA1/TLK2/DUSP1/UHRF1/CENPF/ATRX/TADA3/BECN1/SET/NABP2/CCT5/MTHFR/FEN1/LIF/PYGO2/CDK9/ATAD2/MYC/SKI/CDT1/RPS6KA5/TERF1/PML/NSD1/SLF1/UPF1/MAPK3/MAD2L1/GEN1/LIG4/NBN/SNAI2/SETD7/TADA2B/RUVBL2/NEK6/KAT2A/ANAPC11/CDC27/CDCA5/IL1B/TERF2/PAXIP1/MAPK1/DDX11/KMT2B/TOP2A/NUMA1/TADA2A/PHF8/RNF40/CTR9/SPTY2D1/MAP2K7/OGT/CDC6/MAPK8/PARG/MAPT/UBE2N/ZNHIT1/TCP1/SUPT6H/EED/USP7/PHF19/RMI2/TE…	128	70	ENSG00000071539/ENSG00000112715/ENSG00000137309/ENSG00000120129/ENSG00000276043/ENSG00000119335/ENSG00000139579/ENSG00000168496/ENSG00000128342/ENSG00000156802/ENSG00000136997/ENSG00000157933/ENSG00000167513/ENSG00000100784/ENSG00000147601/ENSG00000140464/ENSG00000133302/ENSG00000005007/ENSG00000164109/ENSG00000178295/ENSG00000174405/ENSG00000104320/ENSG00000019549/ENSG00000173011/ENSG00000119408…	58	ENSG00000086827/ENSG00000146872/ENSG00000117724/ENSG00000085224/ENSG00000171148/ENSG00000126581/ENSG00000150753/ENSG00000177000/ENSG00000163348/ENSG00000136807/ENSG00000165671/ENSG00000102882/ENSG00000145391/ENSG00000183207/ENSG00000108773/ENSG00000004897/ENSG00000137497/ENSG00000276234/ENSG00000172943/ENSG00000103549/ENSG00000198730/ENSG00000076984/ENSG00000186868/ENSG00000106400/ENSG00000109111…
BP	GO:0045862	positive regulation of proteolysis	137/4589	324/14768	1.10300007587157e-05	0.000898945061835328	ENSG00000073921/ENSG00000120889/ENSG00000117525/ENSG00000165806/ENSG00000136938/ENSG00000112378/ENSG00000144746/ENSG00000164305/ENSG00000164741/ENSG00000104969/ENSG00000171056/ENSG00000179262/ENSG00000165916/ENSG00000166949/ENSG00000079387/ENSG00000141682/ENSG00000106144/ENSG00000072803/ENSG00000153071/ENSG00000068903/ENSG00000173548/ENSG00000091592/ENSG00000087586/ENSG00000136997/ENSG00000173334…	PICALM/TNFRSF10B/F3/CASP7/ANP32B/PERP/ARL6IP5/CASP3/DLC1/SGTA/SOX7/RAD23A/PSMC3/SMAD3/SENP1/PMAIP1/CASP2/FBXW11/DAB2/SIRT2/SNX33/NLRP1/AURKA/MYC/TRIB1/CTGF/RNF114/USP5/SNX9/HERPUD1/GBA/NLRP2/CLN6/PHB/ASPH/BCL2L13/PML/MYH9/NOP53/LYN/MAPK3/KARS/ROCK2/UBQLN2/CAV1/DVL1/HIP1/XDH/PLK3/PRELID1/MAP3K5/IL1B/BAX/PSMC4/CSNK1E/MTCH1/RNF40/NRDC/ATXN3/TRIB2/PSMC2/RPS3/STAT3/ENO1/OGT/SUMO2/RIPK1/VCP/MAPT/FN1/BT…	137	85	ENSG00000073921/ENSG00000120889/ENSG00000117525/ENSG00000136938/ENSG00000144746/ENSG00000164305/ENSG00000164741/ENSG00000104969/ENSG00000171056/ENSG00000166949/ENSG00000079387/ENSG00000141682/ENSG00000106144/ENSG00000072803/ENSG00000153071/ENSG00000068903/ENSG00000173548/ENSG00000087586/ENSG00000136997/ENSG00000173334/ENSG00000118523/ENSG00000124226/ENSG00000130340/ENSG00000051108/ENSG00000128973…	52	ENSG00000165806/ENSG00000112378/ENSG00000179262/ENSG00000165916/ENSG00000091592/ENSG00000111667/ENSG00000177628/ENSG00000022556/ENSG00000099968/ENSG00000100345/ENSG00000105373/ENSG00000102882/ENSG00000065427/ENSG00000013275/ENSG00000103549/ENSG00000078618/ENSG00000161057/ENSG00000188612/ENSG00000165280/ENSG00000186868/ENSG00000115414/ENSG00000166167/ENSG00000013561/ENSG00000249915/ENSG00000103811…
BP	GO:0036503	ERAD pathway	49/4589	93/14768	1.1362604863941e-05	0.000913366648515149	ENSG00000147475/ENSG00000104969/ENSG00000121060/ENSG00000165916/ENSG00000198919/ENSG00000113194/ENSG00000101294/ENSG00000051108/ENSG00000115307/ENSG00000177239/ENSG00000107566/ENSG00000168936/ENSG00000044574/ENSG00000130939/ENSG00000180667/ENSG00000188021/ENSG00000105974/ENSG00000162191/ENSG00000013275/ENSG00000071537/ENSG00000066427/ENSG00000161057/ENSG00000131871/ENSG00000148719/ENSG00000165280…	ERLIN2/SGTA/TRIM25/PSMC3/DZIP3/FAF2/HM13/HERPUD1/AUP1/MAN1B1/ERLIN1/TMEM129/HSPA5/UBE4B/YOD1/UBQLN2/CAV1/UBXN1/PSMC4/SEL1L/ATXN3/PSMC2/SELENOS/DNAJB12/VCP/TMEM67/TMUB1/UBE2G2/ERLEC1/NPLOC4/PSMC6/STUB1/RNF185/FBXO2/UBE4A/UFD1/BRSK2/POMT2/SVIP/UGGT1/SDF2/SEC61B/UBE2J1/PRKN/AMFR/USP19/DNAJB9/EDEM2/USP25	49	18	ENSG00000104969/ENSG00000121060/ENSG00000113194/ENSG00000101294/ENSG00000051108/ENSG00000044574/ENSG00000180667/ENSG00000188021/ENSG00000105974/ENSG00000066427/ENSG00000131871/ENSG00000184787/ENSG00000068912/ENSG00000106803/ENSG00000198833/ENSG00000159461/ENSG00000128590/ENSG00000155313	31	ENSG00000147475/ENSG00000165916/ENSG00000198919/ENSG00000115307/ENSG00000177239/ENSG00000107566/ENSG00000168936/ENSG00000130939/ENSG00000162191/ENSG00000013275/ENSG00000071537/ENSG00000161057/ENSG00000148719/ENSG00000165280/ENSG00000164953/ENSG00000164897/ENSG00000182446/ENSG00000100519/ENSG00000103266/ENSG00000138942/ENSG00000116661/ENSG00000110344/ENSG00000070010/ENSG00000174672/ENSG00000009830…
BP	GO:0032508	DNA duplex unwinding	41/4589	74/14768	1.18281646264589e-05	0.000937941486865689	ENSG00000137309/ENSG00000104738/ENSG00000085224/ENSG00000145907/ENSG00000101003/ENSG00000138346/ENSG00000158290/ENSG00000110768/ENSG00000197299/ENSG00000104320/ENSG00000166508/ENSG00000183207/ENSG00000111358/ENSG00000013573/ENSG00000131747/ENSG00000136492/ENSG00000119318/ENSG00000143947/ENSG00000154767/ENSG00000100297/ENSG00000134574/ENSG00000221983/ENSG00000112249/ENSG00000107815/ENSG00000215301…	HMGA1/MCM4/ATRX/G3BP1/GINS1/DNA2/CUL4B/GTF2H1/BLM/NBN/MCM7/RUVBL2/GTF2H3/DDX11/TOP2A/BRIP1/RAD23B/RPS27A/XPC/MCM5/DDB2/UBA52/ASCC3/TWNK/DDX3X/CETN2/CHD4/CHD3/CHD8/MCM2/ERCC3/CDC45/XRCC5/MCM6/RECQL4/PARP1/RECQL5/DHX9/DDX1/UBB/CHD2	41	28	ENSG00000137309/ENSG00000104738/ENSG00000145907/ENSG00000101003/ENSG00000138346/ENSG00000197299/ENSG00000104320/ENSG00000166508/ENSG00000013573/ENSG00000131747/ENSG00000136492/ENSG00000119318/ENSG00000143947/ENSG00000100297/ENSG00000221983/ENSG00000107815/ENSG00000215301/ENSG00000111642/ENSG00000073111/ENSG00000163161/ENSG00000093009/ENSG00000079246/ENSG00000076003/ENSG00000160957/ENSG00000143799…	13	ENSG00000085224/ENSG00000158290/ENSG00000110768/ENSG00000183207/ENSG00000111358/ENSG00000154767/ENSG00000134574/ENSG00000112249/ENSG00000147400/ENSG00000170004/ENSG00000100888/ENSG00000108469/ENSG00000079785
BP	GO:1902749	regulation of cell cycle G2/M phase transition	95/4589	211/14768	1.27191569682406e-05	0.000995146841195142	ENSG00000110092/ENSG00000188229/ENSG00000117724/ENSG00000165916/ENSG00000080824/ENSG00000105810/ENSG00000127824/ENSG00000007168/ENSG00000141867/ENSG00000092853/ENSG00000087586/ENSG00000101224/ENSG00000143476/ENSG00000105373/ENSG00000160299/ENSG00000123374/ENSG00000171033/ENSG00000196230/ENSG00000087206/ENSG00000072571/ENSG00000197299/ENSG00000104320/ENSG00000170312/ENSG00000170027/ENSG00000119397…	CCND1/TUBB4B/CENPF/PSMC3/HSP90AA1/CDK6/TUBA4A/PAFAH1B1/BRD4/CLSPN/AURKA/CDC25B/DTL/NOP53/PCNT/CDK2/PKIA/TUBB/UIMC1/HMMR/BLM/NBN/CDK1/YWHAG/CNTRL/CEP131/BABAM2/PSMD13/CEP290/RAD17/PSMB8/CEP164/PSMC4/CSNK1E/PAXIP1/CEP250/PSMB1/PSMC2/MAPRE1/TPX2/FANCI/FOXO4/TAOK1/PSMD12/DYNLL1/RPS27A/RAD51C/USP47/ATF5/PSMA4/CCP110/NDE1/PSMB4/UBA52/AKAP9/HAUS1/ODF2/KIF14/APP/H2AFY/PINX1/CEP192/LTO1/SKP1/HAUS6/OFD1/CE…	95	46	ENSG00000110092/ENSG00000188229/ENSG00000105810/ENSG00000127824/ENSG00000141867/ENSG00000092853/ENSG00000087586/ENSG00000101224/ENSG00000143476/ENSG00000123374/ENSG00000171033/ENSG00000196230/ENSG00000197299/ENSG00000104320/ENSG00000170312/ENSG00000213923/ENSG00000157212/ENSG00000140525/ENSG00000197170/ENSG00000088986/ENSG00000143947/ENSG00000108384/ENSG00000170242/ENSG00000169136/ENSG00000072864…	49	ENSG00000117724/ENSG00000165916/ENSG00000080824/ENSG00000007168/ENSG00000105373/ENSG00000160299/ENSG00000087206/ENSG00000072571/ENSG00000170027/ENSG00000119397/ENSG00000141577/ENSG00000158019/ENSG00000185627/ENSG00000198707/ENSG00000152942/ENSG00000204264/ENSG00000110274/ENSG00000013275/ENSG00000126001/ENSG00000008018/ENSG00000161057/ENSG00000101367/ENSG00000088325/ENSG00000184481/ENSG00000160551…
BP	GO:0034329	cell junction assembly	94/4589	209/14768	1.48488405194704e-05	0.00114648679168753	ENSG00000112715/ENSG00000130702/ENSG00000143398/ENSG00000182963/ENSG00000164741/ENSG00000085733/ENSG00000035403/ENSG00000163349/ENSG00000104332/ENSG00000164171/ENSG00000097007/ENSG00000136238/ENSG00000196878/ENSG00000075711/ENSG00000137312/ENSG00000075618/ENSG00000058085/ENSG00000173706/ENSG00000079308/ENSG00000155366/ENSG00000166949/ENSG00000161638/ENSG00000197747/ENSG00000159216/ENSG00000053747…	VEGFA/LAMA5/PIP5K1A/GJC1/DLC1/CTTN/VCL/HIPK1/SFRP1/ITGA2/ABL1/RAC1/LAMB3/DLG1/FLOT1/FSCN1/LAMC2/HEG1/TNS1/RHOC/SMAD3/ITGA5/S100A10/RUNX1/LAMA3/EFNA5/PTPRJ/PLEC/THBS1/ITGB3/FMN1/ZNF703/CD9/PARD6G/ACTG1/CAPZA1/CBFB/PHLDB2/DAPK3/LAMC1/FBLIM1/TJP1/CDH6/AJUBA/KRT14/ROCK2/CAV1/SNAI2/KDR/ITGA6/F11R/HDAC7/ACTB/DLG5/FN1/TSC1/WHAMM/SNAI1/COL17A1/COL16A1/PKN2/ACVRL1/MPP5/PTK2/SDC4/ARHGEF7/PATJ/SORBS1/PRKCA/…	94	67	ENSG00000112715/ENSG00000130702/ENSG00000143398/ENSG00000182963/ENSG00000164741/ENSG00000035403/ENSG00000163349/ENSG00000104332/ENSG00000164171/ENSG00000097007/ENSG00000196878/ENSG00000075618/ENSG00000058085/ENSG00000173706/ENSG00000079308/ENSG00000155366/ENSG00000166949/ENSG00000161638/ENSG00000197747/ENSG00000159216/ENSG00000053747/ENSG00000184349/ENSG00000178209/ENSG00000137801/ENSG00000259207…	27	ENSG00000085733/ENSG00000136238/ENSG00000075711/ENSG00000137312/ENSG00000149177/ENSG00000248905/ENSG00000167657/ENSG00000075624/ENSG00000151208/ENSG00000115414/ENSG00000165699/ENSG00000072415/ENSG00000124145/ENSG00000132849/ENSG00000154229/ENSG00000184363/ENSG00000188878/ENSG00000186111/ENSG00000087077/ENSG00000120899/ENSG00000213465/ENSG00000044115/ENSG00000073712/ENSG00000116906/ENSG00000140575…
BP	GO:1900034	regulation of cellular response to heat	42/4589	77/14768	1.56198937839095e-05	0.00119035761979196	ENSG00000120253/ENSG00000093000/ENSG00000162783/ENSG00000124789/ENSG00000080824/ENSG00000105993/ENSG00000030066/ENSG00000117748/ENSG00000204673/ENSG00000139496/ENSG00000141564/ENSG00000100393/ENSG00000101146/ENSG00000126883/ENSG00000102882/ENSG00000162889/ENSG00000094914/ENSG00000102900/ENSG00000100030/ENSG00000095319/ENSG00000151929/ENSG00000113569/ENSG00000058804/ENSG00000186868/ENSG00000132383…	NUP43/NUP50/IER5/NUP153/HSP90AA1/DNAJB6/NUP160/RPA2/AKT1S1/NUP58/RPTOR/EP300/RAE1/NUP214/MAPK3/MAPKAPK2/AAAS/NUP93/MAPK1/NUP188/BAG3/NUP155/NDC1/MAPT/RPA1/NUP35/BAG1/NUP54/CAMK2G/NUP85/DNAJB1/NUP205/CRYAB/NUPL2/BAG5/MTOR/PTGES3/BAG2/NUP88/SEH1L/CHORDC1/ATR	42	29	ENSG00000120253/ENSG00000093000/ENSG00000162783/ENSG00000124789/ENSG00000105993/ENSG00000030066/ENSG00000117748/ENSG00000139496/ENSG00000100393/ENSG00000101146/ENSG00000126883/ENSG00000162889/ENSG00000102900/ENSG00000100030/ENSG00000095319/ENSG00000151929/ENSG00000113569/ENSG00000058804/ENSG00000132383/ENSG00000163002/ENSG00000138750/ENSG00000125450/ENSG00000132002/ENSG00000155561/ENSG00000136243…	13	ENSG00000080824/ENSG00000204673/ENSG00000141564/ENSG00000102882/ENSG00000094914/ENSG00000186868/ENSG00000107262/ENSG00000148660/ENSG00000109846/ENSG00000198793/ENSG00000110958/ENSG00000085415/ENSG00000110172
BP	GO:0010810	regulation of cell-substrate adhesion	81/4589	175/14768	1.58363634643672e-05	0.00119138180524239	ENSG00000122861/ENSG00000112715/ENSG00000184371/ENSG00000051382/ENSG00000164741/ENSG00000104332/ENSG00000097007/ENSG00000136238/ENSG00000091986/ENSG00000166949/ENSG00000161638/ENSG00000197747/ENSG00000005884/ENSG00000184349/ENSG00000105810/ENSG00000149177/ENSG00000144810/ENSG00000137801/ENSG00000248905/ENSG00000091879/ENSG00000179218/ENSG00000179820/ENSG00000101384/ENSG00000148400/ENSG00000173402…	PLAU/VEGFA/CSF1/PIK3CB/DLC1/SFRP1/ABL1/RAC1/CCDC80/SMAD3/ITGA5/S100A10/ITGA3/EFNA5/CDK6/PTPRJ/COL8A1/THBS1/FMN1/ANGPT2/CALR/MYADM/JAG1/NOTCH1/DAG1/PHLDB2/DAPK3/PIK3R1/ADAM15/LGALS1/NET1/UNC13D/ROCK2/KDR/CARMIL1/ITGA6/ATXN3/NID1/FN1/POSTN/TSC1/GCNT2/DOCK5/RSU1/PRKCE/MELTF/COL16A1/NF2/CIB1/DDR1/ACVRL1/EDIL3/PTK2/SDC4/CYR61/ARHGEF7/FBLN1/GBP1/FLNA/SPOCK1/PTK2B/ARL2/PREX1/NRP1/BCL2/MACF1/ABI3BP/FZD7/…	81	53	ENSG00000122861/ENSG00000112715/ENSG00000184371/ENSG00000051382/ENSG00000164741/ENSG00000104332/ENSG00000097007/ENSG00000166949/ENSG00000161638/ENSG00000197747/ENSG00000005884/ENSG00000184349/ENSG00000105810/ENSG00000137801/ENSG00000091879/ENSG00000179820/ENSG00000101384/ENSG00000148400/ENSG00000144824/ENSG00000145675/ENSG00000100097/ENSG00000173848/ENSG00000092929/ENSG00000134318/ENSG00000128052…	28	ENSG00000136238/ENSG00000091986/ENSG00000149177/ENSG00000144810/ENSG00000248905/ENSG00000179218/ENSG00000173402/ENSG00000167657/ENSG00000143537/ENSG00000115414/ENSG00000133110/ENSG00000165699/ENSG00000111846/ENSG00000148484/ENSG00000186575/ENSG00000164176/ENSG00000124145/ENSG00000117228/ENSG00000152377/ENSG00000120899/ENSG00000213465/ENSG00000124126/ENSG00000155760/ENSG00000150760/ENSG00000169750…
BP	GO:0034605	cellular response to heat	61/4589	124/14768	1.78553580577192e-05	0.00131062539162657	ENSG00000120253/ENSG00000124762/ENSG00000093000/ENSG00000162783/ENSG00000124789/ENSG00000144231/ENSG00000138119/ENSG00000080824/ENSG00000105993/ENSG00000115008/ENSG00000137801/ENSG00000030066/ENSG00000117748/ENSG00000204673/ENSG00000139496/ENSG00000141564/ENSG00000100393/ENSG00000254087/ENSG00000044574/ENSG00000101146/ENSG00000126883/ENSG00000102882/ENSG00000162889/ENSG00000094914/ENSG00000102900…	NUP43/CDKN1A/NUP50/IER5/NUP153/POLR2D/MYOF/HSP90AA1/DNAJB6/IL1A/THBS1/NUP160/RPA2/AKT1S1/NUP58/RPTOR/EP300/LYN/HSPA5/RAE1/NUP214/MAPK3/MAPKAPK2/AAAS/NUP93/MAPK1/NUP188/BAG3/NUP155/ATXN3/IRAK1/NDC1/MAPT/RPA1/HSPA13/NUP35/BAG1/PDCD6/NUP54/CAMK2G/NUP85/DNAJB1/NUP205/CRYAB/HSPA4/NUPL2/BAG5/STUB1/SLU7/HMOX1/HSPA9/MTOR/DAXX/PTGES3/BAG2/HSPA4L/NUP88/SEH1L/CHORDC1/ATR/HDAC2	61	38	ENSG00000120253/ENSG00000124762/ENSG00000093000/ENSG00000162783/ENSG00000124789/ENSG00000138119/ENSG00000105993/ENSG00000115008/ENSG00000137801/ENSG00000030066/ENSG00000117748/ENSG00000139496/ENSG00000100393/ENSG00000254087/ENSG00000044574/ENSG00000101146/ENSG00000126883/ENSG00000162889/ENSG00000102900/ENSG00000100030/ENSG00000095319/ENSG00000151929/ENSG00000113569/ENSG00000066427/ENSG00000184216…	23	ENSG00000144231/ENSG00000080824/ENSG00000204673/ENSG00000141564/ENSG00000102882/ENSG00000094914/ENSG00000186868/ENSG00000155304/ENSG00000107262/ENSG00000249915/ENSG00000148660/ENSG00000109846/ENSG00000170606/ENSG00000103266/ENSG00000164609/ENSG00000100292/ENSG00000113013/ENSG00000198793/ENSG00000204209/ENSG00000110958/ENSG00000164070/ENSG00000085415/ENSG00000110172
BP	GO:0006469	negative regulation of protein kinase activity	106/4589	242/14768	1.80914547923914e-05	0.00131062539162657	ENSG00000018408/ENSG00000108861/ENSG00000116717/ENSG00000116285/ENSG00000013588/ENSG00000187678/ENSG00000154127/ENSG00000164305/ENSG00000124762/ENSG00000104332/ENSG00000097007/ENSG00000120875/ENSG00000099860/ENSG00000120129/ENSG00000005700/ENSG00000186834/ENSG00000139318/ENSG00000136158/ENSG00000105810/ENSG00000149177/ENSG00000175793/ENSG00000163945/ENSG00000173334/ENSG00000204673/ENSG00000141564…	WWTR1/DUSP3/GADD45A/ERRFI1/GPRC5A/SPRY4/UBASH3B/CASP3/CDKN1A/SFRP1/ABL1/DUSP4/GADD45B/DUSP1/IBTK/HEXIM1/DUSP6/SPRY2/CDK6/PTPRJ/SFN/UVSSA/TRIB1/AKT1S1/RPTOR/CEP85/IPO5/PRKAR2A/GBA/STK38/SOCS3/RGS3/DUSP5/PPP2CA/DUSP7/EPHB2/GSKIP/LYN/PKIA/AIDA/CAV1/DVL1/FLRT3/YWHAG/TNFAIP3/LATS2/CAMK2N1/IL1B/WNK1/WARS/TRIB2/PAQR3/SPRED1/DUSP10/GNAQ/HMGCR/MAPK8IP1/SMYD3/SNX6/PRKCD/TARBP2/PRKAR1A/VPS25/IPO7/FBXO7/SPRE…	106	68	ENSG00000018408/ENSG00000116717/ENSG00000116285/ENSG00000013588/ENSG00000187678/ENSG00000154127/ENSG00000164305/ENSG00000124762/ENSG00000104332/ENSG00000097007/ENSG00000120875/ENSG00000099860/ENSG00000120129/ENSG00000139318/ENSG00000136158/ENSG00000105810/ENSG00000175793/ENSG00000173334/ENSG00000130695/ENSG00000065150/ENSG00000184557/ENSG00000138835/ENSG00000138166/ENSG00000113575/ENSG00000164086…	38	ENSG00000108861/ENSG00000005700/ENSG00000186834/ENSG00000149177/ENSG00000163945/ENSG00000204673/ENSG00000141564/ENSG00000114302/ENSG00000177628/ENSG00000112079/ENSG00000170027/ENSG00000150457/ENSG00000140105/ENSG00000143507/ENSG00000156052/ENSG00000113161/ENSG00000121653/ENSG00000185420/ENSG00000139546/ENSG00000108946/ENSG00000100225/ENSG00000186575/ENSG00000070018/ENSG00000086061/ENSG00000140443…
BP	GO:0031334	positive regulation of protein complex assembly	106/4589	242/14768	1.80914547923914e-05	0.00131062539162657	ENSG00000175592/ENSG00000112715/ENSG00000109171/ENSG00000273749/ENSG00000275410/ENSG00000196611/ENSG00000085733/ENSG00000136238/ENSG00000198722/ENSG00000075711/ENSG00000183853/ENSG00000075618/ENSG00000134222/ENSG00000153317/ENSG00000155366/ENSG00000179604/ENSG00000165916/ENSG00000163171/ENSG00000141682/ENSG00000111229/ENSG00000130779/ENSG00000165527/ENSG00000094631/ENSG00000248905/ENSG00000117748…	FOSL1/VEGFA/SLAIN2/CYFIP1/HNF1B/MMP1/CTTN/RAC1/UNC13B/DLG1/KIRREL1/FSCN1/PSRC1/ASAP1/RHOC/CDC42EP4/PSMC3/CDC42EP3/PMAIP1/ARPC3/CLIP1/ARF6/HDAC6/FMN1/RPA2/CDT1/WIPF2/SNX9/JMY/TERF1/CREB1/NAV3/TENM1/MET/NCKAP1/CUL4B/SLF1/GTF2H1/AJUBA/PIEZO1/ICE1/GTF2F2/CDC42EP1/CORO1B/TRABD2A/CARMIL1/GTF2H3/BAX/PSMC4/PAXIP1/NUMA1/HRK/WARS/FNIP1/ARPC5L/PSMC2/MAPRE1/RPS3/JUN/EVL/VCP/MAPT/TOGARAM1/RPA1/CAND1/WHAMM/SH3…	106	64	ENSG00000175592/ENSG00000112715/ENSG00000109171/ENSG00000273749/ENSG00000275410/ENSG00000196611/ENSG00000183853/ENSG00000075618/ENSG00000134222/ENSG00000153317/ENSG00000155366/ENSG00000179604/ENSG00000163171/ENSG00000141682/ENSG00000111229/ENSG00000165527/ENSG00000117748/ENSG00000167513/ENSG00000171475/ENSG00000130340/ENSG00000147601/ENSG00000118260/ENSG00000067798/ENSG00000105976/ENSG00000061676…	42	ENSG00000085733/ENSG00000136238/ENSG00000198722/ENSG00000075711/ENSG00000165916/ENSG00000130779/ENSG00000094631/ENSG00000248905/ENSG00000152409/ENSG00000009694/ENSG00000158290/ENSG00000110768/ENSG00000164151/ENSG00000188342/ENSG00000172725/ENSG00000111358/ENSG00000013275/ENSG00000137497/ENSG00000135116/ENSG00000140105/ENSG00000217128/ENSG00000161057/ENSG00000101367/ENSG00000196405/ENSG00000165280…
BP	GO:0030330	DNA damage response, signal transduction by p53 class mediator	54/4589	107/14768	2.12615911997328e-05	0.00152150020926869	ENSG00000104419/ENSG00000116717/ENSG00000026508/ENSG00000124762/ENSG00000158435/ENSG00000144580/ENSG00000085224/ENSG00000141682/ENSG00000106144/ENSG00000064393/ENSG00000175793/ENSG00000087586/ENSG00000149115/ENSG00000163132/ENSG00000132646/ENSG00000205250/ENSG00000140464/ENSG00000100393/ENSG00000123374/ENSG00000165891/ENSG00000104320/ENSG00000170312/ENSG00000019549/ENSG00000103194/ENSG00000173846…	NDRG1/GADD45A/CD44/CDKN1A/CNOT11/CNOT9/ATRX/PMAIP1/CASP2/HIPK2/SFN/AURKA/TNKS1BP1/MSX1/PCNA/E2F4/PML/EP300/CDK2/E2F7/NBN/CDK1/SNAI2/USP10/PLK3/E2F1/BAX/PAXIP1/SMYD2/SPRED1/RPS27A/FOXO3/SNAI1/RPL26/CARM1/SPRED2/UBA52/HIC1/CNOT8/PCBP4/MUC1/CNOT3/CNOT6/KAT5/CHEK2/TWIST1/RGCC/CNOT4/SP100/BRCA1/ING4/UBB/KMT5A/ATR	54	45	ENSG00000104419/ENSG00000116717/ENSG00000026508/ENSG00000124762/ENSG00000158435/ENSG00000144580/ENSG00000141682/ENSG00000106144/ENSG00000064393/ENSG00000175793/ENSG00000087586/ENSG00000163132/ENSG00000132646/ENSG00000205250/ENSG00000140464/ENSG00000100393/ENSG00000123374/ENSG00000165891/ENSG00000104320/ENSG00000170312/ENSG00000019549/ENSG00000103194/ENSG00000173846/ENSG00000101412/ENSG00000087088…	9	ENSG00000085224/ENSG00000149115/ENSG00000142453/ENSG00000090097/ENSG00000185499/ENSG00000172977/ENSG00000067066/ENSG00000012048/ENSG00000111653
BP	GO:0061136	regulation of proteasomal protein catabolic process	79/4589	171/14768	2.17800601674993e-05	0.00153982401280586	ENSG00000123159/ENSG00000104969/ENSG00000179262/ENSG00000146872/ENSG00000165916/ENSG00000079387/ENSG00000153071/ENSG00000068903/ENSG00000014123/ENSG00000087586/ENSG00000173334/ENSG00000124226/ENSG00000111667/ENSG00000051108/ENSG00000078061/ENSG00000177628/ENSG00000171100/ENSG00000105373/ENSG00000180667/ENSG00000188021/ENSG00000105974/ENSG00000107404/ENSG00000173846/ENSG00000130311/ENSG00000162191…	GIPC1/SGTA/RAD23A/TLK2/PSMC3/SENP1/DAB2/SIRT2/UFL1/AURKA/TRIB1/RNF114/USP5/HERPUD1/ARAF/GBA/MTM1/NOP53/YOD1/UBQLN2/CAV1/DVL1/PLK3/DDA1/UBXN1/PSMC4/CSNK1E/RNF40/ATXN3/TRIB2/PSMC2/RHBDF1/RAD23B/OGT/SUMO2/VCP/BTRC/UBE2K/RNF14/IL33/USP7/FBXO22/UBE2G2/HFE/PIAS1/PINK1/NUB1/GSK3A/ERLEC1/GPX1/PKD1/RNF144B/LONRF1/UBQLN4/BAG5/PSMC6/STUB1/TAF1/PSEN1/RYBP/SDCBP/ECSCR/LONRF3/BRSK2/CSNK1A1/RACK1/SVIP/RNF19B/PS…	79	46	ENSG00000123159/ENSG00000104969/ENSG00000079387/ENSG00000153071/ENSG00000068903/ENSG00000087586/ENSG00000173334/ENSG00000124226/ENSG00000051108/ENSG00000078061/ENSG00000180667/ENSG00000188021/ENSG00000105974/ENSG00000107404/ENSG00000173846/ENSG00000130311/ENSG00000213923/ENSG00000066427/ENSG00000071575/ENSG00000007384/ENSG00000119318/ENSG00000147162/ENSG00000137033/ENSG00000187555/ENSG00000184787…	33	ENSG00000179262/ENSG00000146872/ENSG00000165916/ENSG00000014123/ENSG00000111667/ENSG00000177628/ENSG00000171100/ENSG00000105373/ENSG00000162191/ENSG00000013275/ENSG00000103549/ENSG00000161057/ENSG00000188612/ENSG00000165280/ENSG00000166167/ENSG00000078140/ENSG00000013561/ENSG00000167196/ENSG00000010704/ENSG00000158828/ENSG00000137393/ENSG00000154359/ENSG00000100519/ENSG00000103266/ENSG00000147133…
BP	GO:2000058	regulation of ubiquitin-dependent protein catabolic process	67/4589	140/14768	2.23209639317309e-05	0.00154406098584183	ENSG00000123159/ENSG00000104969/ENSG00000179262/ENSG00000114062/ENSG00000146872/ENSG00000122406/ENSG00000079387/ENSG00000153071/ENSG00000068903/ENSG00000014123/ENSG00000064393/ENSG00000087586/ENSG00000173334/ENSG00000124226/ENSG00000111667/ENSG00000051108/ENSG00000078061/ENSG00000177628/ENSG00000140464/ENSG00000171100/ENSG00000105373/ENSG00000115539/ENSG00000188021/ENSG00000105974/ENSG00000107404…	GIPC1/SGTA/RAD23A/UBE3A/TLK2/RPL5/SENP1/DAB2/SIRT2/UFL1/HIPK2/AURKA/TRIB1/RNF114/USP5/HERPUD1/ARAF/GBA/PML/MTM1/NOP53/PDCL3/UBQLN2/CAV1/DVL1/PLK3/DDA1/UBXN1/CSNK1E/TRIB2/RAD23B/OGT/SUMO2/VCP/UBE2K/RNF14/IL33/USP7/FBXO22/HFE/PIAS1/NUB1/GSK3A/PTK2/RNF144B/LONRF1/UBQLN4/BAG5/PTK2B/STUB1/TAF1/PSEN1/RYBP/SDCBP/SMURF1/LATS1/LONRF3/CSNK1A1/RACK1/RPL23/SVIP/RNF19B/PRKN/PLK1/MAGEF1/CLU/AXIN1	67	41	ENSG00000123159/ENSG00000104969/ENSG00000122406/ENSG00000079387/ENSG00000153071/ENSG00000068903/ENSG00000064393/ENSG00000087586/ENSG00000173334/ENSG00000124226/ENSG00000051108/ENSG00000078061/ENSG00000140464/ENSG00000188021/ENSG00000105974/ENSG00000107404/ENSG00000173846/ENSG00000130311/ENSG00000213923/ENSG00000071575/ENSG00000119318/ENSG00000147162/ENSG00000137033/ENSG00000187555/ENSG00000033800…	26	ENSG00000179262/ENSG00000114062/ENSG00000146872/ENSG00000014123/ENSG00000111667/ENSG00000177628/ENSG00000171100/ENSG00000105373/ENSG00000115539/ENSG00000162191/ENSG00000188612/ENSG00000165280/ENSG00000078140/ENSG00000013561/ENSG00000167196/ENSG00000010704/ENSG00000137393/ENSG00000154359/ENSG00000120899/ENSG00000103266/ENSG00000147133/ENSG00000113712/ENSG00000198168/ENSG00000185345/ENSG00000177383…
BP	GO:0042326	negative regulation of phosphorylation	176/4589	437/14768	2.23662549073884e-05	0.00154406098584183	ENSG00000018408/ENSG00000108861/ENSG00000116717/ENSG00000116285/ENSG00000013588/ENSG00000187678/ENSG00000154127/ENSG00000164305/ENSG00000124762/ENSG00000107984/ENSG00000104332/ENSG00000097007/ENSG00000120875/ENSG00000099860/ENSG00000010017/ENSG00000075711/ENSG00000183853/ENSG00000120129/ENSG00000005700/ENSG00000186834/ENSG00000143933/ENSG00000146674/ENSG00000139318/ENSG00000136158/ENSG00000068903…	WWTR1/DUSP3/GADD45A/ERRFI1/GPRC5A/SPRY4/UBASH3B/CASP3/CDKN1A/DKK1/SFRP1/ABL1/DUSP4/GADD45B/RANBP9/DLG1/KIRREL1/DUSP1/IBTK/HEXIM1/CALM2/IGFBP3/DUSP6/SPRY2/SIRT2/CDK6/PTPRJ/PAFAH1B1/LIF/PLPP3/SFN/MYC/UVSSA/TRIB1/FKBP1A/MYADM/AKT1S1/RPTOR/CEP85/IPO5/PER1/DAG1/PRKAR2A/GBA/STK38/SOCS3/INPP5F/RGS3/DUSP5/PHB/PPP2CA/PRNP/DUSP7/CSK/EPHB2/GSKIP/LYN/PKIA/AJUBA/GCKR/AIDA/CAV1/DVL1/FLRT3/YWHAG/TNFAIP3/XDH/LAT…	176	109	ENSG00000018408/ENSG00000116717/ENSG00000116285/ENSG00000013588/ENSG00000187678/ENSG00000154127/ENSG00000164305/ENSG00000124762/ENSG00000107984/ENSG00000104332/ENSG00000097007/ENSG00000120875/ENSG00000099860/ENSG00000010017/ENSG00000183853/ENSG00000120129/ENSG00000143933/ENSG00000139318/ENSG00000136158/ENSG00000068903/ENSG00000105810/ENSG00000128342/ENSG00000162407/ENSG00000175793/ENSG00000136997…	67	ENSG00000108861/ENSG00000075711/ENSG00000005700/ENSG00000186834/ENSG00000146674/ENSG00000149177/ENSG00000007168/ENSG00000163945/ENSG00000204673/ENSG00000141564/ENSG00000173402/ENSG00000114302/ENSG00000177628/ENSG00000112079/ENSG00000103653/ENSG00000170027/ENSG00000150457/ENSG00000135842/ENSG00000160014/ENSG00000132846/ENSG00000107581/ENSG00000140105/ENSG00000161904/ENSG00000154059/ENSG00000143507…
BP	GO:0030397	membrane disassembly	29/4589	48/14768	2.50349129885141e-05	0.00166516791565871	ENSG00000120253/ENSG00000093000/ENSG00000124789/ENSG00000007168/ENSG00000205423/ENSG00000030066/ENSG00000139496/ENSG00000101146/ENSG00000126883/ENSG00000170312/ENSG00000119408/ENSG00000094914/ENSG00000102900/ENSG00000095319/ENSG00000113569/ENSG00000100749/ENSG00000058804/ENSG00000163002/ENSG00000138750/ENSG00000125450/ENSG00000155561/ENSG00000154229/ENSG00000175826/ENSG00000136243/ENSG00000160789…	NUP43/NUP50/NUP153/PAFAH1B1/CNEP1R1/NUP160/NUP58/RAE1/NUP214/CDK1/NEK6/AAAS/NUP93/NUP188/NUP155/VRK1/NDC1/NUP35/NUP54/NUP85/NUP205/PRKCA/CTDNEP1/NUPL2/LMNA/NUP88/SEH1L/PLK1/EMD	29	23	ENSG00000120253/ENSG00000093000/ENSG00000124789/ENSG00000205423/ENSG00000030066/ENSG00000139496/ENSG00000101146/ENSG00000126883/ENSG00000170312/ENSG00000119408/ENSG00000102900/ENSG00000095319/ENSG00000113569/ENSG00000100749/ENSG00000058804/ENSG00000163002/ENSG00000138750/ENSG00000125450/ENSG00000155561/ENSG00000136243/ENSG00000160789/ENSG00000108559/ENSG00000166851	6	ENSG00000007168/ENSG00000094914/ENSG00000154229/ENSG00000175826/ENSG00000085415/ENSG00000102119
BP	GO:0051081	nuclear envelope disassembly	29/4589	48/14768	2.50349129885141e-05	0.00166516791565871	ENSG00000120253/ENSG00000093000/ENSG00000124789/ENSG00000007168/ENSG00000205423/ENSG00000030066/ENSG00000139496/ENSG00000101146/ENSG00000126883/ENSG00000170312/ENSG00000119408/ENSG00000094914/ENSG00000102900/ENSG00000095319/ENSG00000113569/ENSG00000100749/ENSG00000058804/ENSG00000163002/ENSG00000138750/ENSG00000125450/ENSG00000155561/ENSG00000154229/ENSG00000175826/ENSG00000136243/ENSG00000160789…	NUP43/NUP50/NUP153/PAFAH1B1/CNEP1R1/NUP160/NUP58/RAE1/NUP214/CDK1/NEK6/AAAS/NUP93/NUP188/NUP155/VRK1/NDC1/NUP35/NUP54/NUP85/NUP205/PRKCA/CTDNEP1/NUPL2/LMNA/NUP88/SEH1L/PLK1/EMD	29	23	ENSG00000120253/ENSG00000093000/ENSG00000124789/ENSG00000205423/ENSG00000030066/ENSG00000139496/ENSG00000101146/ENSG00000126883/ENSG00000170312/ENSG00000119408/ENSG00000102900/ENSG00000095319/ENSG00000113569/ENSG00000100749/ENSG00000058804/ENSG00000163002/ENSG00000138750/ENSG00000125450/ENSG00000155561/ENSG00000136243/ENSG00000160789/ENSG00000108559/ENSG00000166851	6	ENSG00000007168/ENSG00000094914/ENSG00000154229/ENSG00000175826/ENSG00000085415/ENSG00000102119
BP	GO:0030522	intracellular receptor signaling pathway	115/4589	268/14768	2.51295850399827e-05	0.00166516791565871	ENSG00000145604/ENSG00000198646/ENSG00000126368/ENSG00000057019/ENSG00000055208/ENSG00000104332/ENSG00000144580/ENSG00000114062/ENSG00000137693/ENSG00000134852/ENSG00000131759/ENSG00000135341/ENSG00000159216/ENSG00000171148/ENSG00000204231/ENSG00000153071/ENSG00000129657/ENSG00000014123/ENSG00000094631/ENSG00000160310/ENSG00000163945/ENSG00000179218/ENSG00000175029/ENSG00000179094/ENSG00000067955…	SKP2/NCOA6/NR1D1/DCBLD2/TAB2/SFRP1/CNOT9/UBE3A/YAP1/CLOCK/RARA/MAP3K7/RUNX1/TADA3/RXRB/DAB2/SEC14L1/UFL1/HDAC6/PRMT2/UVSSA/CALR/CTBP2/PER1/CBFB/PHB/PML/EP300/NOP53/MED24/TAB3/SNAI2/CRY1/GPATCH3/TNFAIP3/ARNTL/NOTCH2/NLRX1/NCOA4/AHR/NR6A1/FOXP1/ERBIN/STAT3/GPAM/DHX58/IRAK1/RPS27A/SMARCA4/PRAME/UBE2N/TRAF6/DDX17/STRN3/PPARA/INAVA/DDX54/PIAS2/RNF14/RIPK2/PLPP1/CARM1/UBA52/ASXL2/TGFB1I1/XIAP/PIAS1/NCO…	115	64	ENSG00000145604/ENSG00000198646/ENSG00000126368/ENSG00000055208/ENSG00000104332/ENSG00000144580/ENSG00000137693/ENSG00000134852/ENSG00000131759/ENSG00000135341/ENSG00000159216/ENSG00000153071/ENSG00000129657/ENSG00000175029/ENSG00000179094/ENSG00000067955/ENSG00000167085/ENSG00000140464/ENSG00000100393/ENSG00000008838/ENSG00000157625/ENSG00000019549/ENSG00000008405/ENSG00000118503/ENSG00000134250…	51	ENSG00000057019/ENSG00000114062/ENSG00000171148/ENSG00000204231/ENSG00000014123/ENSG00000094631/ENSG00000160310/ENSG00000163945/ENSG00000179218/ENSG00000105373/ENSG00000198746/ENSG00000133794/ENSG00000160703/ENSG00000266412/ENSG00000148200/ENSG00000108771/ENSG00000127616/ENSG00000185686/ENSG00000175104/ENSG00000100201/ENSG00000186951/ENSG00000013561/ENSG00000142453/ENSG00000101966/ENSG00000025434…
BP	GO:0070302	regulation of stress-activated protein kinase signaling cascade	89/4589	198/14768	2.54326184780753e-05	0.00166516791565871	ENSG00000146648/ENSG00000112715/ENSG00000108861/ENSG00000154764/ENSG00000116717/ENSG00000144746/ENSG00000107984/ENSG00000169967/ENSG00000104332/ENSG00000099860/ENSG00000075711/ENSG00000078401/ENSG00000177283/ENSG00000135341/ENSG00000115008/ENSG00000007168/ENSG00000198909/ENSG00000064393/ENSG00000173545/ENSG00000136997/ENSG00000118523/ENSG00000076604/ENSG00000188554/ENSG00000179094/ENSG00000111961…	EGFR/VEGFA/DUSP3/WNT7A/GADD45A/ARL6IP5/DKK1/MAP3K2/SFRP1/GADD45B/DLG1/EDN1/FZD8/MAP3K7/IL1A/PAFAH1B1/MAP3K3/HIPK2/ZNF622/MYC/CTGF/TRAF4/NBR1/PER1/SASH1/MAP3K9/STK25/LYN/TIAM1/MAPK3/KARS/AIDA/SH3RF1/XDH/ERN1/F2RL1/MAP3K5/IL1B/MAPK1/SPAG9/GDF6/RPS3/MAP2K7/PRDX1/TAOK1/DUSP10/MAP3K20/HMGCR/RIPK1/MAPK8IP1/TRAF6/MAP3K6/INAVA/MECOM/FOXO1/RIPK2/DNAJA1/ZC3H12A/TLR6/MAPK8IP2/PINK1/APP/IGF1R/MAP4K2/DUSP22/H…	89	51	ENSG00000146648/ENSG00000112715/ENSG00000154764/ENSG00000116717/ENSG00000144746/ENSG00000107984/ENSG00000104332/ENSG00000099860/ENSG00000078401/ENSG00000177283/ENSG00000135341/ENSG00000115008/ENSG00000198909/ENSG00000064393/ENSG00000136997/ENSG00000118523/ENSG00000076604/ENSG00000179094/ENSG00000111961/ENSG00000006432/ENSG00000254087/ENSG00000156299/ENSG00000186063/ENSG00000154447/ENSG00000158125…	38	ENSG00000108861/ENSG00000169967/ENSG00000075711/ENSG00000007168/ENSG00000173545/ENSG00000188554/ENSG00000115694/ENSG00000102882/ENSG00000065427/ENSG00000008294/ENSG00000156466/ENSG00000076984/ENSG00000160551/ENSG00000143507/ENSG00000113161/ENSG00000121653/ENSG00000175104/ENSG00000142733/ENSG00000150907/ENSG00000086061/ENSG00000174130/ENSG00000008735/ENSG00000158828/ENSG00000140443/ENSG00000168067…
BP	GO:0140056	organelle localization by membrane tethering	78/4589	169/14768	2.55393852094894e-05	0.00166516791565871	ENSG00000099940/ENSG00000117758/ENSG00000105971/ENSG00000111450/ENSG00000198722/ENSG00000188229/ENSG00000169213/ENSG00000166900/ENSG00000112685/ENSG00000080824/ENSG00000104164/ENSG00000127824/ENSG00000007168/ENSG00000049245/ENSG00000166128/ENSG00000131558/ENSG00000070367/ENSG00000168778/ENSG00000160299/ENSG00000139641/ENSG00000103034/ENSG00000196230/ENSG00000136631/ENSG00000170312/ENSG00000138768…	SNAP29/STX12/CAV2/STX2/UNC13B/TUBB4B/RAB3B/STX3/EXOC2/HSP90AA1/BLOC1S6/TUBA4A/PAFAH1B1/VAMP3/RAB8B/EXOC4/EXOC5/TCTN2/PCNT/ESYT1/NDRG4/TUBB/VPS45/CDK1/USO1/YWHAG/CNTRL/CEP131/STX1A/CEP290/CEP164/CSNK1E/CEP250/MKS1/MAPRE1/DYNLL1/CEP89/YKT6/TMEM67/TCTN1/CCP110/NDE1/SCFD2/AKAP9/RPGRIP1L/HAUS1/ODF2/MARK4/ATG14/CEP192/VPS33A/VPS18/HAUS6/NSF/OFD1/CETN2/ALMS1/FBF1/ESYT2/RAB8A/EXOC6B/SYTL2/NINL/PRKAR2B/PP…	78	31	ENSG00000099940/ENSG00000105971/ENSG00000188229/ENSG00000169213/ENSG00000166900/ENSG00000127824/ENSG00000049245/ENSG00000166128/ENSG00000196230/ENSG00000170312/ENSG00000106089/ENSG00000213923/ENSG00000088986/ENSG00000106636/ENSG00000072864/ENSG00000152240/ENSG00000007047/ENSG00000101639/ENSG00000147874/ENSG00000117868/ENSG00000167461/ENSG00000137501/ENSG00000005249/ENSG00000105568/ENSG00000116903…	47	ENSG00000117758/ENSG00000111450/ENSG00000198722/ENSG00000112685/ENSG00000080824/ENSG00000104164/ENSG00000007168/ENSG00000131558/ENSG00000070367/ENSG00000168778/ENSG00000160299/ENSG00000139641/ENSG00000103034/ENSG00000136631/ENSG00000138768/ENSG00000170027/ENSG00000119397/ENSG00000141577/ENSG00000198707/ENSG00000110274/ENSG00000126001/ENSG00000011143/ENSG00000101367/ENSG00000121289/ENSG00000164953…
BP	GO:0019058	viral life cycle	125/4589	296/14768	2.82167874786316e-05	0.00180844564255313	ENSG00000146648/ENSG00000124795/ENSG00000169429/ENSG00000164733/ENSG00000142627/ENSG00000120253/ENSG00000102753/ENSG00000093000/ENSG00000105971/ENSG00000121864/ENSG00000179262/ENSG00000171206/ENSG00000164171/ENSG00000124789/ENSG00000085978/ENSG00000121060/ENSG00000161638/ENSG00000166825/ENSG00000082781/ENSG00000030066/ENSG00000259207/ENSG00000185624/ENSG00000009844/ENSG00000175029/ENSG00000139496…	EGFR/DEK/CXCL8/CTSB/EPHA2/NUP43/KPNA3/NUP50/CAV2/ZNF639/RAD23A/TRIM8/ITGA2/NUP153/ATG16L1/TRIM25/ITGA5/ANPEP/ITGB5/NUP160/ITGB3/P4HB/VTA1/CTBP2/NUP58/XPO1/NOTCH1/DAG1/HTATSF1/CD55/PML/PVR/KPNA5/RAE1/NUP214/WWP1/LGALS1/PCBP2/ROCK2/CDK1/CAV1/EEA1/AAAS/WWP2/NUP93/LRSAM1/NUP188/TOP2A/F11R/AXL/NUP155/PABPC1/NUCKS1/NFIA/NECTIN1/FBXL2/CHMP2B/LARP1/RPS27A/GPR15/VCP/NDC1/NMT2/PCSK5/TRIM5/UBAP1/VPS37B/TARB…	125	78	ENSG00000146648/ENSG00000124795/ENSG00000169429/ENSG00000164733/ENSG00000142627/ENSG00000120253/ENSG00000102753/ENSG00000093000/ENSG00000105971/ENSG00000121864/ENSG00000171206/ENSG00000164171/ENSG00000124789/ENSG00000085978/ENSG00000121060/ENSG00000161638/ENSG00000166825/ENSG00000082781/ENSG00000030066/ENSG00000259207/ENSG00000009844/ENSG00000175029/ENSG00000139496/ENSG00000082898/ENSG00000148400…	47	ENSG00000179262/ENSG00000185624/ENSG00000173402/ENSG00000102241/ENSG00000196911/ENSG00000197111/ENSG00000102189/ENSG00000094914/ENSG00000148356/ENSG00000153558/ENSG00000083937/ENSG00000155506/ENSG00000154165/ENSG00000165280/ENSG00000132256/ENSG00000139546/ENSG00000147457/ENSG00000185745/ENSG00000117335/ENSG00000072274/ENSG00000185896/ENSG00000157601/ENSG00000163565/ENSG00000104142/ENSG00000115561…
BP	GO:0034332	adherens junction organization	60/4589	123/14768	2.87650964537772e-05	0.00180844564255313	ENSG00000112715/ENSG00000130702/ENSG00000143398/ENSG00000164741/ENSG00000085733/ENSG00000035403/ENSG00000163349/ENSG00000104332/ENSG00000164171/ENSG00000097007/ENSG00000136238/ENSG00000166949/ENSG00000197747/ENSG00000184349/ENSG00000149177/ENSG00000123094/ENSG00000137801/ENSG00000166128/ENSG00000248905/ENSG00000183779/ENSG00000144824/ENSG00000167657/ENSG00000166689/ENSG00000073008/ENSG00000113361…	VEGFA/LAMA5/PIP5K1A/DLC1/CTTN/VCL/HIPK1/SFRP1/ITGA2/ABL1/RAC1/SMAD3/S100A10/EFNA5/PTPRJ/RASSF8/THBS1/RAB8B/FMN1/ZNF703/PHLDB2/DAPK3/PLEKHA7/PVR/CDH6/CSK/AJUBA/ROCK2/KDR/NECTIN3/AFDN/CADM1/DLG5/NECTIN1/NUMB/TSC1/WHAMM/INAVA/COL16A1/KIFC3/ACVRL1/PTK2/SDC4/ARHGEF7/SORBS1/PIP5K1C/TRIP6/PTK2B/ADD1/NRP1/BCL2/MACF1/CDH24/CTNNA1/ACTN1/DSP/FERMT2/IQGAP1/CLASP1/PPM1F	60	39	ENSG00000112715/ENSG00000130702/ENSG00000143398/ENSG00000164741/ENSG00000035403/ENSG00000163349/ENSG00000104332/ENSG00000164171/ENSG00000097007/ENSG00000166949/ENSG00000197747/ENSG00000184349/ENSG00000123094/ENSG00000137801/ENSG00000166128/ENSG00000183779/ENSG00000144824/ENSG00000073008/ENSG00000113361/ENSG00000129474/ENSG00000134318/ENSG00000128052/ENSG00000177707/ENSG00000110400/ENSG00000133961…	21	ENSG00000085733/ENSG00000136238/ENSG00000149177/ENSG00000248905/ENSG00000167657/ENSG00000166689/ENSG00000103653/ENSG00000130396/ENSG00000182985/ENSG00000151208/ENSG00000165699/ENSG00000140859/ENSG00000124145/ENSG00000186111/ENSG00000087077/ENSG00000120899/ENSG00000087274/ENSG00000044115/ENSG00000096696/ENSG00000073712/ENSG00000140575
BP	GO:2001020	regulation of response to DNA damage stimulus	82/4589	180/14768	2.89028803189353e-05	0.00180844564255313	ENSG00000188486/ENSG00000146648/ENSG00000124795/ENSG00000026508/ENSG00000097007/ENSG00000137331/ENSG00000165490/ENSG00000141682/ENSG00000143971/ENSG00000198585/ENSG00000143384/ENSG00000136807/ENSG00000117748/ENSG00000136997/ENSG00000163132/ENSG00000067369/ENSG00000132646/ENSG00000136603/ENSG00000140464/ENSG00000148411/ENSG00000133302/ENSG00000087206/ENSG00000019549/ENSG00000008405/ENSG00000054965…	H2AFX/EGFR/DEK/CD44/ABL1/IER3/DDIAS/PMAIP1/ETAA1/NUDT16/MCL1/CDK9/RPA2/MYC/MSX1/TP53BP1/PCNA/SKIL/PML/NACC2/SLF1/UIMC1/SNAI2/CRY1/FAM168A/BABAM2/TERF2/PAXIP1/NSMCE4A/SMYD2/DDX11/RPS3/SPRED1/ARMT1/NSD2/PARG/USP47/MAPT/PRKCD/UBE2N/KLHL15/SNAI1/RPL26/SPRED2/HIC1/TERF2IP/DDX39B/TIMELESS/HMGB1/MUC1/NPAS2/BCL2L12/UBR5/CHEK2/WDR76/RFWD3/FBXO4/TWIST1/RAD52/AUNIP/ERCC4/ABRAXAS1/BRCC3/BCL2L1/BRCA1/MMS19/SP…	82	55	ENSG00000188486/ENSG00000146648/ENSG00000124795/ENSG00000026508/ENSG00000097007/ENSG00000137331/ENSG00000165490/ENSG00000141682/ENSG00000143384/ENSG00000117748/ENSG00000136997/ENSG00000163132/ENSG00000132646/ENSG00000136603/ENSG00000140464/ENSG00000133302/ENSG00000019549/ENSG00000008405/ENSG00000132604/ENSG00000157212/ENSG00000143499/ENSG00000013573/ENSG00000149273/ENSG00000166068/ENSG00000146476…	27	ENSG00000143971/ENSG00000198585/ENSG00000136807/ENSG00000067369/ENSG00000148411/ENSG00000087206/ENSG00000054965/ENSG00000158019/ENSG00000107672/ENSG00000186868/ENSG00000174010/ENSG00000166848/ENSG00000111602/ENSG00000185499/ENSG00000104517/ENSG00000151876/ENSG00000002016/ENSG00000163322/ENSG00000185515/ENSG00000012048/ENSG00000155229/ENSG00000164808/ENSG00000138496/ENSG00000108469/ENSG00000177383…
BP	GO:1902903	regulation of supramolecular fiber organization	130/4589	310/14768	2.93501351914404e-05	0.00180844564255313	ENSG00000089159/ENSG00000130309/ENSG00000109171/ENSG00000273749/ENSG00000164741/ENSG00000085733/ENSG00000104332/ENSG00000097007/ENSG00000136238/ENSG00000125968/ENSG00000106683/ENSG00000075711/ENSG00000183853/ENSG00000165410/ENSG00000079337/ENSG00000134222/ENSG00000179604/ENSG00000166949/ENSG00000078401/ENSG00000116584/ENSG00000163171/ENSG00000197747/ENSG00000131626/ENSG00000090924/ENSG00000166503…	PXN/COLGALT1/SLAIN2/CYFIP1/DLC1/CTTN/SFRP1/ABL1/RAC1/ID1/LIMK1/DLG1/KIRREL1/CFL2/RAPGEF3/PSRC1/CDC42EP4/SMAD3/EDN1/ARHGEF2/CDC42EP3/S100A10/PPFIA1/PLEKHG2/HDGFL3/ARPC3/CLIP1/ARF6/HDAC6/TMOD1/FMN1/CTGF/MYADM/EPS8/WIPF2/CAPZA1/JMY/PHLDB2/CAPG/NAV3/TENM1/MET/TGFBR1/NCKAP1/TWF2/MAP2/FCHSD2/PIK3R1/TMSB10/ROCK2/CAMSAP2/CDC42EP1/CORO1B/CARMIL1/F2RL1/NUMA1/ARPC5L/MAPRE1/ARFGEF1/RPS3/PPP1R9A/EVL/TMOD2/MAP…	130	81	ENSG00000089159/ENSG00000130309/ENSG00000109171/ENSG00000273749/ENSG00000164741/ENSG00000104332/ENSG00000097007/ENSG00000125968/ENSG00000183853/ENSG00000165410/ENSG00000079337/ENSG00000134222/ENSG00000179604/ENSG00000166949/ENSG00000078401/ENSG00000116584/ENSG00000163171/ENSG00000197747/ENSG00000131626/ENSG00000090924/ENSG00000166503/ENSG00000111229/ENSG00000165527/ENSG00000136842/ENSG00000118523…	49	ENSG00000085733/ENSG00000136238/ENSG00000106683/ENSG00000075711/ENSG00000130779/ENSG00000094631/ENSG00000248905/ENSG00000152409/ENSG00000009694/ENSG00000106799/ENSG00000078018/ENSG00000118200/ENSG00000172725/ENSG00000137497/ENSG00000101367/ENSG00000066777/ENSG00000158528/ENSG00000196405/ENSG00000128872/ENSG00000186868/ENSG00000165699/ENSG00000172830/ENSG00000125863/ENSG00000186575/ENSG00000127914…
BP	GO:0051101	regulation of DNA binding	54/4589	108/14768	2.9768181193138e-05	0.00180844564255313	ENSG00000123485/ENSG00000130956/ENSG00000136830/ENSG00000011422/ENSG00000164171/ENSG00000125968/ENSG00000114315/ENSG00000068903/ENSG00000064393/ENSG00000128342/ENSG00000157933/ENSG00000129933/ENSG00000167513/ENSG00000163132/ENSG00000165671/ENSG00000172201/ENSG00000104885/ENSG00000184939/ENSG00000178585/ENSG00000115738/ENSG00000108773/ENSG00000146670/ENSG00000101412/ENSG00000132326/ENSG00000136810…	HJURP/HABP4/FAM129B/PLAUR/ITGA2/ID1/HES1/SIRT2/HIPK2/LIF/SKI/MAU2/CDT1/MSX1/NSD1/ID4/DOT1L/ZFP90/CTNNBIP1/ID2/KAT2A/CDCA5/E2F1/PER2/TXN/JUN/CPNE1/MAPK8/TRAF6/PPARA/PINX1/RB1/HMGB1/IFI16/SUMO3/ZNF675/KLF4/TAF1/PSEN1/NFKBIA/HMGB2/HMOX1/RSF1/MAD2L2/TWIST1/ERCC4/SP100/PRKN/WAPL/PARP1/TMSB4X/TNKS/ACD/HDAC2	54	35	ENSG00000123485/ENSG00000136830/ENSG00000011422/ENSG00000164171/ENSG00000125968/ENSG00000114315/ENSG00000068903/ENSG00000064393/ENSG00000128342/ENSG00000157933/ENSG00000129933/ENSG00000167513/ENSG00000163132/ENSG00000115738/ENSG00000146670/ENSG00000101412/ENSG00000132326/ENSG00000136810/ENSG00000177606/ENSG00000107643/ENSG00000254093/ENSG00000139687/ENSG00000189403/ENSG00000184900/ENSG00000136826…	19	ENSG00000130956/ENSG00000165671/ENSG00000172201/ENSG00000104885/ENSG00000184939/ENSG00000178585/ENSG00000108773/ENSG00000214078/ENSG00000175104/ENSG00000186951/ENSG00000163565/ENSG00000197372/ENSG00000147133/ENSG00000100292/ENSG00000048649/ENSG00000067066/ENSG00000185345/ENSG00000062650/ENSG00000173273
BP	GO:0070536	protein K63-linked deubiquitination	20/4589	29/14768	2.99164125382655e-05	0.00180844564255313	ENSG00000019995/ENSG00000089723/ENSG00000105373/ENSG00000180667/ENSG00000087206/ENSG00000118503/ENSG00000158019/ENSG00000138592/ENSG00000066427/ENSG00000165280/ENSG00000138134/ENSG00000264522/ENSG00000156256/ENSG00000083799/ENSG00000136878/ENSG00000115233/ENSG00000185515/ENSG00000124356/ENSG00000155313/ENSG00000068308	ZRANB1/OTUB2/NOP53/YOD1/UIMC1/TNFAIP3/BABAM2/USP8/ATXN3/VCP/STAMBPL1/OTUD7B/USP16/CYLD/USP20/PSMD14/BRCC3/STAMBP/USP25/OTUD5	20	9	ENSG00000019995/ENSG00000089723/ENSG00000180667/ENSG00000118503/ENSG00000138592/ENSG00000066427/ENSG00000138134/ENSG00000124356/ENSG00000155313	11	ENSG00000105373/ENSG00000087206/ENSG00000158019/ENSG00000165280/ENSG00000264522/ENSG00000156256/ENSG00000083799/ENSG00000136878/ENSG00000115233/ENSG00000185515/ENSG00000068308
BP	GO:0045860	positive regulation of protein kinase activity	188/4589	473/14768	2.99850112949332e-05	0.00180844564255313	ENSG00000146648/ENSG00000110092/ENSG00000112715/ENSG00000184371/ENSG00000051382/ENSG00000116717/ENSG00000120889/ENSG00000124762/ENSG00000107984/ENSG00000055208/ENSG00000169967/ENSG00000097007/ENSG00000099860/ENSG00000075711/ENSG00000156427/ENSG00000134222/ENSG00000162104/ENSG00000109270/ENSG00000078401/ENSG00000143933/ENSG00000177283/ENSG00000135341/ENSG00000049130/ENSG00000139318/ENSG00000163249…	EGFR/CCND1/VEGFA/CSF1/PIK3CB/GADD45A/TNFRSF10B/CDKN1A/DKK1/TAB2/MAP3K2/ABL1/GADD45B/DLG1/FGF18/PSRC1/ADCY9/LAMTOR3/EDN1/CALM2/FZD8/MAP3K7/KITLG/DUSP6/CCNYL1/GPRC5B/MAPKAPK3/ETAA1/SPRY2/EFNA5/PAK4/MAP3K3/THBS1/CLSPN/ITGB3/ERBB2/TRAF4/CDC25B/AFAP1L2/TGFA/RPTOR/SNX9/DAG1/SASH1/PRKAR2A/CCNY/MAP3K9/ARAF/DUSP5/TENM1/CAB39/KIDINS220/STK25/PPP2CA/PRNP/PTPN11/DUSP7/CSK/TGFBR1/IL18/FGF2/KIT/HSPA5/CD40/MAP2…	188	131	ENSG00000146648/ENSG00000110092/ENSG00000112715/ENSG00000184371/ENSG00000051382/ENSG00000116717/ENSG00000120889/ENSG00000124762/ENSG00000107984/ENSG00000055208/ENSG00000097007/ENSG00000099860/ENSG00000156427/ENSG00000134222/ENSG00000109270/ENSG00000078401/ENSG00000143933/ENSG00000177283/ENSG00000135341/ENSG00000049130/ENSG00000139318/ENSG00000163249/ENSG00000167191/ENSG00000114738/ENSG00000136158…	57	ENSG00000169967/ENSG00000075711/ENSG00000162104/ENSG00000143971/ENSG00000141736/ENSG00000141564/ENSG00000173402/ENSG00000114302/ENSG00000009694/ENSG00000134313/ENSG00000115694/ENSG00000179295/ENSG00000103653/ENSG00000106799/ENSG00000138685/ENSG00000157404/ENSG00000102882/ENSG00000065427/ENSG00000124181/ENSG00000160014/ENSG00000008294/ENSG00000004660/ENSG00000088325/ENSG00000076984/ENSG00000160551…
BP	GO:0034333	adherens junction assembly	43/4589	81/14768	3.02023982566815e-05	0.00180844564255313	ENSG00000112715/ENSG00000130702/ENSG00000143398/ENSG00000164741/ENSG00000085733/ENSG00000035403/ENSG00000163349/ENSG00000104332/ENSG00000164171/ENSG00000097007/ENSG00000136238/ENSG00000166949/ENSG00000197747/ENSG00000184349/ENSG00000149177/ENSG00000137801/ENSG00000248905/ENSG00000183779/ENSG00000144824/ENSG00000167657/ENSG00000129474/ENSG00000134318/ENSG00000128052/ENSG00000151208/ENSG00000165699…	VEGFA/LAMA5/PIP5K1A/DLC1/CTTN/VCL/HIPK1/SFRP1/ITGA2/ABL1/RAC1/SMAD3/S100A10/EFNA5/PTPRJ/THBS1/FMN1/ZNF703/PHLDB2/DAPK3/AJUBA/ROCK2/KDR/DLG5/TSC1/WHAMM/COL16A1/ACVRL1/PTK2/SDC4/ARHGEF7/SORBS1/PIP5K1C/TRIP6/PTK2B/NRP1/BCL2/MACF1/ACTN1/FERMT2/IQGAP1/CLASP1/PPM1F	43	30	ENSG00000112715/ENSG00000130702/ENSG00000143398/ENSG00000164741/ENSG00000035403/ENSG00000163349/ENSG00000104332/ENSG00000164171/ENSG00000097007/ENSG00000166949/ENSG00000197747/ENSG00000184349/ENSG00000137801/ENSG00000183779/ENSG00000144824/ENSG00000129474/ENSG00000134318/ENSG00000128052/ENSG00000156232/ENSG00000084636/ENSG00000139567/ENSG00000169398/ENSG00000102606/ENSG00000095637/ENSG00000099250…	13	ENSG00000085733/ENSG00000136238/ENSG00000149177/ENSG00000248905/ENSG00000167657/ENSG00000151208/ENSG00000165699/ENSG00000124145/ENSG00000186111/ENSG00000087077/ENSG00000120899/ENSG00000073712/ENSG00000140575
BP	GO:0070646	protein modification by small protein removal	119/4589	280/14768	3.09147076478375e-05	0.00183239903512637	ENSG00000145604/ENSG00000179262/ENSG00000175390/ENSG00000121060/ENSG00000165916/ENSG00000166949/ENSG00000079387/ENSG00000135341/ENSG00000171148/ENSG00000126581/ENSG00000152484/ENSG00000092853/ENSG00000136997/ENSG00000124422/ENSG00000133101/ENSG00000168883/ENSG00000111667/ENSG00000019995/ENSG00000117399/ENSG00000089723/ENSG00000100393/ENSG00000106799/ENSG00000105373/ENSG00000085982/ENSG00000196284…	SKP2/RAD23A/EIF3F/TRIM25/PSMC3/SMAD3/SENP1/MAP3K7/TADA3/BECN1/USP12/CLSPN/MYC/USP22/CCNA1/USP39/USP5/ZRANB1/CDC20/OTUB2/EP300/TGFBR1/NOP53/USP40/SUPT3H/YOD1/UIMC1/RNF135/CDK1/USP10/TADA2B/COPS7B/TNFAIP3/KAT2A/SMURF2/BABAM2/PSMD13/PSMB8/USP8/MCRS1/UBXN1/PSMC4/JOSD1/COPS4/PSMB1/ATXN3/PSMC2/MBD5/ACTB/RAD23B/OGT/FOXO4/PSMD12/USP32/RPS27A/MBD6/RIPK1/VCP/USP42/USP47/TRAF6/USP11/PSMA4/DDB2/SIAH2/RIPK2/N…	119	53	ENSG00000145604/ENSG00000121060/ENSG00000166949/ENSG00000079387/ENSG00000135341/ENSG00000152484/ENSG00000092853/ENSG00000136997/ENSG00000133101/ENSG00000168883/ENSG00000019995/ENSG00000117399/ENSG00000089723/ENSG00000100393/ENSG00000180667/ENSG00000170312/ENSG00000103194/ENSG00000173011/ENSG00000144524/ENSG00000118503/ENSG00000108854/ENSG00000138592/ENSG00000066427/ENSG00000119318/ENSG00000147162…	66	ENSG00000179262/ENSG00000175390/ENSG00000165916/ENSG00000171148/ENSG00000126581/ENSG00000124422/ENSG00000111667/ENSG00000106799/ENSG00000105373/ENSG00000085982/ENSG00000196284/ENSG00000087206/ENSG00000181481/ENSG00000108773/ENSG00000158019/ENSG00000185627/ENSG00000204264/ENSG00000187778/ENSG00000162191/ENSG00000013275/ENSG00000100221/ENSG00000138663/ENSG00000008018/ENSG00000161057/ENSG00000204406…
BP	GO:0001558	regulation of cell growth	148/4589	361/14768	3.46045339684288e-05	0.00201312096030064	ENSG00000146648/ENSG00000115310/ENSG00000185033/ENSG00000112715/ENSG00000060491/ENSG00000273749/ENSG00000149547/ENSG00000124762/ENSG00000085733/ENSG00000057019/ENSG00000110888/ENSG00000121864/ENSG00000104332/ENSG00000097007/ENSG00000167674/ENSG00000164736/ENSG00000076356/ENSG00000106683/ENSG00000134222/ENSG00000113070/ENSG00000140961/ENSG00000166949/ENSG00000118785/ENSG00000078401/ENSG00000164283…	EGFR/RTN4/SEMA4B/VEGFA/OGFR/CYFIP1/EI24/CDKN1A/CTTN/DCBLD2/CAPRIN2/ZNF639/SFRP1/ABL1/HDGFL2/SOX17/PLXNA2/LIMK1/PSRC1/HBEGF/OSGIN1/SMAD3/SPP1/EDN1/ESM1/IGFBP3/BCAR1/CCDC85B/H3F3B/EFNA5/PTPRJ/SPHK1/IGFBP1/NOV/PAFAH1B1/CDKN2AIP/SHTN1/ERBB2/SFN/GOLGA4/CTGF/SEMA3F/SH3BP4/BMPR2/MSX1/PPP1R9B/ADNP2/RPTOR/BTG1/SERPINE2/DRAXIN/PHB/PML/PPP2CA/TGFBR1/EXOSC2/TWF2/ING1/L1CAM/ADAM15/CRIM1/SERTAD2/NET1/GDI1/OSGI…	148	97	ENSG00000146648/ENSG00000115310/ENSG00000185033/ENSG00000112715/ENSG00000273749/ENSG00000149547/ENSG00000124762/ENSG00000110888/ENSG00000121864/ENSG00000104332/ENSG00000097007/ENSG00000164736/ENSG00000076356/ENSG00000134222/ENSG00000113070/ENSG00000140961/ENSG00000166949/ENSG00000118785/ENSG00000078401/ENSG00000164283/ENSG00000050820/ENSG00000175602/ENSG00000132475/ENSG00000184349/ENSG00000176170…	51	ENSG00000060491/ENSG00000085733/ENSG00000057019/ENSG00000167674/ENSG00000106683/ENSG00000146674/ENSG00000149177/ENSG00000007168/ENSG00000187164/ENSG00000141736/ENSG00000144674/ENSG00000108819/ENSG00000141564/ENSG00000106799/ENSG00000198910/ENSG00000143537/ENSG00000203879/ENSG00000089094/ENSG00000138688/ENSG00000128422/ENSG00000080503/ENSG00000012232/ENSG00000127616/ENSG00000186868/ENSG00000149357…
BP	GO:0032886	regulation of microtubule-based process	87/4589	194/14768	3.46498324796122e-05	0.00201312096030064	ENSG00000109171/ENSG00000097007/ENSG00000136238/ENSG00000134222/ENSG00000116584/ENSG00000166503/ENSG00000184349/ENSG00000182628/ENSG00000138160/ENSG00000130779/ENSG00000007168/ENSG00000094631/ENSG00000141736/ENSG00000087586/ENSG00000162722/ENSG00000118007/ENSG00000082898/ENSG00000130695/ENSG00000144824/ENSG00000125124/ENSG00000067798/ENSG00000105976/ENSG00000141367/ENSG00000150764/ENSG00000072501…	SLAIN2/ABL1/RAC1/PSRC1/ARHGEF2/HDGFL3/EFNA5/SKA2/KIF11/CLIP1/PAFAH1B1/HDAC6/ERBB2/AURKA/TRIM58/STAG1/XPO1/CEP85/PHLDB2/BBS2/NAV3/MET/CLTC/DIXDC1/SMC1A/MAP2/TRIM37/RAE1/CCDC40/GEN1/BICD2/ROCK2/CAMSAP2/BICD1/KAT2A/PARP3/CEP131/CFAP20/CEP250/NUMA1/KLHL42/MAPRE1/RPS3/TPX2/CHMP2B/TAOK1/MAPT/TOGARAM1/MAP9/SKA3/CDK2AP2/TMEM67/CCSAP/ATF5/MKKS/RASSF1/AKAP9/CIB1/STIL/LAMP1/XRCC3/CHMP3/PKD1/MAP1A/RBM14/KATN…	87	41	ENSG00000109171/ENSG00000097007/ENSG00000134222/ENSG00000116584/ENSG00000166503/ENSG00000184349/ENSG00000138160/ENSG00000087586/ENSG00000162722/ENSG00000118007/ENSG00000082898/ENSG00000130695/ENSG00000144824/ENSG00000067798/ENSG00000105976/ENSG00000072501/ENSG00000101146/ENSG00000178295/ENSG00000134318/ENSG00000151746/ENSG00000070761/ENSG00000087448/ENSG00000149273/ENSG00000198718/ENSG00000165480…	46	ENSG00000136238/ENSG00000182628/ENSG00000130779/ENSG00000007168/ENSG00000094631/ENSG00000141736/ENSG00000125124/ENSG00000141367/ENSG00000150764/ENSG00000078018/ENSG00000108395/ENSG00000141519/ENSG00000185963/ENSG00000118200/ENSG00000108773/ENSG00000041880/ENSG00000141577/ENSG00000126001/ENSG00000137497/ENSG00000101367/ENSG00000088325/ENSG00000083937/ENSG00000160551/ENSG00000186868/ENSG00000164114…
BP	GO:0061013	regulation of mRNA catabolic process	79/4589	173/14768	3.6176810543924e-05	0.00208123063011516	ENSG00000026025/ENSG00000065978/ENSG00000073792/ENSG00000060138/ENSG00000272886/ENSG00000152518/ENSG00000141232/ENSG00000088247/ENSG00000165916/ENSG00000123908/ENSG00000114416/ENSG00000119335/ENSG00000223496/ENSG00000082898/ENSG00000083312/ENSG00000130713/ENSG00000126883/ENSG00000005007/ENSG00000100226/ENSG00000151014/ENSG00000162889/ENSG00000187742/ENSG00000185627/ENSG00000101412/ENSG00000204264…	VIM/YBX1/IGF2BP2/YBX3/DCP1A/ZFP36L2/TOB1/KHSRP/PSMC3/AGO2/FXR1/SET/EXOSC6/XPO1/TNPO1/EXOSC2/NUP214/UPF1/GTPBP1/NOCT/MAPKAPK2/SECISBP2/PSMD13/E2F1/PSMB8/PSMC4/ZFP36L1/RBM24/PABPC1/PSMB1/PSMC2/PSMD12/LARP1/SERBP1/RPS27A/PABPC4/ZFP36/SAMD4A/PRKCD/NANOS1/PSMA4/PSMB4/UBA52/ZC3H12A/YWHAZ/MEX3D/CNOT8/PUM2/HNRNPC/PNPT1/HNRNPD/PRKCA/PCBP4/PKP3/YTHDF3/ELAVL1/PSMB5/PDE12/ANGEL2/PSMC6/MAPK14/TIRAP/HNRNPA0/MT…	79	47	ENSG00000026025/ENSG00000065978/ENSG00000073792/ENSG00000060138/ENSG00000272886/ENSG00000152518/ENSG00000141232/ENSG00000088247/ENSG00000123908/ENSG00000119335/ENSG00000223496/ENSG00000082898/ENSG00000083312/ENSG00000130713/ENSG00000126883/ENSG00000005007/ENSG00000100226/ENSG00000151014/ENSG00000162889/ENSG00000101412/ENSG00000185650/ENSG00000112183/ENSG00000070756/ENSG00000197170/ENSG00000142864…	32	ENSG00000165916/ENSG00000114416/ENSG00000187742/ENSG00000185627/ENSG00000204264/ENSG00000013275/ENSG00000008018/ENSG00000161057/ENSG00000155506/ENSG00000090621/ENSG00000041357/ENSG00000159377/ENSG00000181588/ENSG00000138035/ENSG00000154229/ENSG00000090097/ENSG00000184363/ENSG00000100804/ENSG00000174840/ENSG00000174606/ENSG00000100519/ENSG00000112062/ENSG00000150455/ENSG00000198793/ENSG00000103035…
BP	GO:0006914	autophagy	185/4589	466/14768	3.74511799310393e-05	0.00208317706713291	ENSG00000051382/ENSG00000150867/ENSG00000159363/ENSG00000099940/ENSG00000149547/ENSG00000164305/ENSG00000148572/ENSG00000167110/ENSG00000264364/ENSG00000085733/ENSG00000117758/ENSG00000055208/ENSG00000171206/ENSG00000097007/ENSG00000116678/ENSG00000146872/ENSG00000085978/ENSG00000084463/ENSG00000109270/ENSG00000162409/ENSG00000100216/ENSG00000135341/ENSG00000156469/ENSG00000080824/ENSG00000171700…	PIK3CB/PIP4K2A/ATP13A2/SNAP29/EI24/CASP3/NRBF2/GOLGA2/DYNLL2/CTTN/STX12/TAB2/TRIM8/ABL1/LEPR/TLK2/ATG16L1/WBP11/LAMTOR3/PRKAA2/TOMM22/MAP3K7/MTERF3/HSP90AA1/RGS19/NPRL3/SIRT2/QSOX1/BECN1/MCL1/HDAC6/SRPX/ANXA7/VTA1/FYCO1/EXOC4/C19orf12/TMBIM6/SH3BP4/NBR1/RPTOR/TOMM40/ATG12/DAPK3/GBA/TBC1D17/PLEKHM1/MET/EP300/CLTC/MTM1/ATP6V1E1/MAPK3/TAB3/YOD1/PRKAG1/ARSB/HK2/UBQLN2/RAB3GAP2/MFN1/USP10/KDR/PLK3/KAT…	185	86	ENSG00000051382/ENSG00000150867/ENSG00000159363/ENSG00000099940/ENSG00000149547/ENSG00000164305/ENSG00000148572/ENSG00000055208/ENSG00000171206/ENSG00000097007/ENSG00000085978/ENSG00000109270/ENSG00000135341/ENSG00000156469/ENSG00000068903/ENSG00000116260/ENSG00000143384/ENSG00000101955/ENSG00000009844/ENSG00000139644/ENSG00000130147/ENSG00000130204/ENSG00000145782/ENSG00000105976/ENSG00000100393…	99	ENSG00000167110/ENSG00000264364/ENSG00000085733/ENSG00000117758/ENSG00000116678/ENSG00000146872/ENSG00000084463/ENSG00000162409/ENSG00000100216/ENSG00000080824/ENSG00000171700/ENSG00000103148/ENSG00000126581/ENSG00000094631/ENSG00000138279/ENSG00000163820/ENSG00000131558/ENSG00000131943/ENSG00000188554/ENSG00000141564/ENSG00000167657/ENSG00000177628/ENSG00000104946/ENSG00000225190/ENSG00000141367…
BP	GO:0061919	process utilizing autophagic mechanism	185/4589	466/14768	3.74511799310393e-05	0.00208317706713291	ENSG00000051382/ENSG00000150867/ENSG00000159363/ENSG00000099940/ENSG00000149547/ENSG00000164305/ENSG00000148572/ENSG00000167110/ENSG00000264364/ENSG00000085733/ENSG00000117758/ENSG00000055208/ENSG00000171206/ENSG00000097007/ENSG00000116678/ENSG00000146872/ENSG00000085978/ENSG00000084463/ENSG00000109270/ENSG00000162409/ENSG00000100216/ENSG00000135341/ENSG00000156469/ENSG00000080824/ENSG00000171700…	PIK3CB/PIP4K2A/ATP13A2/SNAP29/EI24/CASP3/NRBF2/GOLGA2/DYNLL2/CTTN/STX12/TAB2/TRIM8/ABL1/LEPR/TLK2/ATG16L1/WBP11/LAMTOR3/PRKAA2/TOMM22/MAP3K7/MTERF3/HSP90AA1/RGS19/NPRL3/SIRT2/QSOX1/BECN1/MCL1/HDAC6/SRPX/ANXA7/VTA1/FYCO1/EXOC4/C19orf12/TMBIM6/SH3BP4/NBR1/RPTOR/TOMM40/ATG12/DAPK3/GBA/TBC1D17/PLEKHM1/MET/EP300/CLTC/MTM1/ATP6V1E1/MAPK3/TAB3/YOD1/PRKAG1/ARSB/HK2/UBQLN2/RAB3GAP2/MFN1/USP10/KDR/PLK3/KAT…	185	86	ENSG00000051382/ENSG00000150867/ENSG00000159363/ENSG00000099940/ENSG00000149547/ENSG00000164305/ENSG00000148572/ENSG00000055208/ENSG00000171206/ENSG00000097007/ENSG00000085978/ENSG00000109270/ENSG00000135341/ENSG00000156469/ENSG00000068903/ENSG00000116260/ENSG00000143384/ENSG00000101955/ENSG00000009844/ENSG00000139644/ENSG00000130147/ENSG00000130204/ENSG00000145782/ENSG00000105976/ENSG00000100393…	99	ENSG00000167110/ENSG00000264364/ENSG00000085733/ENSG00000117758/ENSG00000116678/ENSG00000146872/ENSG00000084463/ENSG00000162409/ENSG00000100216/ENSG00000080824/ENSG00000171700/ENSG00000103148/ENSG00000126581/ENSG00000094631/ENSG00000138279/ENSG00000163820/ENSG00000131558/ENSG00000131943/ENSG00000188554/ENSG00000141564/ENSG00000167657/ENSG00000177628/ENSG00000104946/ENSG00000225190/ENSG00000141367…
BP	GO:0032872	regulation of stress-activated MAPK cascade	88/4589	197/14768	3.74658440991535e-05	0.00208317706713291	ENSG00000146648/ENSG00000112715/ENSG00000108861/ENSG00000154764/ENSG00000116717/ENSG00000144746/ENSG00000107984/ENSG00000169967/ENSG00000104332/ENSG00000099860/ENSG00000075711/ENSG00000078401/ENSG00000177283/ENSG00000135341/ENSG00000115008/ENSG00000007168/ENSG00000198909/ENSG00000064393/ENSG00000173545/ENSG00000136997/ENSG00000118523/ENSG00000076604/ENSG00000188554/ENSG00000179094/ENSG00000111961…	EGFR/VEGFA/DUSP3/WNT7A/GADD45A/ARL6IP5/DKK1/MAP3K2/SFRP1/GADD45B/DLG1/EDN1/FZD8/MAP3K7/IL1A/PAFAH1B1/MAP3K3/HIPK2/ZNF622/MYC/CTGF/TRAF4/NBR1/PER1/SASH1/MAP3K9/STK25/TIAM1/MAPK3/KARS/AIDA/SH3RF1/XDH/ERN1/F2RL1/MAP3K5/IL1B/MAPK1/SPAG9/GDF6/RPS3/MAP2K7/PRDX1/TAOK1/DUSP10/MAP3K20/HMGCR/RIPK1/MAPK8IP1/TRAF6/MAP3K6/INAVA/MECOM/FOXO1/RIPK2/DNAJA1/ZC3H12A/TLR6/MAPK8IP2/PINK1/APP/IGF1R/MAP4K2/DUSP22/HMGB1…	88	50	ENSG00000146648/ENSG00000112715/ENSG00000154764/ENSG00000116717/ENSG00000144746/ENSG00000107984/ENSG00000104332/ENSG00000099860/ENSG00000078401/ENSG00000177283/ENSG00000135341/ENSG00000115008/ENSG00000198909/ENSG00000064393/ENSG00000136997/ENSG00000118523/ENSG00000076604/ENSG00000179094/ENSG00000111961/ENSG00000006432/ENSG00000156299/ENSG00000186063/ENSG00000154447/ENSG00000158125/ENSG00000178607…	38	ENSG00000108861/ENSG00000169967/ENSG00000075711/ENSG00000007168/ENSG00000173545/ENSG00000188554/ENSG00000115694/ENSG00000102882/ENSG00000065427/ENSG00000008294/ENSG00000156466/ENSG00000076984/ENSG00000160551/ENSG00000143507/ENSG00000113161/ENSG00000121653/ENSG00000175104/ENSG00000142733/ENSG00000150907/ENSG00000086061/ENSG00000174130/ENSG00000008735/ENSG00000158828/ENSG00000140443/ENSG00000168067…
BP	GO:0051438	regulation of ubiquitin-protein transferase activity	30/4589	51/14768	3.76306695835189e-05	0.00208317706713291	ENSG00000167110/ENSG00000097007/ENSG00000106683/ENSG00000122406/ENSG00000168283/ENSG00000185651/ENSG00000117399/ENSG00000160445/ENSG00000164109/ENSG00000197579/ENSG00000113369/ENSG00000177889/ENSG00000112029/ENSG00000203995/ENSG00000140450/ENSG00000158828/ENSG00000141965/ENSG00000108106/ENSG00000166170/ENSG00000103266/ENSG00000080815/ENSG00000150401/ENSG00000140988/ENSG00000116670/ENSG00000125691…	GOLGA2/ABL1/LIMK1/RPL5/BMI1/UBE2L3/CDC20/ZER1/MAD2L1/TOPORS/ARRDC3/UBE2N/FBXO5/ZYG11A/ARRDC4/PINK1/FEM1A/UBE2S/BAG5/STUB1/PSEN1/DCUN1D2/RPS2/MAD2L2/RPL23/FZR1/GORASP1/PLK1/FEM1B/AXIN1	30	21	ENSG00000097007/ENSG00000122406/ENSG00000168283/ENSG00000185651/ENSG00000117399/ENSG00000164109/ENSG00000113369/ENSG00000177889/ENSG00000112029/ENSG00000203995/ENSG00000140450/ENSG00000141965/ENSG00000108106/ENSG00000166170/ENSG00000080815/ENSG00000150401/ENSG00000140988/ENSG00000116670/ENSG00000125691/ENSG00000114745/ENSG00000166851	9	ENSG00000167110/ENSG00000106683/ENSG00000160445/ENSG00000197579/ENSG00000158828/ENSG00000103266/ENSG00000105325/ENSG00000169018/ENSG00000103126
BP	GO:0016579	protein deubiquitination	113/4589	265/14768	4.08004703692918e-05	0.00223624549712142	ENSG00000145604/ENSG00000179262/ENSG00000175390/ENSG00000121060/ENSG00000165916/ENSG00000166949/ENSG00000135341/ENSG00000171148/ENSG00000126581/ENSG00000152484/ENSG00000092853/ENSG00000136997/ENSG00000124422/ENSG00000133101/ENSG00000168883/ENSG00000111667/ENSG00000019995/ENSG00000117399/ENSG00000089723/ENSG00000100393/ENSG00000106799/ENSG00000105373/ENSG00000085982/ENSG00000196284/ENSG00000180667…	SKP2/RAD23A/EIF3F/TRIM25/PSMC3/SMAD3/MAP3K7/TADA3/BECN1/USP12/CLSPN/MYC/USP22/CCNA1/USP39/USP5/ZRANB1/CDC20/OTUB2/EP300/TGFBR1/NOP53/USP40/SUPT3H/YOD1/UIMC1/RNF135/CDK1/USP10/TADA2B/TNFAIP3/KAT2A/SMURF2/BABAM2/PSMD13/PSMB8/USP8/MCRS1/UBXN1/PSMC4/JOSD1/PSMB1/ATXN3/PSMC2/MBD5/ACTB/RAD23B/OGT/FOXO4/PSMD12/USP32/RPS27A/MBD6/RIPK1/VCP/USP42/USP47/TRAF6/USP11/PSMA4/DDB2/SIAH2/RIPK2/NLRP3/CCP110/IL33/PS…	113	49	ENSG00000145604/ENSG00000121060/ENSG00000166949/ENSG00000135341/ENSG00000152484/ENSG00000092853/ENSG00000136997/ENSG00000133101/ENSG00000168883/ENSG00000019995/ENSG00000117399/ENSG00000089723/ENSG00000100393/ENSG00000180667/ENSG00000170312/ENSG00000103194/ENSG00000173011/ENSG00000118503/ENSG00000108854/ENSG00000138592/ENSG00000066427/ENSG00000119318/ENSG00000147162/ENSG00000197170/ENSG00000143947…	64	ENSG00000179262/ENSG00000175390/ENSG00000165916/ENSG00000171148/ENSG00000126581/ENSG00000124422/ENSG00000111667/ENSG00000106799/ENSG00000105373/ENSG00000085982/ENSG00000196284/ENSG00000087206/ENSG00000181481/ENSG00000108773/ENSG00000158019/ENSG00000185627/ENSG00000204264/ENSG00000187778/ENSG00000162191/ENSG00000013275/ENSG00000100221/ENSG00000008018/ENSG00000161057/ENSG00000204406/ENSG00000075624…
BP	GO:0051099	positive regulation of binding	75/4589	163/14768	4.11578925850569e-05	0.00223624549712142	ENSG00000136830/ENSG00000011422/ENSG00000182718/ENSG00000110888/ENSG00000164171/ENSG00000097007/ENSG00000137312/ENSG00000184584/ENSG00000114315/ENSG00000131759/ENSG00000197747/ENSG00000068903/ENSG00000106003/ENSG00000064393/ENSG00000154813/ENSG00000163348/ENSG00000136807/ENSG00000157933/ENSG00000129933/ENSG00000088832/ENSG00000076604/ENSG00000167513/ENSG00000104695/ENSG00000175029/ENSG00000051108…	FAM129B/PLAUR/ANXA2/CAPRIN2/ITGA2/ABL1/FLOT1/TMEM173/HES1/RARA/S100A10/SIRT2/LFNG/HIPK2/DPH3/PYGO2/CDK9/SKI/MAU2/FKBP1A/TRAF4/CDT1/PPP2CB/CTBP2/HERPUD1/MET/PPP2CA/EP300/TIAM1/CAV1/KAT2A/CDCA5/TXN/DDX11/MAPRE1/TERT/TRAF6/RIPK2/TICAM1/EIF3D/MEF2C/HFE/APP/AKTIP/NCBP1/PINX1/ARHGEF7/RB1/HMGB1/TCF7L2/PKD1/KLF4/GMNN/SYAP1/TAF1/PSEN1/TIRAP/ADD1/HMGB2/NRP1/APOE/TWIST1/STMN1/MFNG/MEN1/PRKN/AMFR/WAPL/PARP9/…	75	55	ENSG00000136830/ENSG00000011422/ENSG00000182718/ENSG00000110888/ENSG00000164171/ENSG00000097007/ENSG00000184584/ENSG00000114315/ENSG00000131759/ENSG00000197747/ENSG00000068903/ENSG00000106003/ENSG00000064393/ENSG00000157933/ENSG00000129933/ENSG00000088832/ENSG00000076604/ENSG00000167513/ENSG00000104695/ENSG00000175029/ENSG00000051108/ENSG00000105976/ENSG00000113575/ENSG00000100393/ENSG00000156299…	20	ENSG00000137312/ENSG00000154813/ENSG00000163348/ENSG00000136807/ENSG00000108773/ENSG00000101367/ENSG00000175104/ENSG00000081189/ENSG00000010704/ENSG00000166971/ENSG00000147133/ENSG00000150455/ENSG00000087274/ENSG00000117632/ENSG00000133895/ENSG00000185345/ENSG00000062650/ENSG00000138496/ENSG00000166710/ENSG00000154822
BP	GO:0042073	intraciliary transport	29/4589	49/14768	4.31822857367551e-05	0.00231491362192908	ENSG00000264364/ENSG00000157796/ENSG00000122970/ENSG00000083312/ENSG00000187535/ENSG00000103351/ENSG00000112144/ENSG00000187240/ENSG00000119650/ENSG00000141577/ENSG00000118096/ENSG00000088986/ENSG00000075945/ENSG00000032742/ENSG00000119333/ENSG00000101052/ENSG00000100815/ENSG00000163913/ENSG00000096872/ENSG00000138036/ENSG00000117245/ENSG00000123607/ENSG00000078674/ENSG00000197557/ENSG00000204104…	DYNLL2/WDR19/IFT81/TNPO1/IFT140/CLUAP1/ICK/DYNC2H1/IFT43/CEP131/IFT46/DYNLL1/KIFAP3/IFT88/WDR34/IFT52/TRIP11/IFT122/IFT74/DYNC2LI1/KIF17/TTC21B/PCM1/TTC30A/TRAF3IP1/IFT80/KIF3A/RPGR/TTC30B	29	5	ENSG00000083312/ENSG00000112144/ENSG00000088986/ENSG00000123607/ENSG00000131437	24	ENSG00000264364/ENSG00000157796/ENSG00000122970/ENSG00000187535/ENSG00000103351/ENSG00000187240/ENSG00000119650/ENSG00000141577/ENSG00000118096/ENSG00000075945/ENSG00000032742/ENSG00000119333/ENSG00000101052/ENSG00000100815/ENSG00000163913/ENSG00000096872/ENSG00000138036/ENSG00000117245/ENSG00000078674/ENSG00000197557/ENSG00000204104/ENSG00000068885/ENSG00000156313/ENSG00000196659
BP	GO:0007254	JNK cascade	84/4589	187/14768	4.3585856866444e-05	0.00231491362192908	ENSG00000146648/ENSG00000108861/ENSG00000154764/ENSG00000116717/ENSG00000107984/ENSG00000055208/ENSG00000169967/ENSG00000104332/ENSG00000099860/ENSG00000078401/ENSG00000177283/ENSG00000135341/ENSG00000115008/ENSG00000007168/ENSG00000064393/ENSG00000173545/ENSG00000173334/ENSG00000118523/ENSG00000076604/ENSG00000179094/ENSG00000111961/ENSG00000006432/ENSG00000156299/ENSG00000157625/ENSG00000186063…	EGFR/DUSP3/WNT7A/GADD45A/DKK1/TAB2/MAP3K2/SFRP1/GADD45B/EDN1/FZD8/MAP3K7/IL1A/PAFAH1B1/HIPK2/ZNF622/TRIB1/CTGF/TRAF4/PER1/SASH1/MAP3K9/TIAM1/TAB3/AIDA/SH3RF1/ERN1/F2RL1/MAP3K5/IL1B/SPAG9/RPS3/MAP2K7/TAOK1/DUSP10/IRAK1/MAP3K20/RPS27A/RIPK1/MAPK8/MAPK8IP1/UBE2N/TRAF6/MAP3K6/MECOM/RIPK2/UBA52/DNAJA1/TLR6/MAPK8IP2/PINK1/APP/IGF1R/MAP4K2/DUSP22/HMGB1/WNT7B/TNFRSF11A/ZNF675/ZMYND11/SH2D3A/PTK2B/TIRAP/E…	84	53	ENSG00000146648/ENSG00000154764/ENSG00000116717/ENSG00000107984/ENSG00000055208/ENSG00000104332/ENSG00000099860/ENSG00000078401/ENSG00000177283/ENSG00000135341/ENSG00000115008/ENSG00000064393/ENSG00000173334/ENSG00000118523/ENSG00000076604/ENSG00000179094/ENSG00000111961/ENSG00000006432/ENSG00000156299/ENSG00000157625/ENSG00000186063/ENSG00000154447/ENSG00000178607/ENSG00000164251/ENSG00000197442…	31	ENSG00000108861/ENSG00000169967/ENSG00000007168/ENSG00000173545/ENSG00000008294/ENSG00000076984/ENSG00000160551/ENSG00000143507/ENSG00000121653/ENSG00000175104/ENSG00000142733/ENSG00000086061/ENSG00000174130/ENSG00000008735/ENSG00000158828/ENSG00000140443/ENSG00000168067/ENSG00000112679/ENSG00000197372/ENSG00000015171/ENSG00000120899/ENSG00000150455/ENSG00000154928/ENSG00000204209/ENSG00000135090…
BP	GO:0001933	negative regulation of protein phosphorylation	161/4589	399/14768	4.37892658544867e-05	0.00231491362192908	ENSG00000018408/ENSG00000108861/ENSG00000116717/ENSG00000116285/ENSG00000013588/ENSG00000187678/ENSG00000154127/ENSG00000164305/ENSG00000124762/ENSG00000107984/ENSG00000104332/ENSG00000097007/ENSG00000120875/ENSG00000099860/ENSG00000010017/ENSG00000075711/ENSG00000183853/ENSG00000120129/ENSG00000005700/ENSG00000186834/ENSG00000143933/ENSG00000146674/ENSG00000139318/ENSG00000136158/ENSG00000068903…	WWTR1/DUSP3/GADD45A/ERRFI1/GPRC5A/SPRY4/UBASH3B/CASP3/CDKN1A/DKK1/SFRP1/ABL1/DUSP4/GADD45B/RANBP9/DLG1/KIRREL1/DUSP1/IBTK/HEXIM1/CALM2/IGFBP3/DUSP6/SPRY2/SIRT2/CDK6/PTPRJ/PAFAH1B1/LIF/PLPP3/SFN/MYC/UVSSA/TRIB1/FKBP1A/MYADM/AKT1S1/RPTOR/CEP85/IPO5/PER1/DAG1/PRKAR2A/GBA/STK38/SOCS3/INPP5F/RGS3/DUSP5/PHB/PPP2CA/PRNP/DUSP7/CSK/EPHB2/GSKIP/LYN/PKIA/AIDA/CAV1/DVL1/FLRT3/YWHAG/TNFAIP3/XDH/LATS2/FAM129A/…	161	100	ENSG00000018408/ENSG00000116717/ENSG00000116285/ENSG00000013588/ENSG00000187678/ENSG00000154127/ENSG00000164305/ENSG00000124762/ENSG00000107984/ENSG00000104332/ENSG00000097007/ENSG00000120875/ENSG00000099860/ENSG00000010017/ENSG00000183853/ENSG00000120129/ENSG00000143933/ENSG00000139318/ENSG00000136158/ENSG00000068903/ENSG00000105810/ENSG00000128342/ENSG00000162407/ENSG00000175793/ENSG00000136997…	61	ENSG00000108861/ENSG00000075711/ENSG00000005700/ENSG00000186834/ENSG00000146674/ENSG00000149177/ENSG00000007168/ENSG00000163945/ENSG00000204673/ENSG00000141564/ENSG00000173402/ENSG00000114302/ENSG00000177628/ENSG00000112079/ENSG00000103653/ENSG00000170027/ENSG00000150457/ENSG00000135842/ENSG00000160014/ENSG00000132846/ENSG00000107581/ENSG00000140105/ENSG00000161904/ENSG00000154059/ENSG00000143507…
BP	GO:1903829	positive regulation of cellular protein localization	136/4589	329/14768	4.45223827765932e-05	0.00233265484047365	ENSG00000146648/ENSG00000115310/ENSG00000142627/ENSG00000117899/ENSG00000136938/ENSG00000264364/ENSG00000171206/ENSG00000075711/ENSG00000184584/ENSG00000114315/ENSG00000079337/ENSG00000166900/ENSG00000084463/ENSG00000107560/ENSG00000141682/ENSG00000126003/ENSG00000116199/ENSG00000005884/ENSG00000138018/ENSG00000100614/ENSG00000173548/ENSG00000150753/ENSG00000185651/ENSG00000165527/ENSG00000128342…	EGFR/RTN4/EPHA2/MESD/ANP32B/DYNLL2/TRIM8/DLG1/TMEM173/HES1/RAPGEF3/STX3/WBP11/RAB11FIP2/PMAIP1/PLAGL2/FAM20B/ITGA3/SELENOI/PPM1A/SNX33/CCT5/UBE2L3/ARF6/LIF/NPTN/ERBB2/PPP3R1/SFN/CDT1/IPO5/DTWD2/TENM1/PRNP/EPHB2/PCNT/PIK3R1/NPEPPS/CYB5R1/ROCK2/CDK1/ICE1/NMT1/YWHAG/BICD1/TMEM30A/PLK3/KAT2A/CEP131/LEPROT/CEP290/E2F1/OAZ2/IL1B/MCRS1/ZBED3/CEP250/MAPK1/NUMA1/BAG3/RIPOR1/PLS1/DYNLL1/MAPK8/TERT/MAPT/PRK…	136	86	ENSG00000146648/ENSG00000115310/ENSG00000142627/ENSG00000136938/ENSG00000171206/ENSG00000184584/ENSG00000114315/ENSG00000079337/ENSG00000166900/ENSG00000107560/ENSG00000141682/ENSG00000126003/ENSG00000116199/ENSG00000005884/ENSG00000138018/ENSG00000100614/ENSG00000173548/ENSG00000185651/ENSG00000165527/ENSG00000128342/ENSG00000156642/ENSG00000221823/ENSG00000175793/ENSG00000167513/ENSG00000065150…	50	ENSG00000117899/ENSG00000264364/ENSG00000075711/ENSG00000084463/ENSG00000150753/ENSG00000141736/ENSG00000169570/ENSG00000009694/ENSG00000160299/ENSG00000159348/ENSG00000164151/ENSG00000136448/ENSG00000170027/ENSG00000112697/ENSG00000108773/ENSG00000141577/ENSG00000198707/ENSG00000180304/ENSG00000187778/ENSG00000132846/ENSG00000126001/ENSG00000137497/ENSG00000186868/ENSG00000101337/ENSG00000118046…
BP	GO:0043407	negative regulation of MAP kinase activity	38/4589	70/14768	4.51085687056669e-05	0.00234245204570667	ENSG00000108861/ENSG00000187678/ENSG00000104332/ENSG00000120875/ENSG00000120129/ENSG00000139318/ENSG00000136158/ENSG00000149177/ENSG00000177628/ENSG00000112079/ENSG00000138835/ENSG00000138166/ENSG00000113575/ENSG00000164086/ENSG00000254087/ENSG00000186063/ENSG00000105974/ENSG00000125538/ENSG00000163291/ENSG00000166068/ENSG00000143507/ENSG00000113161/ENSG00000121653/ENSG00000163932/ENSG00000198369…	DUSP3/SPRY4/SFRP1/DUSP4/DUSP1/DUSP6/SPRY2/PTPRJ/GBA/STK38/RGS3/DUSP5/PPP2CA/DUSP7/LYN/AIDA/CAV1/IL1B/PAQR3/SPRED1/DUSP10/HMGCR/MAPK8IP1/PRKCD/SPRED2/DNAJA1/HYAL2/DUSP22/SPRY1/ZNF675/SMPD1/APOE/PPP2R1A/GSTP1/HIPK3/RGS2/DUSP8/GPS1	38	26	ENSG00000187678/ENSG00000104332/ENSG00000120875/ENSG00000120129/ENSG00000139318/ENSG00000136158/ENSG00000138835/ENSG00000138166/ENSG00000113575/ENSG00000164086/ENSG00000254087/ENSG00000186063/ENSG00000105974/ENSG00000125538/ENSG00000163291/ENSG00000166068/ENSG00000163932/ENSG00000198369/ENSG00000068001/ENSG00000164056/ENSG00000130203/ENSG00000105568/ENSG00000084207/ENSG00000110422/ENSG00000116741…	12	ENSG00000108861/ENSG00000149177/ENSG00000177628/ENSG00000112079/ENSG00000143507/ENSG00000113161/ENSG00000121653/ENSG00000086061/ENSG00000112679/ENSG00000197372/ENSG00000166311/ENSG00000184545
BP	GO:0009166	nucleotide catabolic process	74/4589	161/14768	4.82459222061856e-05	0.00248339536408682	ENSG00000102144/ENSG00000067225/ENSG00000120253/ENSG00000093000/ENSG00000198805/ENSG00000124789/ENSG00000079337/ENSG00000162409/ENSG00000181192/ENSG00000198585/ENSG00000141959/ENSG00000205268/ENSG00000135318/ENSG00000073417/ENSG00000030066/ENSG00000165434/ENSG00000139496/ENSG00000134333/ENSG00000139372/ENSG00000135766/ENSG00000183696/ENSG00000125877/ENSG00000101146/ENSG00000126883/ENSG00000123836…	PGK1/PKM/NUP43/NUP50/PNP/NUP153/RAPGEF3/PRKAA2/DHTKD1/NUDT16/PFKL/PDE7A/NT5E/PDE8A/NUP160/PGM2L1/NUP58/LDHA/TDG/EGLN1/UPP1/ITPA/RAE1/NUP214/PFKFB2/PRKAG1/ADA/GCKR/HK2/XDH/NUDT4/AAAS/NUP93/CNP/PDE10A/NUP188/NUP155/GDA/NUDT9/STAT3/HKDC1/ENO1/GAPDH/OGT/HK1/NEIL2/VCP/NDC1/PPARA/NUDT12/NUP35/NUP54/UNG/OGDHL/MBD4/PFKFB4/HDAC4/NUP85/GPX1/NUP205/DCTPP1/NUPL2/SAMHD1/HINT1/NEIL1/EIF6/HPRT1/RACK1/ENO4/NUP88…	74	52	ENSG00000102144/ENSG00000067225/ENSG00000120253/ENSG00000093000/ENSG00000198805/ENSG00000124789/ENSG00000079337/ENSG00000181192/ENSG00000205268/ENSG00000135318/ENSG00000030066/ENSG00000139496/ENSG00000134333/ENSG00000135766/ENSG00000183696/ENSG00000125877/ENSG00000101146/ENSG00000126883/ENSG00000181929/ENSG00000196839/ENSG00000084734/ENSG00000159399/ENSG00000158125/ENSG00000173598/ENSG00000102900…	22	ENSG00000162409/ENSG00000198585/ENSG00000141959/ENSG00000073417/ENSG00000165434/ENSG00000139372/ENSG00000123836/ENSG00000094914/ENSG00000173786/ENSG00000170502/ENSG00000156510/ENSG00000154328/ENSG00000165280/ENSG00000186951/ENSG00000112874/ENSG00000197444/ENSG00000068024/ENSG00000101347/ENSG00000140398/ENSG00000188316/ENSG00000085415/ENSG00000113231
BP	GO:0006047	UDP-N-acetylglucosamine metabolic process	13/4589	16/14768	5.04429131332242e-05	0.00257390447187617	ENSG00000113552/ENSG00000131459/ENSG00000198380/ENSG00000197355/ENSG00000100522/ENSG00000117143/ENSG00000013375/ENSG00000162066/ENSG00000159921/ENSG00000117620/ENSG00000131446/ENSG00000172269/ENSG00000124357	GNPDA1/GFPT2/GFPT1/UAP1L1/GNPNAT1/UAP1/PGM3/AMDHD2/GNE/SLC35A3/MGAT1/DPAGT1/NAGK	13	7	ENSG00000131459/ENSG00000100522/ENSG00000117143/ENSG00000013375/ENSG00000159921/ENSG00000131446/ENSG00000124357	6	ENSG00000113552/ENSG00000198380/ENSG00000197355/ENSG00000162066/ENSG00000117620/ENSG00000172269
BP	GO:0006998	nuclear envelope organization	44/4589	85/14768	5.49390923033368e-05	0.00277916028996535	ENSG00000120253/ENSG00000093000/ENSG00000165476/ENSG00000124789/ENSG00000007168/ENSG00000205423/ENSG00000030066/ENSG00000139496/ENSG00000113575/ENSG00000143337/ENSG00000101146/ENSG00000126883/ENSG00000170312/ENSG00000119408/ENSG00000094914/ENSG00000102900/ENSG00000095319/ENSG00000161904/ENSG00000215114/ENSG00000113569/ENSG00000100749/ENSG00000166822/ENSG00000100242/ENSG00000058804/ENSG00000168476…	NUP43/NUP50/REEP3/NUP153/PAFAH1B1/CNEP1R1/NUP160/NUP58/PPP2CA/TOR1AIP1/RAE1/NUP214/CDK1/NEK6/AAAS/NUP93/NUP188/LEMD2/UBXN2B/NUP155/VRK1/TMEM170A/SUN2/NDC1/REEP4/NUP35/NUP54/CHMP7/SUN1/NUP85/NUP205/ANKLE2/PRKCA/CTDNEP1/NUPL2/PPP2R1A/CHMP2A/INTS13/LMNA/NUP88/SEH1L/CHMP4B/PLK1/EMD	44	32	ENSG00000120253/ENSG00000093000/ENSG00000165476/ENSG00000124789/ENSG00000205423/ENSG00000030066/ENSG00000139496/ENSG00000113575/ENSG00000143337/ENSG00000101146/ENSG00000126883/ENSG00000170312/ENSG00000119408/ENSG00000102900/ENSG00000095319/ENSG00000215114/ENSG00000113569/ENSG00000100749/ENSG00000166822/ENSG00000058804/ENSG00000168476/ENSG00000163002/ENSG00000138750/ENSG00000164828/ENSG00000125450…	12	ENSG00000007168/ENSG00000094914/ENSG00000161904/ENSG00000100242/ENSG00000147457/ENSG00000154229/ENSG00000175826/ENSG00000130724/ENSG00000064102/ENSG00000085415/ENSG00000101421/ENSG00000102119
BP	GO:0000731	DNA synthesis involved in DNA repair	39/4589	73/14768	5.79234039034142e-05	0.00288046215343419	ENSG00000121060/ENSG00000117748/ENSG00000132646/ENSG00000009413/ENSG00000178966/ENSG00000143476/ENSG00000138346/ENSG00000101751/ENSG00000077514/ENSG00000124535/ENSG00000197299/ENSG00000104320/ENSG00000103194/ENSG00000136492/ENSG00000133119/ENSG00000143947/ENSG00000108384/ENSG00000165280/ENSG00000132383/ENSG00000111445/ENSG00000101868/ENSG00000221983/ENSG00000175643/ENSG00000185379/ENSG00000126215…	TRIM25/RPA2/PCNA/REV3L/RMI1/DTL/DNA2/POLI/POLD3/WRNIP1/BLM/NBN/USP10/BRIP1/RFC3/RPS27A/RAD51C/VCP/RPA1/RFC5/POLA1/UBA52/RMI2/RAD51D/XRCC3/RFC4/NPLOC4/RFC1/UFD1/ISG15/XRCC2/KAT5/FAAP20/MAD2L2/PCLAF/UBE2L6/BRCA1/EXO1/UBB	39	28	ENSG00000121060/ENSG00000117748/ENSG00000132646/ENSG00000178966/ENSG00000143476/ENSG00000138346/ENSG00000077514/ENSG00000124535/ENSG00000197299/ENSG00000104320/ENSG00000103194/ENSG00000136492/ENSG00000133119/ENSG00000143947/ENSG00000108384/ENSG00000132383/ENSG00000111445/ENSG00000101868/ENSG00000221983/ENSG00000175643/ENSG00000126215/ENSG00000163918/ENSG00000035928/ENSG00000196584/ENSG00000116670…	11	ENSG00000009413/ENSG00000101751/ENSG00000165280/ENSG00000185379/ENSG00000182446/ENSG00000070010/ENSG00000187608/ENSG00000172977/ENSG00000162585/ENSG00000156587/ENSG00000012048
BP	GO:0030433	ubiquitin-dependent ERAD pathway	39/4589	73/14768	5.79234039034142e-05	0.00288046215343419	ENSG00000147475/ENSG00000104969/ENSG00000121060/ENSG00000165916/ENSG00000198919/ENSG00000113194/ENSG00000051108/ENSG00000115307/ENSG00000177239/ENSG00000107566/ENSG00000168936/ENSG00000044574/ENSG00000130939/ENSG00000180667/ENSG00000188021/ENSG00000105974/ENSG00000013275/ENSG00000071537/ENSG00000161057/ENSG00000131871/ENSG00000165280/ENSG00000164953/ENSG00000164897/ENSG00000184787/ENSG00000068912…	ERLIN2/SGTA/TRIM25/PSMC3/DZIP3/FAF2/HERPUD1/AUP1/MAN1B1/ERLIN1/TMEM129/HSPA5/UBE4B/YOD1/UBQLN2/CAV1/PSMC4/SEL1L/PSMC2/SELENOS/VCP/TMEM67/TMUB1/UBE2G2/ERLEC1/NPLOC4/PSMC6/STUB1/RNF185/FBXO2/UBE4A/SVIP/SEC61B/UBE2J1/PRKN/AMFR/USP19/DNAJB9/EDEM2	39	15	ENSG00000104969/ENSG00000121060/ENSG00000113194/ENSG00000051108/ENSG00000044574/ENSG00000180667/ENSG00000188021/ENSG00000105974/ENSG00000131871/ENSG00000184787/ENSG00000068912/ENSG00000106803/ENSG00000198833/ENSG00000159461/ENSG00000128590	24	ENSG00000147475/ENSG00000165916/ENSG00000198919/ENSG00000115307/ENSG00000177239/ENSG00000107566/ENSG00000168936/ENSG00000130939/ENSG00000013275/ENSG00000071537/ENSG00000161057/ENSG00000165280/ENSG00000164953/ENSG00000164897/ENSG00000182446/ENSG00000100519/ENSG00000103266/ENSG00000138942/ENSG00000116661/ENSG00000110344/ENSG00000198168/ENSG00000185345/ENSG00000172046/ENSG00000088298
BP	GO:1903362	regulation of cellular protein catabolic process	98/4589	226/14768	5.93500123584094e-05	0.00292660397074913	ENSG00000104341/ENSG00000123159/ENSG00000159363/ENSG00000104969/ENSG00000182718/ENSG00000179262/ENSG00000114062/ENSG00000146872/ENSG00000122406/ENSG00000165916/ENSG00000079387/ENSG00000080824/ENSG00000153071/ENSG00000068903/ENSG00000014123/ENSG00000064393/ENSG00000087586/ENSG00000173334/ENSG00000124226/ENSG00000111667/ENSG00000051108/ENSG00000078061/ENSG00000177628/ENSG00000140464/ENSG00000171100…	LAPTM4B/GIPC1/ATP13A2/SGTA/ANXA2/RAD23A/UBE3A/TLK2/RPL5/PSMC3/SENP1/HSP90AA1/DAB2/SIRT2/UFL1/HIPK2/AURKA/TRIB1/RNF114/USP5/HERPUD1/ARAF/GBA/PML/MTM1/NOP53/YOD1/PDCL3/UBQLN2/CAV1/DVL1/TNFAIP3/PLK3/DDA1/UBXN1/PSMC4/CSNK1E/RNF40/ATXN3/TRIB2/PSMC2/RHBDF1/RAD23B/OGT/SUMO2/VCP/ATRAID/BTRC/UBE2K/RNF14/IL33/USP7/FBXO22/UBE2G2/HFE/PIAS1/PINK1/NUB1/GSK3A/ERLEC1/PTK2/GPX1/PKD1/RNF144B/LONRF1/UBQLN4/BAG5/PTK…	98	58	ENSG00000104341/ENSG00000123159/ENSG00000159363/ENSG00000104969/ENSG00000182718/ENSG00000122406/ENSG00000079387/ENSG00000153071/ENSG00000068903/ENSG00000064393/ENSG00000087586/ENSG00000173334/ENSG00000124226/ENSG00000051108/ENSG00000078061/ENSG00000140464/ENSG00000180667/ENSG00000188021/ENSG00000105974/ENSG00000107404/ENSG00000118503/ENSG00000173846/ENSG00000130311/ENSG00000213923/ENSG00000066427…	40	ENSG00000179262/ENSG00000114062/ENSG00000146872/ENSG00000165916/ENSG00000080824/ENSG00000014123/ENSG00000111667/ENSG00000177628/ENSG00000171100/ENSG00000105373/ENSG00000115539/ENSG00000162191/ENSG00000013275/ENSG00000103549/ENSG00000161057/ENSG00000188612/ENSG00000165280/ENSG00000138085/ENSG00000166167/ENSG00000078140/ENSG00000013561/ENSG00000167196/ENSG00000010704/ENSG00000158828/ENSG00000137393…
BP	GO:0009314	response to radiation	162/4589	404/14768	6.10353256233347e-05	0.00298462742298107	ENSG00000188486/ENSG00000146648/ENSG00000110092/ENSG00000116717/ENSG00000164305/ENSG00000124762/ENSG00000163624/ENSG00000104332/ENSG00000146872/ENSG00000137693/ENSG00000120129/ENSG00000134852/ENSG00000139579/ENSG00000143624/ENSG00000168496/ENSG00000156642/ENSG00000213639/ENSG00000112972/ENSG00000171223/ENSG00000136997/ENSG00000091879/ENSG00000163945/ENSG00000070950/ENSG00000149115/ENSG00000067369…	H2AFX/EGFR/CCND1/GADD45A/CASP3/CDKN1A/CDS1/SFRP1/TLK2/YAP1/DUSP1/CLOCK/NABP2/INTS3/FEN1/NPTN/PPP1CB/HMGCS1/JUNB/MYC/ANGPT2/UVSSA/RAD18/TNKS1BP1/TP53BP1/PCNA/PER1/INTS7/CREB1/LRRN4/METAP2/PML/DTL/EP300/COL3A1/SMC1A/CUL4B/FECH/KIT/HSPA5/UBE4B/PIK3R1/TMEM109/CYP2R1/NDRG4/NET1/LIG4/KARS/KRT14/MEIS2/NABP1/UIMC1/BLM/SNAI2/CRY1/NMT1/GNA11/RUVBL2/ID2/PER3/PLK3/UBE2A/BABAM2/B4GALT2/PER2/TXN/BAX/PAXIP1/F11…	162	107	ENSG00000188486/ENSG00000146648/ENSG00000110092/ENSG00000116717/ENSG00000164305/ENSG00000124762/ENSG00000163624/ENSG00000104332/ENSG00000137693/ENSG00000120129/ENSG00000134852/ENSG00000139579/ENSG00000168496/ENSG00000156642/ENSG00000171223/ENSG00000136997/ENSG00000091879/ENSG00000070950/ENSG00000132646/ENSG00000179094/ENSG00000143493/ENSG00000118260/ENSG00000125872/ENSG00000111142/ENSG00000140464…	55	ENSG00000146872/ENSG00000143624/ENSG00000213639/ENSG00000112972/ENSG00000163945/ENSG00000149115/ENSG00000067369/ENSG00000168542/ENSG00000158290/ENSG00000066926/ENSG00000157404/ENSG00000130939/ENSG00000186104/ENSG00000103034/ENSG00000065427/ENSG00000134138/ENSG00000087206/ENSG00000136448/ENSG00000088256/ENSG00000183207/ENSG00000158019/ENSG00000117411/ENSG00000197283/ENSG00000085788/ENSG00000074621…
BP	GO:0018205	peptidyl-lysine modification	152/4589	376/14768	6.34567789644157e-05	0.00304042994951567	ENSG00000148229/ENSG00000120253/ENSG00000093000/ENSG00000101189/ENSG00000124789/ENSG00000134013/ENSG00000108799/ENSG00000134852/ENSG00000079387/ENSG00000085224/ENSG00000135341/ENSG00000171148/ENSG00000163577/ENSG00000068903/ENSG00000119335/ENSG00000094631/ENSG00000128342/ENSG00000030066/ENSG00000163348/ENSG00000149503/ENSG00000198959/ENSG00000124422/ENSG00000116731/ENSG00000139496/ENSG00000100784…	POLE3/NUP43/NUP50/MRGBP/NUP153/LOXL2/EZH1/CLOCK/SENP1/ATRX/MAP3K7/TADA3/EIF5A2/SIRT2/SET/HDAC6/LIF/NUP160/PYGO2/INCENP/TGM2/USP22/PRDM2/NUP58/RPS6KA5/TP53BP1/KAT14/PCNA/PER1/TOP1/BRPF1/HMG20B/EP300/NSD1/ELP3/RAE1/NUP214/SUPT3H/MAPK3/DOT1L/TOPORS/SNAI2/SIRT5/SETD7/TADA2B/DR1/RUVBL2/KAT2A/HIST1H1C/AAAS/TOP2B/NUP93/ING5/NAA40/IL1B/EP400/MCRS1/PAXIP1/SMYD2/NUP188/KMT2B/TOP2A/TADA2A/JMJD6/NFATC2IP/CPA…	152	85	ENSG00000148229/ENSG00000120253/ENSG00000093000/ENSG00000101189/ENSG00000124789/ENSG00000134013/ENSG00000134852/ENSG00000079387/ENSG00000135341/ENSG00000163577/ENSG00000068903/ENSG00000119335/ENSG00000128342/ENSG00000030066/ENSG00000198959/ENSG00000116731/ENSG00000139496/ENSG00000100784/ENSG00000132646/ENSG00000179094/ENSG00000100393/ENSG00000101146/ENSG00000126883/ENSG00000019549/ENSG00000173011…	67	ENSG00000108799/ENSG00000085224/ENSG00000171148/ENSG00000094631/ENSG00000163348/ENSG00000149503/ENSG00000124422/ENSG00000067369/ENSG00000149474/ENSG00000198900/ENSG00000156983/ENSG00000064961/ENSG00000165671/ENSG00000134014/ENSG00000196284/ENSG00000102882/ENSG00000104885/ENSG00000197579/ENSG00000124523/ENSG00000145391/ENSG00000183207/ENSG00000108773/ENSG00000094914/ENSG00000077097/ENSG00000168395…
BP	GO:0030335	positive regulation of cell migration	170/4589	427/14768	6.38304060391145e-05	0.00304042994951567	ENSG00000122861/ENSG00000146648/ENSG00000115310/ENSG00000169429/ENSG00000185033/ENSG00000112715/ENSG00000133818/ENSG00000154764/ENSG00000184371/ENSG00000134954/ENSG00000117525/ENSG00000163739/ENSG00000164171/ENSG00000097007/ENSG00000136238/ENSG00000091136/ENSG00000156427/ENSG00000060339/ENSG00000058085/ENSG00000113140/ENSG00000113070/ENSG00000141741/ENSG00000166949/ENSG00000078401/ENSG00000085719…	PLAU/EGFR/RTN4/CXCL8/SEMA4B/VEGFA/RRAS2/WNT7A/CSF1/ETS1/F3/CXCL1/ITGA2/ABL1/RAC1/LAMB1/FGF18/CCAR1/LAMC2/SPARC/HBEGF/MIEN1/SMAD3/EDN1/CPNE3/ITGA5/ARHGEF2/NRP2/IL6/AGO2/KITLG/BCAR1/DAB2/SPRY2/PLVAP/ITGA3/ELP1/SPHK1/IL1A/MAP3K3/HDAC6/PLPP3/THBS1/SHTN1/ITGB3/SP1/ZNF703/CALR/MYADM/SEMA3F/BMPR2/RPS6KB1/PODXL/NOTCH1/SYDE1/SASH1/IL1R1/DAPK3/THBS4/MET/SEMA6A/TGFBR1/LYN/FGF2/ELP3/KIT/HSPA5/PIK3R1/CD40/IL6…	170	121	ENSG00000122861/ENSG00000146648/ENSG00000115310/ENSG00000169429/ENSG00000185033/ENSG00000112715/ENSG00000133818/ENSG00000154764/ENSG00000184371/ENSG00000134954/ENSG00000117525/ENSG00000163739/ENSG00000164171/ENSG00000097007/ENSG00000091136/ENSG00000156427/ENSG00000060339/ENSG00000058085/ENSG00000113140/ENSG00000113070/ENSG00000166949/ENSG00000078401/ENSG00000085719/ENSG00000161638/ENSG00000116584…	49	ENSG00000136238/ENSG00000141741/ENSG00000070061/ENSG00000094631/ENSG00000187164/ENSG00000179218/ENSG00000128567/ENSG00000167657/ENSG00000113296/ENSG00000106799/ENSG00000138685/ENSG00000134014/ENSG00000157404/ENSG00000107175/ENSG00000102882/ENSG00000065427/ENSG00000124181/ENSG00000008294/ENSG00000101367/ENSG00000184481/ENSG00000100242/ENSG00000090612/ENSG00000143878/ENSG00000115414/ENSG00000133110…
BP	GO:0022406	membrane docking	80/4589	178/14768	6.40150818163695e-05	0.00304042994951567	ENSG00000099940/ENSG00000117758/ENSG00000105971/ENSG00000111450/ENSG00000198722/ENSG00000188229/ENSG00000169213/ENSG00000166900/ENSG00000112685/ENSG00000080824/ENSG00000104164/ENSG00000127824/ENSG00000007168/ENSG00000049245/ENSG00000166128/ENSG00000131558/ENSG00000070367/ENSG00000168778/ENSG00000160299/ENSG00000139641/ENSG00000103034/ENSG00000196230/ENSG00000136631/ENSG00000170312/ENSG00000138768…	SNAP29/STX12/CAV2/STX2/UNC13B/TUBB4B/RAB3B/STX3/EXOC2/HSP90AA1/BLOC1S6/TUBA4A/PAFAH1B1/VAMP3/RAB8B/EXOC4/EXOC5/TCTN2/PCNT/ESYT1/NDRG4/TUBB/VPS45/CDK1/USO1/YWHAG/CNTRL/CEP131/STX1A/CEP290/CEP164/CSNK1E/CEP250/MKS1/MAPRE1/DYNLL1/CEP89/YKT6/TMEM67/TCTN1/CCP110/NDE1/SCFD2/AKAP9/RPGRIP1L/HAUS1/ODF2/MARK4/ATG14/PEX16/CEP192/VPS33A/VPS18/HAUS6/CHP1/NSF/OFD1/CETN2/ALMS1/FBF1/ESYT2/RAB8A/EXOC6B/SYTL2/NINL…	80	32	ENSG00000099940/ENSG00000105971/ENSG00000188229/ENSG00000169213/ENSG00000166900/ENSG00000127824/ENSG00000049245/ENSG00000166128/ENSG00000196230/ENSG00000170312/ENSG00000106089/ENSG00000213923/ENSG00000088986/ENSG00000106636/ENSG00000072864/ENSG00000152240/ENSG00000007047/ENSG00000101639/ENSG00000147874/ENSG00000187446/ENSG00000117868/ENSG00000167461/ENSG00000137501/ENSG00000005249/ENSG00000105568…	48	ENSG00000117758/ENSG00000111450/ENSG00000198722/ENSG00000112685/ENSG00000080824/ENSG00000104164/ENSG00000007168/ENSG00000131558/ENSG00000070367/ENSG00000168778/ENSG00000160299/ENSG00000139641/ENSG00000103034/ENSG00000136631/ENSG00000138768/ENSG00000170027/ENSG00000119397/ENSG00000141577/ENSG00000198707/ENSG00000110274/ENSG00000126001/ENSG00000011143/ENSG00000101367/ENSG00000121289/ENSG00000164953…
BP	GO:0031331	positive regulation of cellular catabolic process	132/4589	320/14768	6.42490309713605e-05	0.00304042994951567	ENSG00000051382/ENSG00000150867/ENSG00000104969/ENSG00000152518/ENSG00000141232/ENSG00000179262/ENSG00000171206/ENSG00000088247/ENSG00000079337/ENSG00000165916/ENSG00000162409/ENSG00000123908/ENSG00000135341/ENSG00000080824/ENSG00000153071/ENSG00000068903/ENSG00000126581/ENSG00000173548/ENSG00000094631/ENSG00000087586/ENSG00000173334/ENSG00000163820/ENSG00000130147/ENSG00000124226/ENSG00000111667…	PIK3CB/PIP4K2A/SGTA/ZFP36L2/TOB1/RAD23A/TRIM8/KHSRP/RAPGEF3/PSMC3/PRKAA2/AGO2/MAP3K7/HSP90AA1/DAB2/SIRT2/BECN1/SNX33/HDAC6/AURKA/TRIB1/FYCO1/SH3BP4/RNF114/USP5/SNX9/HERPUD1/GBA/NOP53/PFKFB2/UPF1/MAPK3/IRS1/HK2/UBQLN2/RAB3GAP2/ABHD5/CAV1/DVL1/GTPBP1/TNFAIP3/KDR/PLK3/SESN1/BNIP3/IL1B/BAX/LRSAM1/PSMC4/CSNK1E/ZFP36L1/HTT/RNF40/NRDC/PABPC1/ATXN3/CPT1A/TRIB2/PSMC2/ULK1/LARP1/RAB3GAP1/SUMO2/ZFP36/VCP/CA…	132	75	ENSG00000051382/ENSG00000150867/ENSG00000104969/ENSG00000152518/ENSG00000141232/ENSG00000171206/ENSG00000088247/ENSG00000079337/ENSG00000123908/ENSG00000135341/ENSG00000153071/ENSG00000068903/ENSG00000173548/ENSG00000087586/ENSG00000173334/ENSG00000130147/ENSG00000124226/ENSG00000130340/ENSG00000051108/ENSG00000005007/ENSG00000169047/ENSG00000159399/ENSG00000188021/ENSG00000011198/ENSG00000105974…	57	ENSG00000179262/ENSG00000165916/ENSG00000162409/ENSG00000080824/ENSG00000126581/ENSG00000094631/ENSG00000163820/ENSG00000111667/ENSG00000177628/ENSG00000105373/ENSG00000123836/ENSG00000102882/ENSG00000118873/ENSG00000148356/ENSG00000013275/ENSG00000197386/ENSG00000103549/ENSG00000078618/ENSG00000161057/ENSG00000177169/ENSG00000155506/ENSG00000115839/ENSG00000188612/ENSG00000165280/ENSG00000136436…
BP	GO:0007045	cell-substrate adherens junction assembly	38/4589	71/14768	6.81563305067415e-05	0.00317413767788539	ENSG00000112715/ENSG00000130702/ENSG00000143398/ENSG00000164741/ENSG00000085733/ENSG00000104332/ENSG00000164171/ENSG00000097007/ENSG00000136238/ENSG00000166949/ENSG00000197747/ENSG00000184349/ENSG00000149177/ENSG00000137801/ENSG00000248905/ENSG00000144824/ENSG00000167657/ENSG00000129474/ENSG00000134318/ENSG00000128052/ENSG00000165699/ENSG00000156232/ENSG00000084636/ENSG00000139567/ENSG00000169398…	VEGFA/LAMA5/PIP5K1A/DLC1/CTTN/SFRP1/ITGA2/ABL1/RAC1/SMAD3/S100A10/EFNA5/PTPRJ/THBS1/FMN1/PHLDB2/DAPK3/AJUBA/ROCK2/KDR/TSC1/WHAMM/COL16A1/ACVRL1/PTK2/SDC4/ARHGEF7/SORBS1/TRIP6/PTK2B/NRP1/BCL2/MACF1/ACTN1/FERMT2/IQGAP1/CLASP1/PPM1F	38	27	ENSG00000112715/ENSG00000130702/ENSG00000143398/ENSG00000164741/ENSG00000104332/ENSG00000164171/ENSG00000097007/ENSG00000166949/ENSG00000197747/ENSG00000184349/ENSG00000137801/ENSG00000144824/ENSG00000129474/ENSG00000134318/ENSG00000128052/ENSG00000156232/ENSG00000084636/ENSG00000139567/ENSG00000169398/ENSG00000102606/ENSG00000095637/ENSG00000099250/ENSG00000171791/ENSG00000127603/ENSG00000072110…	11	ENSG00000085733/ENSG00000136238/ENSG00000149177/ENSG00000248905/ENSG00000167657/ENSG00000165699/ENSG00000124145/ENSG00000087077/ENSG00000120899/ENSG00000073712/ENSG00000140575
BP	GO:0048041	focal adhesion assembly	38/4589	71/14768	6.81563305067415e-05	0.00317413767788539	ENSG00000112715/ENSG00000130702/ENSG00000143398/ENSG00000164741/ENSG00000085733/ENSG00000104332/ENSG00000164171/ENSG00000097007/ENSG00000136238/ENSG00000166949/ENSG00000197747/ENSG00000184349/ENSG00000149177/ENSG00000137801/ENSG00000248905/ENSG00000144824/ENSG00000167657/ENSG00000129474/ENSG00000134318/ENSG00000128052/ENSG00000165699/ENSG00000156232/ENSG00000084636/ENSG00000139567/ENSG00000169398…	VEGFA/LAMA5/PIP5K1A/DLC1/CTTN/SFRP1/ITGA2/ABL1/RAC1/SMAD3/S100A10/EFNA5/PTPRJ/THBS1/FMN1/PHLDB2/DAPK3/AJUBA/ROCK2/KDR/TSC1/WHAMM/COL16A1/ACVRL1/PTK2/SDC4/ARHGEF7/SORBS1/TRIP6/PTK2B/NRP1/BCL2/MACF1/ACTN1/FERMT2/IQGAP1/CLASP1/PPM1F	38	27	ENSG00000112715/ENSG00000130702/ENSG00000143398/ENSG00000164741/ENSG00000104332/ENSG00000164171/ENSG00000097007/ENSG00000166949/ENSG00000197747/ENSG00000184349/ENSG00000137801/ENSG00000144824/ENSG00000129474/ENSG00000134318/ENSG00000128052/ENSG00000156232/ENSG00000084636/ENSG00000139567/ENSG00000169398/ENSG00000102606/ENSG00000095637/ENSG00000099250/ENSG00000171791/ENSG00000127603/ENSG00000072110…	11	ENSG00000085733/ENSG00000136238/ENSG00000149177/ENSG00000248905/ENSG00000167657/ENSG00000165699/ENSG00000124145/ENSG00000087077/ENSG00000120899/ENSG00000073712/ENSG00000140575
BP	GO:0010506	regulation of autophagy	125/4589	301/14768	6.97732547168879e-05	0.00322385400534408	ENSG00000051382/ENSG00000150867/ENSG00000159363/ENSG00000164305/ENSG00000167110/ENSG00000085733/ENSG00000055208/ENSG00000171206/ENSG00000097007/ENSG00000116678/ENSG00000146872/ENSG00000084463/ENSG00000109270/ENSG00000162409/ENSG00000135341/ENSG00000103148/ENSG00000068903/ENSG00000116260/ENSG00000126581/ENSG00000143384/ENSG00000094631/ENSG00000163820/ENSG00000131558/ENSG00000130147/ENSG00000141564…	PIK3CB/PIP4K2A/ATP13A2/CASP3/GOLGA2/CTTN/TAB2/TRIM8/ABL1/LEPR/TLK2/WBP11/LAMTOR3/PRKAA2/MAP3K7/NPRL3/SIRT2/QSOX1/BECN1/MCL1/HDAC6/FYCO1/EXOC4/SH3BP4/RPTOR/DAPK3/GBA/MET/EP300/MTM1/ATP6V1E1/MAPK3/TAB3/PRKAG1/HK2/UBQLN2/RAB3GAP2/USP10/KDR/PLK3/KAT2A/ERN1/SESN1/BNIP3/RHEB/ATP6V1C1/LRSAM1/EXOC7/HTT/RRAGD/MTMR9/ATP6V0D1/ULK1/FBXL2/GAPDH/LARP1/RAB3GAP1/TSPO/VDAC1/MAPK8/CALCOCO2/SNX6/SNX5/MAPT/TMEM59/LA…	125	58	ENSG00000051382/ENSG00000150867/ENSG00000159363/ENSG00000164305/ENSG00000055208/ENSG00000171206/ENSG00000097007/ENSG00000109270/ENSG00000135341/ENSG00000068903/ENSG00000116260/ENSG00000143384/ENSG00000130147/ENSG00000105976/ENSG00000100393/ENSG00000131100/ENSG00000157625/ENSG00000181929/ENSG00000159399/ENSG00000188021/ENSG00000103194/ENSG00000128052/ENSG00000173846/ENSG00000178607/ENSG00000080546…	67	ENSG00000167110/ENSG00000085733/ENSG00000116678/ENSG00000146872/ENSG00000084463/ENSG00000162409/ENSG00000103148/ENSG00000126581/ENSG00000094631/ENSG00000163820/ENSG00000131558/ENSG00000141564/ENSG00000167657/ENSG00000177628/ENSG00000171100/ENSG00000102882/ENSG00000118873/ENSG00000108773/ENSG00000155097/ENSG00000148356/ENSG00000182473/ENSG00000197386/ENSG00000025039/ENSG00000104643/ENSG00000159720…
BP	GO:0034250	positive regulation of cellular amide metabolic process	61/4589	129/14768	7.90175464455017e-05	0.003596296605502	ENSG00000026025/ENSG00000073921/ENSG00000130956/ENSG00000060138/ENSG00000164171/ENSG00000144231/ENSG00000122406/ENSG00000067182/ENSG00000136244/ENSG00000163577/ENSG00000114416/ENSG00000117481/ENSG00000137801/ENSG00000141736/ENSG00000161813/ENSG00000108443/ENSG00000035681/ENSG00000102317/ENSG00000102882/ENSG00000134318/ENSG00000173846/ENSG00000135842/ENSG00000100030/ENSG00000184381/ENSG00000070756…	VIM/PICALM/HABP4/YBX3/ITGA2/POLR2D/RPL5/TNFRSF1A/IL6/EIF5A2/FXR1/NSUN4/THBS1/ERBB2/LARP4/RPS6KB1/NSMAF/RBM3/MAPK3/ROCK2/PLK3/FAM129A/MAPK1/PLA2G6/PABPC1/RBMS3/PPP1R15A/IMPACT/LARP1/KRT17/SAMD4A/PRKCD/TARBP2/RPL26/EIF3D/ZC3H12A/PINK1/APP/GSK3A/DDX3X/CYR61/DDX39B/HNRNPD/TRMT10C/YTHDF3/ELAVL1/PTK2B/USP16/MTOR/EIF6/RACK1/FXR2/UHMK1/EIF4A3/CIRBP/RXRA/LARP6/DHX9/POLR2G/CLU/RMND1	61	41	ENSG00000026025/ENSG00000073921/ENSG00000060138/ENSG00000164171/ENSG00000122406/ENSG00000067182/ENSG00000136244/ENSG00000163577/ENSG00000137801/ENSG00000161813/ENSG00000108443/ENSG00000102317/ENSG00000134318/ENSG00000173846/ENSG00000100030/ENSG00000070756/ENSG00000087074/ENSG00000020577/ENSG00000163932/ENSG00000161970/ENSG00000100353/ENSG00000163874/ENSG00000142192/ENSG00000105723/ENSG00000215301…	20	ENSG00000130956/ENSG00000144231/ENSG00000114416/ENSG00000117481/ENSG00000141736/ENSG00000035681/ENSG00000102882/ENSG00000135842/ENSG00000184381/ENSG00000144642/ENSG00000154059/ENSG00000155506/ENSG00000128422/ENSG00000139546/ENSG00000158828/ENSG00000120899/ENSG00000156256/ENSG00000198793/ENSG00000129245/ENSG00000099622
BP	GO:0016241	regulation of macroautophagy	74/4589	163/14768	7.94705737334107e-05	0.003596296605502	ENSG00000150867/ENSG00000159363/ENSG00000164305/ENSG00000109270/ENSG00000162409/ENSG00000135341/ENSG00000103148/ENSG00000116260/ENSG00000126581/ENSG00000094631/ENSG00000163820/ENSG00000131558/ENSG00000141564/ENSG00000177628/ENSG00000171100/ENSG00000131100/ENSG00000102882/ENSG00000181929/ENSG00000188021/ENSG00000118873/ENSG00000128052/ENSG00000178607/ENSG00000080546/ENSG00000176171/ENSG00000106615…	PIP4K2A/ATP13A2/CASP3/LAMTOR3/PRKAA2/MAP3K7/NPRL3/QSOX1/BECN1/HDAC6/FYCO1/EXOC4/RPTOR/GBA/MTM1/ATP6V1E1/MAPK3/PRKAG1/UBQLN2/RAB3GAP2/KDR/ERN1/SESN1/BNIP3/RHEB/ATP6V1C1/LRSAM1/EXOC7/HTT/RRAGD/ATP6V0D1/ULK1/GAPDH/LARP1/RAB3GAP1/MAPK8/CALCOCO2/SNX6/SNX5/LAMTOR1/IFT88/TSC1/PIM2/SH3GLB1/TBC1D14/PIP4K2C/RIPK2/ATP6V0A1/RRAGA/ATP6V1E2/PINK1/ATP6V0E2/ATP6V1B2/ATP6V0B/CAPNS1/UBQLN4/TBK1/VPS26B/SCOC/HMOX1/M…	74	31	ENSG00000150867/ENSG00000159363/ENSG00000164305/ENSG00000109270/ENSG00000135341/ENSG00000116260/ENSG00000131100/ENSG00000181929/ENSG00000188021/ENSG00000128052/ENSG00000178607/ENSG00000080546/ENSG00000176171/ENSG00000106615/ENSG00000111640/ENSG00000107643/ENSG00000129515/ENSG00000089006/ENSG00000102096/ENSG00000097033/ENSG00000132405/ENSG00000166908/ENSG00000104312/ENSG00000155876/ENSG00000117410…	43	ENSG00000162409/ENSG00000103148/ENSG00000126581/ENSG00000094631/ENSG00000163820/ENSG00000131558/ENSG00000141564/ENSG00000177628/ENSG00000171100/ENSG00000102882/ENSG00000118873/ENSG00000155097/ENSG00000148356/ENSG00000182473/ENSG00000197386/ENSG00000025039/ENSG00000159720/ENSG00000177169/ENSG00000155506/ENSG00000115839/ENSG00000136436/ENSG00000149357/ENSG00000032742/ENSG00000165699/ENSG00000033627…
BP	GO:0045216	cell-cell junction organization	96/4589	222/14768	7.96725560182788e-05	0.003596296605502	ENSG00000112715/ENSG00000130702/ENSG00000112378/ENSG00000143398/ENSG00000182963/ENSG00000164741/ENSG00000085733/ENSG00000035403/ENSG00000163349/ENSG00000104332/ENSG00000164171/ENSG00000097007/ENSG00000136238/ENSG00000075711/ENSG00000075618/ENSG00000173706/ENSG00000155366/ENSG00000166949/ENSG00000197747/ENSG00000159216/ENSG00000184349/ENSG00000149177/ENSG00000123094/ENSG00000137801/ENSG00000166128…	VEGFA/LAMA5/PERP/PIP5K1A/GJC1/DLC1/CTTN/VCL/HIPK1/SFRP1/ITGA2/ABL1/RAC1/DLG1/FSCN1/HEG1/RHOC/SMAD3/S100A10/RUNX1/EFNA5/PTPRJ/RASSF8/THBS1/RAB8B/FMN1/ZNF703/CD9/PARD6G/CBFB/PHLDB2/DAPK3/TJP1/PLEKHA7/PVR/CDH6/CSK/TGFBR1/AJUBA/ROCK2/CAV1/SNAI2/KDR/F2RL1/NECTIN3/F11R/AFDN/HDAC7/CADM1/DLG5/NECTIN1/NUMB/TSC1/WHAMM/INAVA/DSG2/SNAI1/COL16A1/NF2/PKN2/KIFC3/ACVRL1/MPP5/PTK2/SDC4/ARHGEF7/CCM2/PATJ/SORBS1/PR…	96	61	ENSG00000112715/ENSG00000130702/ENSG00000143398/ENSG00000182963/ENSG00000164741/ENSG00000035403/ENSG00000163349/ENSG00000104332/ENSG00000164171/ENSG00000097007/ENSG00000075618/ENSG00000173706/ENSG00000155366/ENSG00000166949/ENSG00000197747/ENSG00000159216/ENSG00000184349/ENSG00000123094/ENSG00000137801/ENSG00000166128/ENSG00000183779/ENSG00000010278/ENSG00000178184/ENSG00000067955/ENSG00000144824…	35	ENSG00000112378/ENSG00000085733/ENSG00000136238/ENSG00000075711/ENSG00000149177/ENSG00000248905/ENSG00000167657/ENSG00000166689/ENSG00000103653/ENSG00000106799/ENSG00000130396/ENSG00000182985/ENSG00000151208/ENSG00000165699/ENSG00000186575/ENSG00000140859/ENSG00000072415/ENSG00000124145/ENSG00000136280/ENSG00000132849/ENSG00000154229/ENSG00000184363/ENSG00000188878/ENSG00000186111/ENSG00000087077…
BP	GO:1902905	positive regulation of supramolecular fiber organization	80/4589	179/14768	8.08739306680497e-05	0.00362265820732913	ENSG00000089159/ENSG00000130309/ENSG00000109171/ENSG00000273749/ENSG00000085733/ENSG00000104332/ENSG00000097007/ENSG00000136238/ENSG00000125968/ENSG00000106683/ENSG00000075711/ENSG00000183853/ENSG00000165410/ENSG00000079337/ENSG00000134222/ENSG00000179604/ENSG00000166949/ENSG00000078401/ENSG00000163171/ENSG00000197747/ENSG00000111229/ENSG00000130779/ENSG00000165527/ENSG00000248905/ENSG00000118523…	PXN/COLGALT1/SLAIN2/CYFIP1/CTTN/SFRP1/ABL1/RAC1/ID1/LIMK1/DLG1/KIRREL1/CFL2/RAPGEF3/PSRC1/CDC42EP4/SMAD3/EDN1/CDC42EP3/S100A10/ARPC3/CLIP1/ARF6/FMN1/CTGF/WIPF2/JMY/NAV3/TENM1/MET/TGFBR1/NCKAP1/CDC42EP1/CORO1B/CARMIL1/F2RL1/NUMA1/ARPC5L/MAPRE1/RPS3/EVL/MAPT/TOGARAM1/TSC1/WHAMM/WIPF1/PRKCE/GSN/NF2/AKAP9/GRB2/APP/SYNPO/ARFIP1/SDC4/GPX1/PFN1/PTK2B/ARFIP2/ARPC5/PSEN1/KATNB1/ARL2/ARPIN/MTOR/NRP1/APOE/F…	80	55	ENSG00000089159/ENSG00000130309/ENSG00000109171/ENSG00000273749/ENSG00000104332/ENSG00000097007/ENSG00000125968/ENSG00000183853/ENSG00000165410/ENSG00000079337/ENSG00000134222/ENSG00000179604/ENSG00000166949/ENSG00000078401/ENSG00000163171/ENSG00000197747/ENSG00000111229/ENSG00000165527/ENSG00000118523/ENSG00000171475/ENSG00000067798/ENSG00000105976/ENSG00000061676/ENSG00000128283/ENSG00000079691…	25	ENSG00000085733/ENSG00000136238/ENSG00000106683/ENSG00000075711/ENSG00000130779/ENSG00000248905/ENSG00000152409/ENSG00000009694/ENSG00000106799/ENSG00000172725/ENSG00000137497/ENSG00000101367/ENSG00000196405/ENSG00000186868/ENSG00000165699/ENSG00000186575/ENSG00000127914/ENSG00000124145/ENSG00000120899/ENSG00000213465/ENSG00000242498/ENSG00000198793/ENSG00000169750/ENSG00000112290/ENSG00000241553
BP	GO:0006261	DNA-dependent DNA replication	69/4589	150/14768	8.28026767404231e-05	0.00368095535691517	ENSG00000148229/ENSG00000137309/ENSG00000104738/ENSG00000085224/ENSG00000143971/ENSG00000101003/ENSG00000168496/ENSG00000183684/ENSG00000136807/ENSG00000117748/ENSG00000167513/ENSG00000197771/ENSG00000132646/ENSG00000009413/ENSG00000147601/ENSG00000115942/ENSG00000065328/ENSG00000138346/ENSG00000072501/ENSG00000123374/ENSG00000171865/ENSG00000005007/ENSG00000165891/ENSG00000174405/ENSG00000077514…	POLE3/HMGA1/MCM4/ATRX/ETAA1/GINS1/FEN1/ALYREF/CDK9/RPA2/CDT1/MCMBP/PCNA/REV3L/TERF1/ORC2/MCM10/DNA2/SMC1A/CDK2/RNASEH1/UPF1/E2F7/LIG4/POLD3/WRNIP1/BLM/NBN/ORC6/MCM7/CDK2AP1/PARP3/BAZ1A/FGFR1/CHTF18/TERF2/DDX11/SMARCAL1/NUCKS1/RFC3/CDC6/CDC34/RPA1/MCM5/RFC5/POLA1/TWNK/TIMELESS/WDHD1/RFC4/SLBP/PRIM2/GMNN/ORC5/RFC1/DBF4B/POLE4/CHEK2/MCM2/RRM2B/LRWD1/RFWD3/CDC45/MCM6/DSCC1/PARP1/MCMDC2/TOPBP1/MUS81	69	57	ENSG00000148229/ENSG00000137309/ENSG00000104738/ENSG00000101003/ENSG00000168496/ENSG00000183684/ENSG00000117748/ENSG00000167513/ENSG00000197771/ENSG00000132646/ENSG00000147601/ENSG00000115942/ENSG00000065328/ENSG00000138346/ENSG00000072501/ENSG00000123374/ENSG00000005007/ENSG00000165891/ENSG00000174405/ENSG00000077514/ENSG00000124535/ENSG00000197299/ENSG00000104320/ENSG00000091651/ENSG00000166508…	12	ENSG00000085224/ENSG00000143971/ENSG00000136807/ENSG00000009413/ENSG00000171865/ENSG00000041880/ENSG00000198604/ENSG00000138375/ENSG00000111602/ENSG00000048392/ENSG00000178460/ENSG00000172732
BP	GO:0060070	canonical Wnt signaling pathway	121/4589	291/14768	8.47224193173979e-05	0.00373797862071046	ENSG00000018408/ENSG00000110092/ENSG00000154764/ENSG00000107984/ENSG00000171056/ENSG00000058091/ENSG00000110888/ENSG00000104332/ENSG00000164736/ENSG00000137693/ENSG00000196562/ENSG00000157240/ENSG00000165916/ENSG00000166949/ENSG00000177283/ENSG00000145907/ENSG00000167191/ENSG00000153071/ENSG00000146678/ENSG00000162407/ENSG00000183762/ENSG00000104964/ENSG00000186174/ENSG00000163348/ENSG00000183779…	WWTR1/CCND1/WNT7A/DKK1/SOX7/CDK14/CAPRIN2/SFRP1/SOX17/YAP1/SULF2/FZD1/PSMC3/SMAD3/FZD8/G3BP1/GPRC5B/DAB2/IGFBP1/PLPP3/KREMEN1/AES/BCL9L/PYGO2/ZNF703/MYC/NOTCH1/CCNY/DAPK3/PORCN/DRAXIN/GSKIP/DIXDC1/TBL1XR1/CAV1/DVL1/SNAI2/RUVBL2/IGFBP6/SMURF2/LATS2/PSMD13/ARNTL/PSMB8/USP8/PSMC4/WNK1/ZBED3/TMEM64/SCEL/MKS1/PSMB1/PSMC2/RBMS3/KDM6A/PSMD12/KLHL12/RPS27A/VCP/USP47/FOXO3/INVS/PSMA4/BTRC/EGR1/FOXO1/SIAH2…	121	69	ENSG00000018408/ENSG00000110092/ENSG00000154764/ENSG00000107984/ENSG00000171056/ENSG00000110888/ENSG00000104332/ENSG00000164736/ENSG00000137693/ENSG00000196562/ENSG00000157240/ENSG00000166949/ENSG00000177283/ENSG00000145907/ENSG00000167191/ENSG00000153071/ENSG00000146678/ENSG00000162407/ENSG00000183762/ENSG00000186174/ENSG00000183779/ENSG00000136997/ENSG00000148400/ENSG00000108100/ENSG00000102312…	52	ENSG00000058091/ENSG00000165916/ENSG00000104964/ENSG00000163348/ENSG00000167657/ENSG00000150764/ENSG00000183207/ENSG00000150457/ENSG00000185627/ENSG00000133794/ENSG00000204264/ENSG00000013275/ENSG00000132846/ENSG00000011143/ENSG00000008018/ENSG00000161057/ENSG00000144642/ENSG00000117153/ENSG00000165280/ENSG00000119509/ENSG00000041357/ENSG00000166167/ENSG00000150907/ENSG00000181788/ENSG00000159377…
BP	GO:0006403	RNA localization	98/4589	228/14768	8.92656276008317e-05	0.00390903509523642	ENSG00000138757/ENSG00000119392/ENSG00000116698/ENSG00000120253/ENSG00000073792/ENSG00000093000/ENSG00000124789/ENSG00000088247/ENSG00000137312/ENSG00000144231/ENSG00000163577/ENSG00000150753/ENSG00000183684/ENSG00000030066/ENSG00000139496/ENSG00000082898/ENSG00000091542/ENSG00000147601/ENSG00000132661/ENSG00000108349/ENSG00000157020/ENSG00000130713/ENSG00000105373/ENSG00000173744/ENSG00000014164…	G3BP2/GLE1/SMG7/NUP43/IGF2BP2/NUP50/NUP153/KHSRP/FLOT1/POLR2D/EIF5A2/CCT5/ALYREF/NUP160/NUP58/XPO1/ALKBH5/TERF1/NXT1/CASC3/SEC13/EXOSC2/NOP53/AGFG1/ZC3H3/RAE1/NUP214/UPF1/BICD2/SRSF4/RUVBL2/BICD1/SIDT2/PRPF6/NUDT4/AAAS/CPSF2/NUP93/NUP188/ZFP36L1/SRSF2/NUP155/THOC7/SNUPN/SRSF7/ZFP36/NCBP2/NDC1/MX2/FYTTD1/TSC1/XPOT/NUP35/THOC6/TCP1/SUPT6H/NUP54/CPSF6/MTHFSD/MEX3D/ATXN2/DDX39A/RPS15/NUP85/NCBP1/DDX3…	98	65	ENSG00000116698/ENSG00000120253/ENSG00000073792/ENSG00000093000/ENSG00000124789/ENSG00000088247/ENSG00000163577/ENSG00000183684/ENSG00000030066/ENSG00000139496/ENSG00000082898/ENSG00000091542/ENSG00000147601/ENSG00000132661/ENSG00000108349/ENSG00000130713/ENSG00000173744/ENSG00000014164/ENSG00000101146/ENSG00000126883/ENSG00000005007/ENSG00000116350/ENSG00000151746/ENSG00000173598/ENSG00000102900…	33	ENSG00000138757/ENSG00000119392/ENSG00000137312/ENSG00000144231/ENSG00000150753/ENSG00000157020/ENSG00000105373/ENSG00000185963/ENSG00000183207/ENSG00000149577/ENSG00000101161/ENSG00000094914/ENSG00000165934/ENSG00000163634/ENSG00000169371/ENSG00000183486/ENSG00000165699/ENSG00000131652/ENSG00000109111/ENSG00000103248/ENSG00000181588/ENSG00000123136/ENSG00000144736/ENSG00000138035/ENSG00000119203…
BP	GO:0071902	positive regulation of protein serine/threonine kinase activity	132/4589	322/14768	8.99456037671987e-05	0.0039096355770809	ENSG00000146648/ENSG00000110092/ENSG00000112715/ENSG00000051382/ENSG00000116717/ENSG00000120889/ENSG00000107984/ENSG00000055208/ENSG00000169967/ENSG00000099860/ENSG00000156427/ENSG00000134222/ENSG00000109270/ENSG00000078401/ENSG00000143933/ENSG00000177283/ENSG00000135341/ENSG00000049130/ENSG00000139318/ENSG00000163249/ENSG00000114738/ENSG00000143971/ENSG00000136158/ENSG00000198909/ENSG00000137801…	EGFR/CCND1/VEGFA/PIK3CB/GADD45A/TNFRSF10B/DKK1/TAB2/MAP3K2/GADD45B/FGF18/PSRC1/LAMTOR3/EDN1/CALM2/FZD8/MAP3K7/KITLG/DUSP6/CCNYL1/MAPKAPK3/ETAA1/SPRY2/MAP3K3/THBS1/ERBB2/TRAF4/TGFA/RPTOR/SASH1/CCNY/MAP3K9/ARAF/DUSP5/TENM1/CAB39/KIDINS220/STK25/PPP2CA/PTPN11/DUSP7/CSK/TGFBR1/FGF2/KIT/CD40/MAP2K3/TIAM1/MAPK3/TAB3/KARS/AJUBA/FRS2/CDK1/PLCG1/CKS1B/ERN1/MAPKAPK2/CALM3/FGFR1/GNAI2/MAP3K5/IL1B/TELO2/ATP2…	132	93	ENSG00000146648/ENSG00000110092/ENSG00000112715/ENSG00000051382/ENSG00000116717/ENSG00000120889/ENSG00000107984/ENSG00000055208/ENSG00000099860/ENSG00000156427/ENSG00000134222/ENSG00000109270/ENSG00000078401/ENSG00000143933/ENSG00000177283/ENSG00000135341/ENSG00000049130/ENSG00000139318/ENSG00000163249/ENSG00000114738/ENSG00000136158/ENSG00000198909/ENSG00000137801/ENSG00000076604/ENSG00000163235…	39	ENSG00000169967/ENSG00000143971/ENSG00000141736/ENSG00000141564/ENSG00000009694/ENSG00000134313/ENSG00000115694/ENSG00000179295/ENSG00000103653/ENSG00000106799/ENSG00000138685/ENSG00000157404/ENSG00000102882/ENSG00000065427/ENSG00000124181/ENSG00000160014/ENSG00000008294/ENSG00000076984/ENSG00000160551/ENSG00000179222/ENSG00000175104/ENSG00000142733/ENSG00000186660/ENSG00000118046/ENSG00000174130…
BP	GO:0043409	negative regulation of MAPK cascade	70/4589	153/14768	9.10115775016945e-05	0.00392688188808782	ENSG00000108861/ENSG00000116285/ENSG00000187678/ENSG00000104332/ENSG00000097007/ENSG00000120875/ENSG00000010017/ENSG00000075711/ENSG00000120129/ENSG00000139318/ENSG00000136158/ENSG00000149177/ENSG00000007168/ENSG00000128342/ENSG00000136997/ENSG00000179094/ENSG00000173402/ENSG00000177628/ENSG00000112079/ENSG00000138835/ENSG00000138166/ENSG00000167085/ENSG00000113575/ENSG00000164086/ENSG00000103653…	DUSP3/ERRFI1/SPRY4/SFRP1/ABL1/DUSP4/RANBP9/DLG1/DUSP1/DUSP6/SPRY2/PTPRJ/PAFAH1B1/LIF/MYC/PER1/DAG1/GBA/STK38/RGS3/DUSP5/PHB/PPP2CA/DUSP7/CSK/EPHB2/LYN/AIDA/CAV1/F2RL1/CAMK2N1/IL1B/EIF3A/LEMD2/PAQR3/SPRED1/DUSP10/HMGCR/MAPK8IP1/PRKCD/MECOM/FOXO1/SLC9A3R1/SPRED2/NF2/DNAJA1/HYAL2/PINK1/ATF3/IGF1R/PTPRR/DUSP22/FBLN1/SPRY1/ZNF675/SMPD1/KLF4/GBP1/ZMYND11/APOE/PPP2R1A/TAOK3/GSTP1/MEN1/PRKN/HIPK3/TIMP3/R…	70	43	ENSG00000116285/ENSG00000187678/ENSG00000104332/ENSG00000097007/ENSG00000120875/ENSG00000010017/ENSG00000120129/ENSG00000139318/ENSG00000136158/ENSG00000128342/ENSG00000136997/ENSG00000179094/ENSG00000138835/ENSG00000138166/ENSG00000167085/ENSG00000113575/ENSG00000164086/ENSG00000133216/ENSG00000254087/ENSG00000186063/ENSG00000105974/ENSG00000164251/ENSG00000162545/ENSG00000125538/ENSG00000163291…	27	ENSG00000108861/ENSG00000075711/ENSG00000149177/ENSG00000007168/ENSG00000173402/ENSG00000177628/ENSG00000112079/ENSG00000103653/ENSG00000107581/ENSG00000161904/ENSG00000143507/ENSG00000113161/ENSG00000121653/ENSG00000150907/ENSG00000186575/ENSG00000086061/ENSG00000158828/ENSG00000140443/ENSG00000112679/ENSG00000197372/ENSG00000166311/ENSG00000117228/ENSG00000015171/ENSG00000135090/ENSG00000133895…
BP	GO:0010389	regulation of G2/M transition of mitotic cell cycle	85/4589	193/14768	9.29003788992797e-05	0.00395453909436219	ENSG00000110092/ENSG00000188229/ENSG00000117724/ENSG00000165916/ENSG00000080824/ENSG00000105810/ENSG00000127824/ENSG00000007168/ENSG00000141867/ENSG00000092853/ENSG00000087586/ENSG00000143476/ENSG00000105373/ENSG00000160299/ENSG00000123374/ENSG00000171033/ENSG00000196230/ENSG00000072571/ENSG00000197299/ENSG00000104320/ENSG00000170312/ENSG00000170027/ENSG00000119397/ENSG00000141577/ENSG00000185627…	CCND1/TUBB4B/CENPF/PSMC3/HSP90AA1/CDK6/TUBA4A/PAFAH1B1/BRD4/CLSPN/AURKA/DTL/NOP53/PCNT/CDK2/PKIA/TUBB/HMMR/BLM/NBN/CDK1/YWHAG/CNTRL/CEP131/PSMD13/CEP290/RAD17/PSMB8/CEP164/PSMC4/CSNK1E/CEP250/PSMB1/PSMC2/MAPRE1/TPX2/FANCI/FOXO4/TAOK1/PSMD12/DYNLL1/RPS27A/RAD51C/USP47/PSMA4/CCP110/NDE1/PSMB4/UBA52/AKAP9/HAUS1/ODF2/KIF14/APP/PINX1/CEP192/LTO1/SKP1/HAUS6/OFD1/CETN2/ALMS1/PSMB5/DBF4B/PSMC6/NINL/PSMD7…	85	41	ENSG00000110092/ENSG00000188229/ENSG00000105810/ENSG00000127824/ENSG00000141867/ENSG00000092853/ENSG00000087586/ENSG00000143476/ENSG00000123374/ENSG00000171033/ENSG00000196230/ENSG00000197299/ENSG00000104320/ENSG00000170312/ENSG00000213923/ENSG00000140525/ENSG00000197170/ENSG00000088986/ENSG00000143947/ENSG00000108384/ENSG00000170242/ENSG00000072864/ENSG00000221983/ENSG00000152240/ENSG00000142192…	44	ENSG00000117724/ENSG00000165916/ENSG00000080824/ENSG00000007168/ENSG00000105373/ENSG00000160299/ENSG00000072571/ENSG00000170027/ENSG00000119397/ENSG00000141577/ENSG00000185627/ENSG00000198707/ENSG00000152942/ENSG00000204264/ENSG00000110274/ENSG00000013275/ENSG00000126001/ENSG00000008018/ENSG00000161057/ENSG00000101367/ENSG00000088325/ENSG00000184481/ENSG00000160551/ENSG00000041357/ENSG00000103540…
BP	GO:0044344	cellular response to fibroblast growth factor stimulus	60/4589	127/14768	9.3000408149622e-05	0.00395453909436219	ENSG00000169429/ENSG00000026508/ENSG00000187678/ENSG00000273706/ENSG00000117139/ENSG00000152518/ENSG00000104332/ENSG00000156427/ENSG00000144231/ENSG00000196562/ENSG00000177706/ENSG00000139318/ENSG00000136158/ENSG00000137801/ENSG00000156642/ENSG00000118523/ENSG00000133059/ENSG00000180730/ENSG00000137440/ENSG00000179295/ENSG00000138685/ENSG00000102882/ENSG00000166225/ENSG00000019549/ENSG00000188342…	CXCL8/CD44/SPRY4/LHX1/KDM5B/ZFP36L2/SFRP1/FGF18/POLR2D/SULF2/FAM20C/DUSP6/SPRY2/THBS1/NPTN/CTGF/DSTYK/SHISA2/FGFBP1/PTPN11/FGF2/MAPK3/FRS2/SNAI2/GTF2F2/FLRT3/GTF2F1/FGFR1/MAPK1/ZFP36L1/POLR2L/SPRED1/RPS27A/ZFP36/NCBP2/POSTN/HNRNPH1/SPRED2/UBA52/GRB2/HYAL2/KIF16B/NCBP1/CPS1/SPRY1/HNRNPF/POLR2E/FUZ/TIA1/SHOC2/PTBP1/FGFR2/HNRNPA1/IQGAP1/CDC5L/TBX1/POLR2G/UBB/HHIP/FLRT2	60	46	ENSG00000169429/ENSG00000026508/ENSG00000187678/ENSG00000273706/ENSG00000117139/ENSG00000152518/ENSG00000104332/ENSG00000156427/ENSG00000196562/ENSG00000177706/ENSG00000139318/ENSG00000136158/ENSG00000137801/ENSG00000156642/ENSG00000118523/ENSG00000180730/ENSG00000137440/ENSG00000166225/ENSG00000019549/ENSG00000125848/ENSG00000077782/ENSG00000100030/ENSG00000185650/ENSG00000177700/ENSG00000166068…	14	ENSG00000144231/ENSG00000133059/ENSG00000179295/ENSG00000138685/ENSG00000102882/ENSG00000188342/ENSG00000125651/ENSG00000133110/ENSG00000089177/ENSG00000010361/ENSG00000066468/ENSG00000140575/ENSG00000096401/ENSG00000185070
BP	GO:0030705	cytoskeleton-dependent intracellular transport	74/4589	164/14768	0.000101233703944699	0.00427366456652874	ENSG00000264364/ENSG00000175582/ENSG00000157796/ENSG00000129250/ENSG00000158623/ENSG00000104164/ENSG00000114416/ENSG00000168172/ENSG00000007168/ENSG00000107863/ENSG00000122970/ENSG00000163820/ENSG00000185009/ENSG00000162722/ENSG00000083312/ENSG00000187535/ENSG00000054523/ENSG00000103351/ENSG00000112144/ENSG00000065000/ENSG00000123416/ENSG00000187240/ENSG00000185963/ENSG00000196230/ENSG00000095066…	DYNLL2/RAB6A/WDR19/KIF1C/COPG2/BLOC1S6/FXR1/HOOK3/PAFAH1B1/ARHGAP21/IFT81/FYCO1/AP3M1/TRIM58/TNPO1/IFT140/KIF1B/CLUAP1/ICK/AP3D1/TUBA1B/DYNC2H1/BICD2/TUBB/HOOK2/BICD1/IFT43/CEP131/TERF2/BLOC1S4/HTT/IFT46/DYNLL1/SUN2/TMEM201/KIFAP3/MAPT/IFT88/BLOC1S3/WDR34/SUN1/OPA1/IFT52/NDE1/TRIP11/VAMP7/IFT122/IFT74/KIF14/APP/LAMP1/DYNC2LI1/AP3M2/TRAK2/KIF17/UXT/TTC21B/FXR2/MLPH/AP3S1/PCM1/BLOC1S5/TTC30A/TRAF3I…	74	26	ENSG00000175582/ENSG00000168172/ENSG00000185009/ENSG00000162722/ENSG00000083312/ENSG00000112144/ENSG00000123416/ENSG00000196230/ENSG00000151746/ENSG00000132604/ENSG00000186222/ENSG00000088986/ENSG00000188807/ENSG00000164828/ENSG00000072864/ENSG00000142192/ENSG00000070718/ENSG00000123607/ENSG00000115648/ENSG00000177879/ENSG00000188428/ENSG00000131437/ENSG00000130402/ENSG00000080371/ENSG00000170315…	48	ENSG00000264364/ENSG00000157796/ENSG00000129250/ENSG00000158623/ENSG00000104164/ENSG00000114416/ENSG00000007168/ENSG00000107863/ENSG00000122970/ENSG00000163820/ENSG00000187535/ENSG00000054523/ENSG00000103351/ENSG00000065000/ENSG00000187240/ENSG00000185963/ENSG00000095066/ENSG00000119650/ENSG00000141577/ENSG00000197386/ENSG00000118096/ENSG00000100242/ENSG00000075945/ENSG00000186868/ENSG00000032742…
BP	GO:0051028	mRNA transport	67/4589	146/14768	0.000113847111712013	0.00477182036804352	ENSG00000138757/ENSG00000119392/ENSG00000116698/ENSG00000120253/ENSG00000073792/ENSG00000093000/ENSG00000124789/ENSG00000088247/ENSG00000144231/ENSG00000163577/ENSG00000183684/ENSG00000030066/ENSG00000139496/ENSG00000082898/ENSG00000091542/ENSG00000132661/ENSG00000108349/ENSG00000157020/ENSG00000173744/ENSG00000014164/ENSG00000101146/ENSG00000126883/ENSG00000005007/ENSG00000185963/ENSG00000116350…	G3BP2/GLE1/SMG7/NUP43/IGF2BP2/NUP50/NUP153/KHSRP/POLR2D/EIF5A2/ALYREF/NUP160/NUP58/XPO1/ALKBH5/NXT1/CASC3/SEC13/AGFG1/ZC3H3/RAE1/NUP214/UPF1/BICD2/SRSF4/AAAS/CPSF2/NUP93/NUP188/ZFP36L1/SRSF2/NUP155/THOC7/SRSF7/ZFP36/NCBP2/NDC1/MX2/FYTTD1/NUP35/THOC6/SUPT6H/NUP54/DDX39A/NUP85/NCBP1/DDX39B/NUP205/CPSF3/SRSF3/SLBP/NUPL2/SRSF1/SLU7/U2AF2/MVP/ENY2/EIF4A3/SRRM1/HNRNPA1/NUP88/CPSF4/PCID2/SEH1L/DHX38/DHX…	67	50	ENSG00000116698/ENSG00000120253/ENSG00000073792/ENSG00000093000/ENSG00000124789/ENSG00000088247/ENSG00000163577/ENSG00000183684/ENSG00000030066/ENSG00000139496/ENSG00000082898/ENSG00000091542/ENSG00000132661/ENSG00000108349/ENSG00000173744/ENSG00000014164/ENSG00000101146/ENSG00000126883/ENSG00000005007/ENSG00000116350/ENSG00000102900/ENSG00000095319/ENSG00000185650/ENSG00000161547/ENSG00000113569…	17	ENSG00000138757/ENSG00000119392/ENSG00000144231/ENSG00000157020/ENSG00000185963/ENSG00000094914/ENSG00000165934/ENSG00000163634/ENSG00000183486/ENSG00000131652/ENSG00000109111/ENSG00000123136/ENSG00000119203/ENSG00000164609/ENSG00000085415/ENSG00000140829/ENSG00000173273
BP	GO:0002009	morphogenesis of an epithelium	194/4589	500/14768	0.000114790425484139	0.0047772355797229	ENSG00000146648/ENSG00000112715/ENSG00000187498/ENSG00000154764/ENSG00000184371/ENSG00000142627/ENSG00000074527/ENSG00000130702/ENSG00000026508/ENSG00000275410/ENSG00000273706/ENSG00000164741/ENSG00000107984/ENSG00000117139/ENSG00000035403/ENSG00000086062/ENSG00000104332/ENSG00000097007/ENSG00000164736/ENSG00000169504/ENSG00000164379/ENSG00000136238/ENSG00000137693/ENSG00000133816/ENSG00000075711…	EGFR/VEGFA/COL4A1/WNT7A/CSF1/EPHA2/NTN4/LAMA5/CD44/HNF1B/LHX1/DLC1/DKK1/KDM5B/VCL/B4GALT1/SFRP1/ABL1/SOX17/CLIC4/FOXQ1/RAC1/YAP1/MICAL2/DLG1/HES1/HOXB2/HBEGF/FZD1/RHOC/PSMC3/SMAD3/EDN1/RARA/ITGA5/SEC24B/DAB2/SPRY2/PAFAH1B1/FOXF2/PLXNB2/LIF/GPC6/PPP3R1/FMN1/MYC/SKI/TGM2/JAG1/PODXL/NOTCH1/DAG1/PHLDB2/SOCS3/MET/PML/CLTC/PAX8/RIPK4/FGF2/GLI2/LIN7C/CCDC40/TIAM1/NDRG4/AJUBA/FRS2/ID4/CTNNBIP1/SALL1/KDM2…	194	121	ENSG00000146648/ENSG00000112715/ENSG00000187498/ENSG00000154764/ENSG00000184371/ENSG00000142627/ENSG00000130702/ENSG00000026508/ENSG00000275410/ENSG00000273706/ENSG00000164741/ENSG00000107984/ENSG00000117139/ENSG00000035403/ENSG00000104332/ENSG00000097007/ENSG00000164736/ENSG00000169504/ENSG00000164379/ENSG00000137693/ENSG00000114315/ENSG00000173917/ENSG00000113070/ENSG00000157240/ENSG00000155366…	73	ENSG00000074527/ENSG00000086062/ENSG00000136238/ENSG00000133816/ENSG00000075711/ENSG00000165916/ENSG00000007168/ENSG00000183098/ENSG00000248905/ENSG00000128567/ENSG00000173402/ENSG00000141367/ENSG00000138685/ENSG00000141519/ENSG00000103034/ENSG00000172201/ENSG00000178585/ENSG00000089094/ENSG00000108773/ENSG00000185627/ENSG00000198707/ENSG00000204264/ENSG00000013275/ENSG00000011143/ENSG00000008018…
BP	GO:0032922	circadian regulation of gene expression	29/4589	51/14768	0.000118250542957791	0.00488657877518534	ENSG00000126368/ENSG00000275410/ENSG00000134852/ENSG00000198380/ENSG00000213639/ENSG00000179094/ENSG00000198900/ENSG00000159208/ENSG00000140464/ENSG00000008405/ENSG00000115738/ENSG00000049246/ENSG00000151014/ENSG00000133794/ENSG00000108557/ENSG00000132326/ENSG00000213923/ENSG00000106546/ENSG00000147162/ENSG00000179222/ENSG00000186951/ENSG00000186298/ENSG00000116478/ENSG00000132382/ENSG00000170485…	NR1D1/HNF1B/CLOCK/GFPT1/PPP1CB/PER1/TOP1/CIART/PML/CRY1/ID2/PER3/NOCT/ARNTL/RAI1/PER2/CSNK1E/AHR/OGT/MAGED1/PPARA/PPP1CC/HDAC1/MYBBP1A/NPAS2/NAMPT/LGR4/HNRNPU/HDAC2	29	21	ENSG00000126368/ENSG00000275410/ENSG00000134852/ENSG00000179094/ENSG00000159208/ENSG00000140464/ENSG00000008405/ENSG00000115738/ENSG00000049246/ENSG00000151014/ENSG00000108557/ENSG00000132326/ENSG00000213923/ENSG00000106546/ENSG00000147162/ENSG00000186298/ENSG00000116478/ENSG00000132382/ENSG00000170485/ENSG00000205213/ENSG00000196591	8	ENSG00000198380/ENSG00000213639/ENSG00000198900/ENSG00000133794/ENSG00000179222/ENSG00000186951/ENSG00000105835/ENSG00000153187
BP	GO:0000209	protein polyubiquitination	121/4589	293/14768	0.000119943062496909	0.0048985564563705	ENSG00000145604/ENSG00000070423/ENSG00000114062/ENSG00000188811/ENSG00000059145/ENSG00000165916/ENSG00000198919/ENSG00000072803/ENSG00000185651/ENSG00000094631/ENSG00000107341/ENSG00000162722/ENSG00000124226/ENSG00000111961/ENSG00000067955/ENSG00000143476/ENSG00000171621/ENSG00000100023/ENSG00000168936/ENSG00000110107/ENSG00000130939/ENSG00000123124/ENSG00000141279/ENSG00000197579/ENSG00000118503…	SKP2/RNF126/UBE3A/NHLRC3/UNKL/PSMC3/DZIP3/FBXW11/UBE2L3/HDAC6/UBE2R2/TRIM58/RNF114/SASH1/CBFB/DTL/SPSB1/PPIL2/TMEM129/PRPF19/UBE4B/WWP1/NPEPPS/TOPORS/TNFAIP3/LNPEP/UBE2A/ANAPC11/SMURF2/CDC27/PSMD13/WWP2/PSMB8/LRSAM1/PSMC4/RC3H2/WSB1/RNF40/KLHL42/RLIM/PSMB1/FBXL3/PSMC2/FBXL19/BLMH/TRIM56/PELI1/PSMD12/HERC5/RPS27A/TTC3/MARCH5/UBE2N/CDC34/TRAF6/PELI2/TRIM5/NMI/RNF167/ZFP91/PSMA4/DDB2/BTRC/UBE2K/RNF1…	121	53	ENSG00000145604/ENSG00000070423/ENSG00000072803/ENSG00000185651/ENSG00000107341/ENSG00000162722/ENSG00000124226/ENSG00000111961/ENSG00000067955/ENSG00000143476/ENSG00000171621/ENSG00000123124/ENSG00000141279/ENSG00000118503/ENSG00000113441/ENSG00000077721/ENSG00000141552/ENSG00000108854/ENSG00000198373/ENSG00000056586/ENSG00000087448/ENSG00000005812/ENSG00000197329/ENSG00000197170/ENSG00000143947…	68	ENSG00000114062/ENSG00000188811/ENSG00000059145/ENSG00000165916/ENSG00000198919/ENSG00000094631/ENSG00000100023/ENSG00000168936/ENSG00000110107/ENSG00000130939/ENSG00000197579/ENSG00000004897/ENSG00000185627/ENSG00000204264/ENSG00000148356/ENSG00000013275/ENSG00000109046/ENSG00000103549/ENSG00000131263/ENSG00000008018/ENSG00000161057/ENSG00000099364/ENSG00000108578/ENSG00000169871/ENSG00000138646…
BP	GO:0010970	transport along microtubule	65/4589	141/14768	0.000121264238901413	0.0048985564563705	ENSG00000264364/ENSG00000175582/ENSG00000157796/ENSG00000158623/ENSG00000104164/ENSG00000114416/ENSG00000007168/ENSG00000107863/ENSG00000122970/ENSG00000163820/ENSG00000185009/ENSG00000162722/ENSG00000083312/ENSG00000187535/ENSG00000054523/ENSG00000103351/ENSG00000112144/ENSG00000065000/ENSG00000187240/ENSG00000185963/ENSG00000151746/ENSG00000119650/ENSG00000141577/ENSG00000132604/ENSG00000186222…	DYNLL2/RAB6A/WDR19/COPG2/BLOC1S6/FXR1/PAFAH1B1/ARHGAP21/IFT81/FYCO1/AP3M1/TRIM58/TNPO1/IFT140/KIF1B/CLUAP1/ICK/AP3D1/DYNC2H1/BICD2/BICD1/IFT43/CEP131/TERF2/BLOC1S4/HTT/IFT46/DYNLL1/SUN2/TMEM201/KIFAP3/MAPT/IFT88/BLOC1S3/WDR34/SUN1/OPA1/IFT52/NDE1/TRIP11/VAMP7/IFT122/IFT74/APP/LAMP1/DYNC2LI1/AP3M2/TRAK2/KIF17/UXT/TTC21B/FXR2/AP3S1/PCM1/BLOC1S5/TTC30A/TRAF3IP1/IFT80/KIF3A/RPGR/SPG11/RAB21/TTC30B/UB…	65	20	ENSG00000175582/ENSG00000185009/ENSG00000162722/ENSG00000083312/ENSG00000112144/ENSG00000151746/ENSG00000132604/ENSG00000186222/ENSG00000088986/ENSG00000188807/ENSG00000164828/ENSG00000072864/ENSG00000142192/ENSG00000070718/ENSG00000123607/ENSG00000177879/ENSG00000188428/ENSG00000131437/ENSG00000080371/ENSG00000170315	45	ENSG00000264364/ENSG00000157796/ENSG00000158623/ENSG00000104164/ENSG00000114416/ENSG00000007168/ENSG00000107863/ENSG00000122970/ENSG00000163820/ENSG00000187535/ENSG00000054523/ENSG00000103351/ENSG00000065000/ENSG00000187240/ENSG00000185963/ENSG00000119650/ENSG00000141577/ENSG00000197386/ENSG00000118096/ENSG00000100242/ENSG00000075945/ENSG00000186868/ENSG00000032742/ENSG00000189114/ENSG00000119333…
BP	GO:0099111	microtubule-based transport	65/4589	141/14768	0.000121264238901413	0.0048985564563705	ENSG00000264364/ENSG00000175582/ENSG00000157796/ENSG00000158623/ENSG00000104164/ENSG00000114416/ENSG00000007168/ENSG00000107863/ENSG00000122970/ENSG00000163820/ENSG00000185009/ENSG00000162722/ENSG00000083312/ENSG00000187535/ENSG00000054523/ENSG00000103351/ENSG00000112144/ENSG00000065000/ENSG00000187240/ENSG00000185963/ENSG00000151746/ENSG00000119650/ENSG00000141577/ENSG00000132604/ENSG00000186222…	DYNLL2/RAB6A/WDR19/COPG2/BLOC1S6/FXR1/PAFAH1B1/ARHGAP21/IFT81/FYCO1/AP3M1/TRIM58/TNPO1/IFT140/KIF1B/CLUAP1/ICK/AP3D1/DYNC2H1/BICD2/BICD1/IFT43/CEP131/TERF2/BLOC1S4/HTT/IFT46/DYNLL1/SUN2/TMEM201/KIFAP3/MAPT/IFT88/BLOC1S3/WDR34/SUN1/OPA1/IFT52/NDE1/TRIP11/VAMP7/IFT122/IFT74/APP/LAMP1/DYNC2LI1/AP3M2/TRAK2/KIF17/UXT/TTC21B/FXR2/AP3S1/PCM1/BLOC1S5/TTC30A/TRAF3IP1/IFT80/KIF3A/RPGR/SPG11/RAB21/TTC30B/UB…	65	20	ENSG00000175582/ENSG00000185009/ENSG00000162722/ENSG00000083312/ENSG00000112144/ENSG00000151746/ENSG00000132604/ENSG00000186222/ENSG00000088986/ENSG00000188807/ENSG00000164828/ENSG00000072864/ENSG00000142192/ENSG00000070718/ENSG00000123607/ENSG00000177879/ENSG00000188428/ENSG00000131437/ENSG00000080371/ENSG00000170315	45	ENSG00000264364/ENSG00000157796/ENSG00000158623/ENSG00000104164/ENSG00000114416/ENSG00000007168/ENSG00000107863/ENSG00000122970/ENSG00000163820/ENSG00000187535/ENSG00000054523/ENSG00000103351/ENSG00000065000/ENSG00000187240/ENSG00000185963/ENSG00000119650/ENSG00000141577/ENSG00000197386/ENSG00000118096/ENSG00000100242/ENSG00000075945/ENSG00000186868/ENSG00000032742/ENSG00000189114/ENSG00000119333…
BP	GO:0071426	ribonucleoprotein complex export from nucleus	60/4589	128/14768	0.000122539391817319	0.0048985564563705	ENSG00000119392/ENSG00000116698/ENSG00000120253/ENSG00000093000/ENSG00000124789/ENSG00000144231/ENSG00000183684/ENSG00000030066/ENSG00000139496/ENSG00000082898/ENSG00000091542/ENSG00000132661/ENSG00000108349/ENSG00000105373/ENSG00000173744/ENSG00000014164/ENSG00000101146/ENSG00000126883/ENSG00000005007/ENSG00000116350/ENSG00000094914/ENSG00000165934/ENSG00000102900/ENSG00000095319/ENSG00000161547…	GLE1/SMG7/NUP43/NUP50/NUP153/POLR2D/ALYREF/NUP160/NUP58/XPO1/ALKBH5/NXT1/CASC3/NOP53/AGFG1/ZC3H3/RAE1/NUP214/UPF1/SRSF4/AAAS/CPSF2/NUP93/NUP188/SRSF2/NUP155/THOC7/SRSF7/NCBP2/NDC1/FYTTD1/TSC1/XPOT/NUP35/THOC6/SUPT6H/NUP54/DDX39A/RPS15/NUP85/NCBP1/DDX39B/NUP205/CPSF3/SRSF3/SLBP/NUPL2/SRSF1/SLU7/RRS1/EIF6/U2AF2/ENY2/EIF4A3/SRRM1/NUP88/CPSF4/PCID2/SEH1L/DHX38	60	46	ENSG00000116698/ENSG00000120253/ENSG00000093000/ENSG00000124789/ENSG00000183684/ENSG00000030066/ENSG00000139496/ENSG00000082898/ENSG00000091542/ENSG00000132661/ENSG00000108349/ENSG00000173744/ENSG00000014164/ENSG00000101146/ENSG00000126883/ENSG00000005007/ENSG00000116350/ENSG00000102900/ENSG00000095319/ENSG00000161547/ENSG00000113569/ENSG00000115875/ENSG00000114503/ENSG00000058804/ENSG00000122068…	14	ENSG00000119392/ENSG00000144231/ENSG00000105373/ENSG00000094914/ENSG00000165934/ENSG00000163634/ENSG00000165699/ENSG00000131652/ENSG00000109111/ENSG00000123136/ENSG00000119203/ENSG00000164609/ENSG00000085415/ENSG00000140829
BP	GO:0006406	mRNA export from nucleus	53/4589	110/14768	0.000123604059625055	0.0048985564563705	ENSG00000119392/ENSG00000116698/ENSG00000120253/ENSG00000093000/ENSG00000124789/ENSG00000144231/ENSG00000183684/ENSG00000030066/ENSG00000139496/ENSG00000091542/ENSG00000132661/ENSG00000108349/ENSG00000173744/ENSG00000014164/ENSG00000101146/ENSG00000126883/ENSG00000005007/ENSG00000116350/ENSG00000094914/ENSG00000165934/ENSG00000102900/ENSG00000095319/ENSG00000161547/ENSG00000113569/ENSG00000163634…	GLE1/SMG7/NUP43/NUP50/NUP153/POLR2D/ALYREF/NUP160/NUP58/ALKBH5/NXT1/CASC3/AGFG1/ZC3H3/RAE1/NUP214/UPF1/SRSF4/AAAS/CPSF2/NUP93/NUP188/SRSF2/NUP155/THOC7/SRSF7/NCBP2/NDC1/FYTTD1/NUP35/THOC6/SUPT6H/NUP54/DDX39A/NUP85/NCBP1/DDX39B/NUP205/CPSF3/SRSF3/SLBP/NUPL2/SRSF1/SLU7/U2AF2/ENY2/EIF4A3/SRRM1/NUP88/CPSF4/PCID2/SEH1L/DHX38	53	41	ENSG00000116698/ENSG00000120253/ENSG00000093000/ENSG00000124789/ENSG00000183684/ENSG00000030066/ENSG00000139496/ENSG00000091542/ENSG00000132661/ENSG00000108349/ENSG00000173744/ENSG00000014164/ENSG00000101146/ENSG00000126883/ENSG00000005007/ENSG00000116350/ENSG00000102900/ENSG00000095319/ENSG00000161547/ENSG00000113569/ENSG00000115875/ENSG00000114503/ENSG00000058804/ENSG00000122068/ENSG00000163002…	12	ENSG00000119392/ENSG00000144231/ENSG00000094914/ENSG00000165934/ENSG00000163634/ENSG00000131652/ENSG00000109111/ENSG00000123136/ENSG00000119203/ENSG00000164609/ENSG00000085415/ENSG00000140829
BP	GO:0071427	mRNA-containing ribonucleoprotein complex export from nucleus	53/4589	110/14768	0.000123604059625055	0.0048985564563705	ENSG00000119392/ENSG00000116698/ENSG00000120253/ENSG00000093000/ENSG00000124789/ENSG00000144231/ENSG00000183684/ENSG00000030066/ENSG00000139496/ENSG00000091542/ENSG00000132661/ENSG00000108349/ENSG00000173744/ENSG00000014164/ENSG00000101146/ENSG00000126883/ENSG00000005007/ENSG00000116350/ENSG00000094914/ENSG00000165934/ENSG00000102900/ENSG00000095319/ENSG00000161547/ENSG00000113569/ENSG00000163634…	GLE1/SMG7/NUP43/NUP50/NUP153/POLR2D/ALYREF/NUP160/NUP58/ALKBH5/NXT1/CASC3/AGFG1/ZC3H3/RAE1/NUP214/UPF1/SRSF4/AAAS/CPSF2/NUP93/NUP188/SRSF2/NUP155/THOC7/SRSF7/NCBP2/NDC1/FYTTD1/NUP35/THOC6/SUPT6H/NUP54/DDX39A/NUP85/NCBP1/DDX39B/NUP205/CPSF3/SRSF3/SLBP/NUPL2/SRSF1/SLU7/U2AF2/ENY2/EIF4A3/SRRM1/NUP88/CPSF4/PCID2/SEH1L/DHX38	53	41	ENSG00000116698/ENSG00000120253/ENSG00000093000/ENSG00000124789/ENSG00000183684/ENSG00000030066/ENSG00000139496/ENSG00000091542/ENSG00000132661/ENSG00000108349/ENSG00000173744/ENSG00000014164/ENSG00000101146/ENSG00000126883/ENSG00000005007/ENSG00000116350/ENSG00000102900/ENSG00000095319/ENSG00000161547/ENSG00000113569/ENSG00000115875/ENSG00000114503/ENSG00000058804/ENSG00000122068/ENSG00000163002…	12	ENSG00000119392/ENSG00000144231/ENSG00000094914/ENSG00000165934/ENSG00000163634/ENSG00000131652/ENSG00000109111/ENSG00000123136/ENSG00000119203/ENSG00000164609/ENSG00000085415/ENSG00000140829
BP	GO:0001701	in utero embryonic development	122/4589	296/14768	0.000124383931833539	0.0048985564563705	ENSG00000146648/ENSG00000065978/ENSG00000175592/ENSG00000112715/ENSG00000108861/ENSG00000275410/ENSG00000108175/ENSG00000181649/ENSG00000060138/ENSG00000164736/ENSG00000114315/ENSG00000170421/ENSG00000173706/ENSG00000165916/ENSG00000166949/ENSG00000078401/ENSG00000157796/ENSG00000063245/ENSG00000185022/ENSG00000105993/ENSG00000101003/ENSG00000172216/ENSG00000128342/ENSG00000188910/ENSG00000163348…	EGFR/YBX1/FOSL1/VEGFA/DUSP3/HNF1B/ZMIZ1/PHLDA2/YBX3/SOX17/HES1/KRT8/HEG1/PSMC3/SMAD3/EDN1/WDR19/EPN1/MAFF/DNAJB6/GINS1/CEBPB/LIF/GJB3/PYGO2/JUNB/CAPN2/MSX1/NOTCH1/DAD1/SOCS3/SKIL/EGLN1/KIDINS220/MYH9/ZFAND5/TGFBR1/TMEM231/PRPF19/GLI2/E2F7/LIG4/GATA6/ADA/ANKRD11/NBN/PLCG1/GNA13/NMT1/KLF2/UBR3/KAT2A/UBE2A/LATS2/APBA2/FGFR1/PSMC4/MAPK1/RRN3/ZFP36L1/RDH10/CTR9/MED21/KDM6A/SP3/ADM/TANC2/MGAT1/TCTN1/SN…	122	82	ENSG00000146648/ENSG00000065978/ENSG00000175592/ENSG00000112715/ENSG00000275410/ENSG00000108175/ENSG00000181649/ENSG00000060138/ENSG00000164736/ENSG00000114315/ENSG00000170421/ENSG00000173706/ENSG00000166949/ENSG00000078401/ENSG00000185022/ENSG00000105993/ENSG00000101003/ENSG00000172216/ENSG00000128342/ENSG00000188910/ENSG00000171223/ENSG00000162909/ENSG00000163132/ENSG00000148400/ENSG00000129562…	40	ENSG00000108861/ENSG00000165916/ENSG00000157796/ENSG00000063245/ENSG00000163348/ENSG00000134313/ENSG00000100345/ENSG00000106799/ENSG00000205084/ENSG00000110107/ENSG00000167522/ENSG00000124181/ENSG00000136448/ENSG00000144357/ENSG00000108773/ENSG00000150457/ENSG00000034053/ENSG00000013275/ENSG00000198730/ENSG00000204852/ENSG00000103494/ENSG00000113163/ENSG00000171634/ENSG00000126524/ENSG00000187091…
BP	GO:0035966	response to topologically incorrect protein	84/4589	192/14768	0.000134217175343786	0.00525057589944892	ENSG00000110092/ENSG00000169429/ENSG00000197930/ENSG00000138674/ENSG00000070423/ENSG00000080824/ENSG00000198380/ENSG00000044090/ENSG00000198919/ENSG00000146678/ENSG00000094631/ENSG00000101199/ENSG00000137801/ENSG00000179218/ENSG00000213676/ENSG00000140943/ENSG00000113194/ENSG00000139644/ENSG00000182934/ENSG00000051108/ENSG00000090520/ENSG00000109133/ENSG00000113296/ENSG00000100393/ENSG00000168936…	CCND1/CXCL8/ERO1A/SEC31A/RNF126/HSP90AA1/GFPT1/CUL7/DZIP3/IGFBP1/HDAC6/ARFGAP1/THBS1/CALR/ATF6B/MBTPS1/FAF2/TMBIM6/SRPRA/HERPUD1/DNAJB11/TMEM33/THBS4/EP300/TMEM129/HSPA5/PIK3R1/CREB3/YOD1/CREB3L2/MBTPS2/KLHDC3/SEC61A1/ERN1/BAX/DDX11/TSPYL2/ATXN3/PPP1R15A/ATP6V0D1/SELENOS/HDGF/DNAJB12/EXTL3/VCP/KLHL15/HSPA13/PREB/CXXC1/CTDSP2/DNAJA1/MANF/ATF3/GSK3A/DNAJB1/FICD/HSPA4/STUB1/RNF185/ADD1/HSPA9/UFD1/PO…	84	41	ENSG00000110092/ENSG00000169429/ENSG00000138674/ENSG00000070423/ENSG00000146678/ENSG00000101199/ENSG00000137801/ENSG00000113194/ENSG00000139644/ENSG00000182934/ENSG00000051108/ENSG00000090520/ENSG00000100393/ENSG00000044574/ENSG00000145675/ENSG00000180667/ENSG00000012174/ENSG00000058262/ENSG00000178607/ENSG00000087088/ENSG00000013573/ENSG00000184205/ENSG00000066427/ENSG00000087074/ENSG00000131871…	43	ENSG00000197930/ENSG00000080824/ENSG00000198380/ENSG00000044090/ENSG00000198919/ENSG00000094631/ENSG00000179218/ENSG00000213676/ENSG00000140943/ENSG00000109133/ENSG00000113296/ENSG00000168936/ENSG00000107175/ENSG00000182158/ENSG00000124702/ENSG00000159720/ENSG00000143321/ENSG00000148719/ENSG00000012232/ENSG00000165280/ENSG00000174010/ENSG00000155304/ENSG00000086061/ENSG00000198855/ENSG00000170606…
BP	GO:2000147	positive regulation of cell motility	173/4589	441/14768	0.000137489577451157	0.0053429724535324	ENSG00000122861/ENSG00000146648/ENSG00000115310/ENSG00000169429/ENSG00000185033/ENSG00000112715/ENSG00000133818/ENSG00000154764/ENSG00000184371/ENSG00000134954/ENSG00000117525/ENSG00000163739/ENSG00000164171/ENSG00000097007/ENSG00000136238/ENSG00000091136/ENSG00000156427/ENSG00000060339/ENSG00000058085/ENSG00000113140/ENSG00000113070/ENSG00000141741/ENSG00000166949/ENSG00000078401/ENSG00000085719…	PLAU/EGFR/RTN4/CXCL8/SEMA4B/VEGFA/RRAS2/WNT7A/CSF1/ETS1/F3/CXCL1/ITGA2/ABL1/RAC1/LAMB1/FGF18/CCAR1/LAMC2/SPARC/HBEGF/MIEN1/SMAD3/EDN1/CPNE3/ITGA5/ARHGEF2/NRP2/IL6/AGO2/KITLG/BCAR1/DAB2/SPRY2/PLVAP/ITGA3/ELP1/SPHK1/IL1A/MAP3K3/HDAC6/PLPP3/THBS1/SHTN1/ITGB3/SP1/ZNF703/CALR/MYADM/SEMA3F/BMPR2/RPS6KB1/PODXL/NOTCH1/SYDE1/SASH1/IL1R1/DAPK3/THBS4/MET/SEMA6A/TGFBR1/LYN/FGF2/ELP3/KIT/HSPA5/PIK3R1/CD40/IL6…	173	123	ENSG00000122861/ENSG00000146648/ENSG00000115310/ENSG00000169429/ENSG00000185033/ENSG00000112715/ENSG00000133818/ENSG00000154764/ENSG00000184371/ENSG00000134954/ENSG00000117525/ENSG00000163739/ENSG00000164171/ENSG00000097007/ENSG00000091136/ENSG00000156427/ENSG00000060339/ENSG00000058085/ENSG00000113140/ENSG00000113070/ENSG00000166949/ENSG00000078401/ENSG00000085719/ENSG00000161638/ENSG00000116584…	50	ENSG00000136238/ENSG00000141741/ENSG00000070061/ENSG00000094631/ENSG00000187164/ENSG00000179218/ENSG00000128567/ENSG00000167657/ENSG00000113296/ENSG00000106799/ENSG00000138685/ENSG00000134014/ENSG00000157404/ENSG00000107175/ENSG00000102882/ENSG00000065427/ENSG00000124181/ENSG00000008294/ENSG00000101367/ENSG00000184481/ENSG00000100242/ENSG00000090612/ENSG00000143878/ENSG00000115414/ENSG00000133110…
BP	GO:0060828	regulation of canonical Wnt signaling pathway	103/4589	244/14768	0.000139677361882143	0.00539228131266062	ENSG00000018408/ENSG00000154764/ENSG00000107984/ENSG00000171056/ENSG00000058091/ENSG00000110888/ENSG00000104332/ENSG00000164736/ENSG00000137693/ENSG00000196562/ENSG00000165916/ENSG00000145907/ENSG00000167191/ENSG00000153071/ENSG00000146678/ENSG00000183762/ENSG00000104964/ENSG00000183779/ENSG00000148400/ENSG00000108100/ENSG00000167657/ENSG00000162490/ENSG00000100744/ENSG00000150764/ENSG00000177565…	WWTR1/WNT7A/DKK1/SOX7/CDK14/CAPRIN2/SFRP1/SOX17/YAP1/SULF2/PSMC3/G3BP1/GPRC5B/DAB2/IGFBP1/KREMEN1/AES/ZNF703/NOTCH1/CCNY/DAPK3/DRAXIN/GSKIP/DIXDC1/TBL1XR1/CAV1/DVL1/SNAI2/RUVBL2/IGFBP6/SMURF2/LATS2/PSMD13/ARNTL/PSMB8/USP8/PSMC4/WNK1/ZBED3/TMEM64/SCEL/MKS1/PSMB1/PSMC2/RBMS3/PSMD12/KLHL12/RPS27A/VCP/USP47/FOXO3/INVS/PSMA4/BTRC/EGR1/FOXO1/SIAH2/ZNRF3/ANKRD10/PSMB4/UBA52/LRP6/IGFBP4/XIAP/GSK3A/DDX3X/…	103	57	ENSG00000018408/ENSG00000154764/ENSG00000107984/ENSG00000171056/ENSG00000110888/ENSG00000104332/ENSG00000164736/ENSG00000137693/ENSG00000196562/ENSG00000145907/ENSG00000167191/ENSG00000153071/ENSG00000146678/ENSG00000183762/ENSG00000183779/ENSG00000148400/ENSG00000108100/ENSG00000162490/ENSG00000100744/ENSG00000177565/ENSG00000105974/ENSG00000107404/ENSG00000019549/ENSG00000167779/ENSG00000108854…	46	ENSG00000058091/ENSG00000165916/ENSG00000104964/ENSG00000167657/ENSG00000150764/ENSG00000183207/ENSG00000150457/ENSG00000185627/ENSG00000133794/ENSG00000204264/ENSG00000013275/ENSG00000132846/ENSG00000011143/ENSG00000008018/ENSG00000161057/ENSG00000144642/ENSG00000117153/ENSG00000165280/ENSG00000119509/ENSG00000041357/ENSG00000166167/ENSG00000150907/ENSG00000181788/ENSG00000159377/ENSG00000070018…
BP	GO:0006997	nucleus organization	64/4589	139/14768	0.000142281004838028	0.00545689500908203	ENSG00000115310/ENSG00000134954/ENSG00000166197/ENSG00000120253/ENSG00000093000/ENSG00000165476/ENSG00000124789/ENSG00000169131/ENSG00000007168/ENSG00000064393/ENSG00000205423/ENSG00000030066/ENSG00000163348/ENSG00000139496/ENSG00000109133/ENSG00000140464/ENSG00000113575/ENSG00000143337/ENSG00000173744/ENSG00000101146/ENSG00000126883/ENSG00000170312/ENSG00000119408/ENSG00000094914/ENSG00000102900…	RTN4/ETS1/NOLC1/NUP43/NUP50/REEP3/NUP153/ZNF354A/PAFAH1B1/HIPK2/CNEP1R1/NUP160/PYGO2/NUP58/TMEM33/PML/PPP2CA/TOR1AIP1/AGFG1/RAE1/NUP214/CDK1/NEK6/AAAS/NUP93/RRN3/NUP188/NUMA1/LEMD2/UBXN2B/NUP155/VRK1/TMEM170A/CHMP2B/SUN2/NDC1/REEP4/NUP35/NUP54/CHMP7/SUN1/POLR1B/PITPNB/NUP85/NUP205/ANKLE2/SRPK1/PRKCA/USP36/CTDNEP1/NUPL2/RPS19/HMGB2/PPP2R1A/CHMP2A/INTS13/PSME4/LMNA/NUP88/SEH1L/CHMP4B/PLK1/SYNE1/EMD	64	44	ENSG00000115310/ENSG00000134954/ENSG00000120253/ENSG00000093000/ENSG00000165476/ENSG00000124789/ENSG00000064393/ENSG00000205423/ENSG00000030066/ENSG00000139496/ENSG00000140464/ENSG00000113575/ENSG00000143337/ENSG00000173744/ENSG00000101146/ENSG00000126883/ENSG00000170312/ENSG00000119408/ENSG00000102900/ENSG00000085721/ENSG00000095319/ENSG00000215114/ENSG00000113569/ENSG00000100749/ENSG00000166822…	20	ENSG00000166197/ENSG00000169131/ENSG00000007168/ENSG00000163348/ENSG00000109133/ENSG00000094914/ENSG00000137497/ENSG00000161904/ENSG00000083937/ENSG00000100242/ENSG00000147457/ENSG00000125630/ENSG00000154229/ENSG00000175826/ENSG00000130724/ENSG00000064102/ENSG00000085415/ENSG00000101421/ENSG00000131018/ENSG00000102119
BP	GO:0046165	alcohol biosynthetic process	59/4589	126/14768	0.000144118340519571	0.00549147027382367	ENSG00000147475/ENSG00000066136/ENSG00000186480/ENSG00000109929/ENSG00000052802/ENSG00000162409/ENSG00000145725/ENSG00000160285/ENSG00000176170/ENSG00000166228/ENSG00000079459/ENSG00000112972/ENSG00000185591/ENSG00000140943/ENSG00000104549/ENSG00000177628/ENSG00000116133/ENSG00000163344/ENSG00000107566/ENSG00000099194/ENSG00000100243/ENSG00000138685/ENSG00000169860/ENSG00000186104/ENSG00000167508…	ERLIN2/NFYC/INSIG1/SC5D/MSMO1/PRKAA2/PPIP5K2/LSS/SPHK1/PCBD1/FDFT1/HMGCS1/SP1/MBTPS1/SQLE/GBA/DHCR24/PMVK/ERLIN1/SCD/CYB5R3/FGF2/P2RY1/CYP2R1/MVD/SEC14L2/ACER3/MBTPS2/DHFR/IMPA2/IL1B/NTSR1/HRH1/GPAM/HMGCR/FDPS/ACAT2/NFYA/MVK/ACAT1/ELOVL6/ERG28/EBP/GGPS1/PGP/PTK2B/ACACA/APOE/DHCR7/PTS/POR/ITPKA/LBR/IMPAD1/CNBP/QDPR/G6PD/IP6K1/SREBF1	59	24	ENSG00000066136/ENSG00000052802/ENSG00000176170/ENSG00000166228/ENSG00000185591/ENSG00000100243/ENSG00000169860/ENSG00000100003/ENSG00000078124/ENSG00000012174/ENSG00000228716/ENSG00000125538/ENSG00000101188/ENSG00000196639/ENSG00000119927/ENSG00000170522/ENSG00000133935/ENSG00000147155/ENSG00000184207/ENSG00000130203/ENSG00000137825/ENSG00000169714/ENSG00000151552/ENSG00000160211	35	ENSG00000147475/ENSG00000186480/ENSG00000109929/ENSG00000162409/ENSG00000145725/ENSG00000160285/ENSG00000079459/ENSG00000112972/ENSG00000140943/ENSG00000104549/ENSG00000177628/ENSG00000116133/ENSG00000163344/ENSG00000107566/ENSG00000099194/ENSG00000138685/ENSG00000186104/ENSG00000167508/ENSG00000141401/ENSG00000113161/ENSG00000160752/ENSG00000120437/ENSG00000001167/ENSG00000110921/ENSG00000075239…
BP	GO:0044766	multi-organism transport	38/4589	73/14768	0.000148565716219247	0.00558835655624704	ENSG00000120253/ENSG00000102753/ENSG00000093000/ENSG00000105971/ENSG00000124789/ENSG00000183684/ENSG00000030066/ENSG00000139496/ENSG00000082898/ENSG00000196911/ENSG00000101146/ENSG00000126883/ENSG00000105974/ENSG00000094914/ENSG00000102900/ENSG00000095319/ENSG00000113569/ENSG00000163634/ENSG00000143947/ENSG00000058804/ENSG00000152465/ENSG00000165006/ENSG00000139722/ENSG00000163002/ENSG00000131652…	NUP43/KPNA3/NUP50/CAV2/NUP153/ALYREF/NUP160/NUP58/XPO1/KPNA5/RAE1/NUP214/CAV1/AAAS/NUP93/NUP188/NUP155/THOC7/RPS27A/NDC1/NMT2/UBAP1/VPS37B/NUP35/THOC6/TCP1/NUP54/IFIT1/UBA52/NUP85/DDX39B/NUP205/RAB29/BST2/NUPL2/NUP88/SEH1L/UBB	38	30	ENSG00000120253/ENSG00000102753/ENSG00000093000/ENSG00000105971/ENSG00000124789/ENSG00000183684/ENSG00000030066/ENSG00000139496/ENSG00000082898/ENSG00000101146/ENSG00000126883/ENSG00000105974/ENSG00000102900/ENSG00000095319/ENSG00000113569/ENSG00000143947/ENSG00000058804/ENSG00000152465/ENSG00000165006/ENSG00000139722/ENSG00000163002/ENSG00000120438/ENSG00000138750/ENSG00000221983/ENSG00000125450…	8	ENSG00000196911/ENSG00000094914/ENSG00000163634/ENSG00000131652/ENSG00000185745/ENSG00000117280/ENSG00000130303/ENSG00000085415
BP	GO:1902579	multi-organism localization	38/4589	73/14768	0.000148565716219247	0.00558835655624704	ENSG00000120253/ENSG00000102753/ENSG00000093000/ENSG00000105971/ENSG00000124789/ENSG00000183684/ENSG00000030066/ENSG00000139496/ENSG00000082898/ENSG00000196911/ENSG00000101146/ENSG00000126883/ENSG00000105974/ENSG00000094914/ENSG00000102900/ENSG00000095319/ENSG00000113569/ENSG00000163634/ENSG00000143947/ENSG00000058804/ENSG00000152465/ENSG00000165006/ENSG00000139722/ENSG00000163002/ENSG00000131652…	NUP43/KPNA3/NUP50/CAV2/NUP153/ALYREF/NUP160/NUP58/XPO1/KPNA5/RAE1/NUP214/CAV1/AAAS/NUP93/NUP188/NUP155/THOC7/RPS27A/NDC1/NMT2/UBAP1/VPS37B/NUP35/THOC6/TCP1/NUP54/IFIT1/UBA52/NUP85/DDX39B/NUP205/RAB29/BST2/NUPL2/NUP88/SEH1L/UBB	38	30	ENSG00000120253/ENSG00000102753/ENSG00000093000/ENSG00000105971/ENSG00000124789/ENSG00000183684/ENSG00000030066/ENSG00000139496/ENSG00000082898/ENSG00000101146/ENSG00000126883/ENSG00000105974/ENSG00000102900/ENSG00000095319/ENSG00000113569/ENSG00000143947/ENSG00000058804/ENSG00000152465/ENSG00000165006/ENSG00000139722/ENSG00000163002/ENSG00000120438/ENSG00000138750/ENSG00000221983/ENSG00000125450…	8	ENSG00000196911/ENSG00000094914/ENSG00000163634/ENSG00000131652/ENSG00000185745/ENSG00000117280/ENSG00000130303/ENSG00000085415
BP	GO:0016239	positive regulation of macroautophagy	33/4589	61/14768	0.000153545897170013	0.00573890015664736	ENSG00000150867/ENSG00000162409/ENSG00000135341/ENSG00000126581/ENSG00000094631/ENSG00000163820/ENSG00000102882/ENSG00000118873/ENSG00000128052/ENSG00000080546/ENSG00000176171/ENSG00000148356/ENSG00000197386/ENSG00000177169/ENSG00000155506/ENSG00000115839/ENSG00000136436/ENSG00000165699/ENSG00000102096/ENSG00000097033/ENSG00000166908/ENSG00000104312/ENSG00000158828/ENSG00000183735/ENSG00000153130…	PIP4K2A/PRKAA2/MAP3K7/BECN1/HDAC6/FYCO1/MAPK3/RAB3GAP2/KDR/SESN1/BNIP3/LRSAM1/HTT/ULK1/LARP1/RAB3GAP1/CALCOCO2/TSC1/PIM2/SH3GLB1/PIP4K2C/RIPK2/PINK1/TBK1/SCOC/HMOX1/SMURF1/GNAI3/PIP4K2B/PRKN/VPS13C/IKBKG/MFN2	33	11	ENSG00000150867/ENSG00000135341/ENSG00000128052/ENSG00000080546/ENSG00000176171/ENSG00000102096/ENSG00000097033/ENSG00000166908/ENSG00000104312/ENSG00000198742/ENSG00000065135	22	ENSG00000162409/ENSG00000126581/ENSG00000094631/ENSG00000163820/ENSG00000102882/ENSG00000118873/ENSG00000148356/ENSG00000197386/ENSG00000177169/ENSG00000155506/ENSG00000115839/ENSG00000136436/ENSG00000165699/ENSG00000158828/ENSG00000183735/ENSG00000153130/ENSG00000100292/ENSG00000276293/ENSG00000185345/ENSG00000129003/ENSG00000269335/ENSG00000116688
BP	GO:0010639	negative regulation of organelle organization	135/4589	334/14768	0.000160116974158622	0.0059190949548999	ENSG00000071539/ENSG00000086827/ENSG00000137309/ENSG00000164741/ENSG00000186480/ENSG00000120129/ENSG00000117724/ENSG00000116584/ENSG00000085224/ENSG00000142459/ENSG00000131626/ENSG00000166503/ENSG00000126581/ENSG00000119335/ENSG00000094631/ENSG00000128342/ENSG00000136842/ENSG00000156802/ENSG00000157933/ENSG00000047849/ENSG00000179820/ENSG00000151491/ENSG00000167513/ENSG00000116489/ENSG00000144824…	TRIP13/ZW10/HMGA1/DLC1/INSIG1/DUSP1/CENPF/ARHGEF2/ATRX/EVI5L/PPFIA1/HDGFL3/BECN1/SET/HDAC6/LIF/TMOD1/ATAD2/SKI/MAP4/MYADM/EPS8/CDT1/CAPZA1/PHLDB2/TERF1/CAPG/NAV3/MET/MTM1/TWF2/ANKRD27/TRIM37/TMSB10/MAD2L1/GEN1/CAMSAP2/NBN/CORO1B/KAT2A/PRELID1/CARMIL1/SLC35F6/BNIP3/TERF2/TOP2A/CDK10/PHF8/MAPRE1/ARFGEF1/PPP1R9A/TSPO/TMOD2/MAPT/PRKCD/FBXO5/TMEM67/PPIF/PRKAR1A/MTBP/MKKS/SUPT6H/SHANK3/CCP110/CAPZA2/OP…	135	76	ENSG00000071539/ENSG00000137309/ENSG00000164741/ENSG00000120129/ENSG00000116584/ENSG00000131626/ENSG00000166503/ENSG00000119335/ENSG00000128342/ENSG00000136842/ENSG00000156802/ENSG00000157933/ENSG00000179820/ENSG00000151491/ENSG00000167513/ENSG00000116489/ENSG00000144824/ENSG00000147601/ENSG00000042493/ENSG00000067798/ENSG00000105976/ENSG00000247596/ENSG00000034510/ENSG00000164109/ENSG00000178295…	59	ENSG00000086827/ENSG00000186480/ENSG00000117724/ENSG00000085224/ENSG00000142459/ENSG00000126581/ENSG00000094631/ENSG00000047849/ENSG00000171100/ENSG00000105186/ENSG00000108395/ENSG00000118200/ENSG00000172725/ENSG00000108773/ENSG00000185324/ENSG00000172943/ENSG00000101367/ENSG00000066777/ENSG00000158528/ENSG00000128872/ENSG00000186868/ENSG00000164953/ENSG00000108946/ENSG00000125863/ENSG00000109111…
BP	GO:0071166	ribonucleoprotein complex localization	60/4589	129/14768	0.000160384474749333	0.0059190949548999	ENSG00000119392/ENSG00000116698/ENSG00000120253/ENSG00000093000/ENSG00000124789/ENSG00000144231/ENSG00000183684/ENSG00000030066/ENSG00000139496/ENSG00000082898/ENSG00000091542/ENSG00000132661/ENSG00000108349/ENSG00000105373/ENSG00000173744/ENSG00000014164/ENSG00000101146/ENSG00000126883/ENSG00000005007/ENSG00000116350/ENSG00000094914/ENSG00000165934/ENSG00000102900/ENSG00000095319/ENSG00000161547…	GLE1/SMG7/NUP43/NUP50/NUP153/POLR2D/ALYREF/NUP160/NUP58/XPO1/ALKBH5/NXT1/CASC3/NOP53/AGFG1/ZC3H3/RAE1/NUP214/UPF1/SRSF4/AAAS/CPSF2/NUP93/NUP188/SRSF2/NUP155/THOC7/SRSF7/NCBP2/NDC1/FYTTD1/TSC1/XPOT/NUP35/THOC6/SUPT6H/NUP54/DDX39A/RPS15/NUP85/NCBP1/DDX39B/NUP205/CPSF3/SRSF3/SLBP/NUPL2/SRSF1/SLU7/RRS1/EIF6/U2AF2/ENY2/EIF4A3/SRRM1/NUP88/CPSF4/PCID2/SEH1L/DHX38	60	46	ENSG00000116698/ENSG00000120253/ENSG00000093000/ENSG00000124789/ENSG00000183684/ENSG00000030066/ENSG00000139496/ENSG00000082898/ENSG00000091542/ENSG00000132661/ENSG00000108349/ENSG00000173744/ENSG00000014164/ENSG00000101146/ENSG00000126883/ENSG00000005007/ENSG00000116350/ENSG00000102900/ENSG00000095319/ENSG00000161547/ENSG00000113569/ENSG00000115875/ENSG00000114503/ENSG00000058804/ENSG00000122068…	14	ENSG00000119392/ENSG00000144231/ENSG00000105373/ENSG00000094914/ENSG00000165934/ENSG00000163634/ENSG00000165699/ENSG00000131652/ENSG00000109111/ENSG00000123136/ENSG00000119203/ENSG00000164609/ENSG00000085415/ENSG00000140829
BP	GO:0043123	positive regulation of I-kappaB kinase/NF-kappaB signaling	71/4589	158/14768	0.000161607774608784	0.00592696513377717	ENSG00000144136/ENSG00000120889/ENSG00000055208/ENSG00000171206/ENSG00000097007/ENSG00000121060/ENSG00000155366/ENSG00000067182/ENSG00000135341/ENSG00000167191/ENSG00000115008/ENSG00000100614/ENSG00000198909/ENSG00000141867/ENSG00000088832/ENSG00000198959/ENSG00000114354/ENSG00000196154/ENSG00000101017/ENSG00000100097/ENSG00000129474/ENSG00000143369/ENSG00000171680/ENSG00000119408/ENSG00000164251…	SLC20A1/TNFRSF10B/TAB2/TRIM8/ABL1/TRIM25/RHOC/TNFRSF1A/MAP3K7/GPRC5B/IL1A/PPM1A/MAP3K3/BRD4/FKBP1A/TGM2/TFG/S100A4/CD40/LGALS1/AJUBA/ECM1/PLEKHG5/NEK6/F2RL1/CC2D1A/IKBKE/PELI1/IRAK1/RPS27A/RIPK1/APOL3/UBE2N/TRAF6/ATP2C1/PELI2/TRIM5/PIM2/INAVA/PRKCE/RIPK2/TICAM1/UBA52/TERF2IP/TLR6/PINK1/ROR1/UBE2I/BST2/TSPAN6/GJA1/FLNA/TBK1/SLC35B2/TIRAP/TRAF5/HMOX1/ECT2/TRIM62/S100A13/MAVS/FADD/NDFIP2/PRKN/LPAR1/…	71	53	ENSG00000144136/ENSG00000120889/ENSG00000055208/ENSG00000171206/ENSG00000097007/ENSG00000121060/ENSG00000155366/ENSG00000067182/ENSG00000135341/ENSG00000167191/ENSG00000115008/ENSG00000100614/ENSG00000198909/ENSG00000141867/ENSG00000088832/ENSG00000198959/ENSG00000114354/ENSG00000196154/ENSG00000101017/ENSG00000100097/ENSG00000129474/ENSG00000143369/ENSG00000171680/ENSG00000119408/ENSG00000164251…	18	ENSG00000132024/ENSG00000175104/ENSG00000132256/ENSG00000166848/ENSG00000174130/ENSG00000158828/ENSG00000185483/ENSG00000130303/ENSG00000000003/ENSG00000183735/ENSG00000150455/ENSG00000100292/ENSG00000168040/ENSG00000185345/ENSG00000124602/ENSG00000269335/ENSG00000112343/ENSG00000175348
BP	GO:0072583	clathrin-dependent endocytosis	23/4589	38/14768	0.000165828484249472	0.00600740125485958	ENSG00000073921/ENSG00000115977/ENSG00000051382/ENSG00000153071/ENSG00000198825/ENSG00000141367/ENSG00000188021/ENSG00000127946/ENSG00000120318/ENSG00000116675/ENSG00000175416/ENSG00000196961/ENSG00000157107/ENSG00000148358/ENSG00000127022/ENSG00000161203/ENSG00000042753/ENSG00000138756/ENSG00000186111/ENSG00000109103/ENSG00000112305/ENSG00000132718/ENSG00000115232	PICALM/AAK1/PIK3CB/DAB2/INPP5F/CLTC/UBQLN2/HIP1/ARAP3/DNAJC6/CLTB/AP2A1/FCHO2/GPR107/CANX/AP2M1/AP2S1/BMP2K/PIP5K1C/UNC119/SMAP1/SYT11/ITGA4	23	14	ENSG00000073921/ENSG00000115977/ENSG00000051382/ENSG00000153071/ENSG00000198825/ENSG00000188021/ENSG00000127946/ENSG00000120318/ENSG00000157107/ENSG00000042753/ENSG00000138756/ENSG00000109103/ENSG00000112305/ENSG00000115232	9	ENSG00000141367/ENSG00000116675/ENSG00000175416/ENSG00000196961/ENSG00000148358/ENSG00000127022/ENSG00000161203/ENSG00000186111/ENSG00000132718
BP	GO:0051272	positive regulation of cellular component movement	176/4589	451/14768	0.000165848500901031	0.00600740125485958	ENSG00000122861/ENSG00000146648/ENSG00000115310/ENSG00000169429/ENSG00000185033/ENSG00000112715/ENSG00000133818/ENSG00000154764/ENSG00000184371/ENSG00000134954/ENSG00000117525/ENSG00000163739/ENSG00000164171/ENSG00000097007/ENSG00000136238/ENSG00000091136/ENSG00000156427/ENSG00000060339/ENSG00000058085/ENSG00000113140/ENSG00000113070/ENSG00000141741/ENSG00000166949/ENSG00000078401/ENSG00000085719…	PLAU/EGFR/RTN4/CXCL8/SEMA4B/VEGFA/RRAS2/WNT7A/CSF1/ETS1/F3/CXCL1/ITGA2/ABL1/RAC1/LAMB1/FGF18/CCAR1/LAMC2/SPARC/HBEGF/MIEN1/SMAD3/EDN1/CPNE3/ITGA5/ARHGEF2/NRP2/IL6/AGO2/KITLG/BCAR1/DAB2/SPRY2/PLVAP/ITGA3/ELP1/SPHK1/IL1A/MAP3K3/HDAC6/PLPP3/THBS1/SHTN1/ITGB3/SP1/ZNF703/CALR/MYADM/SEMA3F/BMPR2/RPS6KB1/PODXL/NOTCH1/SYDE1/SASH1/IL1R1/DAPK3/THBS4/MET/SEMA6A/TGFBR1/LYN/FGF2/ELP3/KIT/HSPA5/PIK3R1/CD40/IL6…	176	124	ENSG00000122861/ENSG00000146648/ENSG00000115310/ENSG00000169429/ENSG00000185033/ENSG00000112715/ENSG00000133818/ENSG00000154764/ENSG00000184371/ENSG00000134954/ENSG00000117525/ENSG00000163739/ENSG00000164171/ENSG00000097007/ENSG00000091136/ENSG00000156427/ENSG00000060339/ENSG00000058085/ENSG00000113140/ENSG00000113070/ENSG00000166949/ENSG00000078401/ENSG00000085719/ENSG00000161638/ENSG00000116584…	52	ENSG00000136238/ENSG00000141741/ENSG00000070061/ENSG00000094631/ENSG00000187164/ENSG00000179218/ENSG00000128567/ENSG00000167657/ENSG00000113296/ENSG00000106799/ENSG00000138685/ENSG00000134014/ENSG00000157404/ENSG00000107175/ENSG00000102882/ENSG00000065427/ENSG00000124181/ENSG00000008294/ENSG00000101367/ENSG00000184481/ENSG00000100242/ENSG00000090612/ENSG00000143878/ENSG00000115414/ENSG00000133110…
BP	GO:0043488	regulation of mRNA stability	69/4589	153/14768	0.000174022318487953	0.00626480346556632	ENSG00000026025/ENSG00000065978/ENSG00000073792/ENSG00000060138/ENSG00000272886/ENSG00000152518/ENSG00000088247/ENSG00000165916/ENSG00000114416/ENSG00000119335/ENSG00000223496/ENSG00000082898/ENSG00000083312/ENSG00000130713/ENSG00000126883/ENSG00000005007/ENSG00000151014/ENSG00000162889/ENSG00000185627/ENSG00000101412/ENSG00000204264/ENSG00000013275/ENSG00000185650/ENSG00000112183/ENSG00000070756…	VIM/YBX1/IGF2BP2/YBX3/DCP1A/ZFP36L2/KHSRP/PSMC3/FXR1/SET/EXOSC6/XPO1/TNPO1/EXOSC2/NUP214/UPF1/NOCT/MAPKAPK2/PSMD13/E2F1/PSMB8/PSMC4/ZFP36L1/RBM24/PABPC1/PSMB1/PSMC2/PSMD12/LARP1/SERBP1/RPS27A/PABPC4/ZFP36/SAMD4A/PRKCD/PSMA4/PSMB4/UBA52/ZC3H12A/YWHAZ/MEX3D/PUM2/HNRNPC/HNRNPD/PRKCA/PCBP4/YTHDF3/ELAVL1/PSMB5/PDE12/ANGEL2/PSMC6/MAPK14/TIRAP/HNRNPA0/MTOR/EXOSC9/PSMD7/DCP2/PSMB6/PSME4/FXR2/CIRBP/PSMD14…	69	40	ENSG00000026025/ENSG00000065978/ENSG00000073792/ENSG00000060138/ENSG00000272886/ENSG00000152518/ENSG00000088247/ENSG00000119335/ENSG00000223496/ENSG00000082898/ENSG00000083312/ENSG00000130713/ENSG00000126883/ENSG00000005007/ENSG00000151014/ENSG00000162889/ENSG00000101412/ENSG00000185650/ENSG00000112183/ENSG00000070756/ENSG00000197170/ENSG00000142864/ENSG00000143947/ENSG00000128016/ENSG00000020577…	29	ENSG00000165916/ENSG00000114416/ENSG00000185627/ENSG00000204264/ENSG00000013275/ENSG00000008018/ENSG00000161057/ENSG00000155506/ENSG00000090621/ENSG00000041357/ENSG00000159377/ENSG00000181588/ENSG00000154229/ENSG00000090097/ENSG00000100804/ENSG00000174840/ENSG00000174606/ENSG00000100519/ENSG00000112062/ENSG00000150455/ENSG00000198793/ENSG00000103035/ENSG00000172795/ENSG00000142507/ENSG00000129245…
BP	GO:1902930	regulation of alcohol biosynthetic process	32/4589	59/14768	0.000180564161975382	0.00646067379555817	ENSG00000147475/ENSG00000066136/ENSG00000109929/ENSG00000160285/ENSG00000079459/ENSG00000112972/ENSG00000185591/ENSG00000140943/ENSG00000104549/ENSG00000163344/ENSG00000107566/ENSG00000099194/ENSG00000169860/ENSG00000167508/ENSG00000100003/ENSG00000012174/ENSG00000125538/ENSG00000101188/ENSG00000196639/ENSG00000119927/ENSG00000113161/ENSG00000160752/ENSG00000001167/ENSG00000110921/ENSG00000170522…	ERLIN2/NFYC/SC5D/LSS/FDFT1/HMGCS1/SP1/MBTPS1/SQLE/PMVK/ERLIN1/SCD/P2RY1/MVD/SEC14L2/MBTPS2/IL1B/NTSR1/HRH1/GPAM/HMGCR/FDPS/NFYA/MVK/ELOVL6/GGPS1/PTK2B/ACACA/APOE/DHCR7/POR/SREBF1	32	11	ENSG00000066136/ENSG00000185591/ENSG00000169860/ENSG00000100003/ENSG00000012174/ENSG00000125538/ENSG00000101188/ENSG00000196639/ENSG00000119927/ENSG00000170522/ENSG00000130203	21	ENSG00000147475/ENSG00000109929/ENSG00000160285/ENSG00000079459/ENSG00000112972/ENSG00000140943/ENSG00000104549/ENSG00000163344/ENSG00000107566/ENSG00000099194/ENSG00000167508/ENSG00000113161/ENSG00000160752/ENSG00000001167/ENSG00000110921/ENSG00000152904/ENSG00000120899/ENSG00000278540/ENSG00000172893/ENSG00000127948/ENSG00000072310
BP	GO:0097711	ciliary basal body-plasma membrane docking	47/4589	96/14768	0.0001816945546464	0.00646171907069741	ENSG00000188229/ENSG00000080824/ENSG00000127824/ENSG00000007168/ENSG00000168778/ENSG00000160299/ENSG00000196230/ENSG00000170312/ENSG00000170027/ENSG00000119397/ENSG00000141577/ENSG00000198707/ENSG00000110274/ENSG00000213923/ENSG00000126001/ENSG00000011143/ENSG00000101367/ENSG00000088986/ENSG00000121289/ENSG00000164953/ENSG00000204852/ENSG00000103540/ENSG00000072864/ENSG00000127914/ENSG00000103494…	TUBB4B/HSP90AA1/TUBA4A/PAFAH1B1/TCTN2/PCNT/TUBB/CDK1/YWHAG/CNTRL/CEP131/CEP290/CEP164/CSNK1E/CEP250/MKS1/MAPRE1/DYNLL1/CEP89/TMEM67/TCTN1/CCP110/NDE1/AKAP9/RPGRIP1L/HAUS1/ODF2/MARK4/CEP192/HAUS6/OFD1/CETN2/ALMS1/FBF1/RAB8A/NINL/PRKAR2B/PPP2R1A/PCM1/HAUS2/TTBK2/PLK1/NPHP1/CEP78/TCTN3/CLASP1/TMEM216	47	18	ENSG00000188229/ENSG00000127824/ENSG00000196230/ENSG00000170312/ENSG00000213923/ENSG00000088986/ENSG00000072864/ENSG00000152240/ENSG00000007047/ENSG00000101639/ENSG00000147874/ENSG00000167461/ENSG00000005249/ENSG00000105568/ENSG00000137814/ENSG00000166851/ENSG00000148019/ENSG00000074054	29	ENSG00000080824/ENSG00000007168/ENSG00000168778/ENSG00000160299/ENSG00000170027/ENSG00000119397/ENSG00000141577/ENSG00000198707/ENSG00000110274/ENSG00000126001/ENSG00000011143/ENSG00000101367/ENSG00000121289/ENSG00000164953/ENSG00000204852/ENSG00000103540/ENSG00000127914/ENSG00000103494/ENSG00000136811/ENSG00000046651/ENSG00000147400/ENSG00000116127/ENSG00000188878/ENSG00000101004/ENSG00000078674…
BP	GO:0016236	macroautophagy	119/4589	290/14768	0.000185672801890479	0.00656342169574295	ENSG00000150867/ENSG00000159363/ENSG00000099940/ENSG00000149547/ENSG00000164305/ENSG00000264364/ENSG00000117758/ENSG00000085978/ENSG00000109270/ENSG00000162409/ENSG00000100216/ENSG00000135341/ENSG00000156469/ENSG00000103148/ENSG00000116260/ENSG00000126581/ENSG00000094631/ENSG00000009844/ENSG00000163820/ENSG00000131558/ENSG00000188554/ENSG00000141564/ENSG00000130204/ENSG00000145782/ENSG00000177628…	PIP4K2A/ATP13A2/SNAP29/EI24/CASP3/DYNLL2/STX12/ATG16L1/LAMTOR3/PRKAA2/TOMM22/MAP3K7/MTERF3/NPRL3/QSOX1/BECN1/HDAC6/VTA1/FYCO1/EXOC4/NBR1/RPTOR/TOMM40/ATG12/GBA/MTM1/ATP6V1E1/MAPK3/YOD1/PRKAG1/UBQLN2/RAB3GAP2/MFN1/KDR/ERN1/SESN1/BNIP3/RHEB/ATP6V1C1/LRSAM1/EXOC7/HTT/RRAGD/UBXN2B/ATP6V0D1/ULK1/PIK3C3/CHMP2B/GAPDH/DYNLL1/LARP1/RAB3GAP1/RPS27A/VPS36/VDAC1/MAPK8/VCP/CALCOCO2/SNX6/TECPR1/SNX5/LAMTOR1/IF…	119	55	ENSG00000150867/ENSG00000159363/ENSG00000099940/ENSG00000149547/ENSG00000164305/ENSG00000085978/ENSG00000109270/ENSG00000135341/ENSG00000156469/ENSG00000116260/ENSG00000009844/ENSG00000130204/ENSG00000145782/ENSG00000131100/ENSG00000180667/ENSG00000181929/ENSG00000188021/ENSG00000128052/ENSG00000178607/ENSG00000080546/ENSG00000176171/ENSG00000106615/ENSG00000215114/ENSG00000111640/ENSG00000088986…	64	ENSG00000264364/ENSG00000117758/ENSG00000162409/ENSG00000100216/ENSG00000103148/ENSG00000126581/ENSG00000094631/ENSG00000163820/ENSG00000131558/ENSG00000188554/ENSG00000141564/ENSG00000177628/ENSG00000171100/ENSG00000102882/ENSG00000118873/ENSG00000171109/ENSG00000155097/ENSG00000148356/ENSG00000182473/ENSG00000197386/ENSG00000025039/ENSG00000159720/ENSG00000177169/ENSG00000078142/ENSG00000083937…
BP	GO:0006301	postreplication repair	29/4589	52/14768	0.000188405511810766	0.00662014097787771	ENSG00000121060/ENSG00000117748/ENSG00000070950/ENSG00000132646/ENSG00000009413/ENSG00000143476/ENSG00000101751/ENSG00000077514/ENSG00000103194/ENSG00000077721/ENSG00000133119/ENSG00000143947/ENSG00000165280/ENSG00000177889/ENSG00000132383/ENSG00000111445/ENSG00000221983/ENSG00000095002/ENSG00000163918/ENSG00000182446/ENSG00000035928/ENSG00000070010/ENSG00000187608/ENSG00000162585/ENSG00000116670…	TRIM25/RPA2/RAD18/PCNA/REV3L/DTL/POLI/POLD3/USP10/UBE2A/RFC3/RPS27A/VCP/UBE2N/RPA1/RFC5/UBA52/MSH2/RFC4/NPLOC4/RFC1/UFD1/ISG15/FAAP20/MAD2L2/PCLAF/UBE2L6/BRCA1/UBB	29	20	ENSG00000121060/ENSG00000117748/ENSG00000070950/ENSG00000132646/ENSG00000143476/ENSG00000077514/ENSG00000103194/ENSG00000077721/ENSG00000133119/ENSG00000143947/ENSG00000177889/ENSG00000132383/ENSG00000111445/ENSG00000221983/ENSG00000095002/ENSG00000163918/ENSG00000035928/ENSG00000116670/ENSG00000166803/ENSG00000170315	9	ENSG00000009413/ENSG00000101751/ENSG00000165280/ENSG00000182446/ENSG00000070010/ENSG00000187608/ENSG00000162585/ENSG00000156587/ENSG00000012048
BP	GO:0031330	negative regulation of cellular catabolic process	90/4589	210/14768	0.000191427695352871	0.00666046836565828	ENSG00000065978/ENSG00000104341/ENSG00000102265/ENSG00000123159/ENSG00000159363/ENSG00000167110/ENSG00000060138/ENSG00000104969/ENSG00000182718/ENSG00000055208/ENSG00000141232/ENSG00000116678/ENSG00000146872/ENSG00000122406/ENSG00000079387/ENSG00000068903/ENSG00000116260/ENSG00000126581/ENSG00000143384/ENSG00000064393/ENSG00000105976/ENSG00000135766/ENSG00000140464/ENSG00000171100/ENSG00000105373…	YBX1/LAPTM4B/TIMP1/GIPC1/ATP13A2/GOLGA2/YBX3/SGTA/ANXA2/TAB2/TOB1/LEPR/TLK2/RPL5/SENP1/SIRT2/QSOX1/BECN1/MCL1/HIPK2/MET/EGLN1/PML/MTM1/NOP53/TAB3/YOD1/PDCL3/TIMP2/NOCT/MAPKAPK2/SECISBP2/E2F1/ATP2B4/UBXN1/PABPC1/DFFA/MTMR9/STAT3/OGT/LARP1/TSPO/ZFP36/TSC1/PPARA/ATRAID/TBC1D14/USP7/RRAGA/DAP/UBE2G2/HFE/PINK1/GSK3A/ERLEC1/PTK2/HDAC4/ETFBKMT/HNRNPC/HERC1/HNRNPD/CST3/UBQLN4/PKP3/ELAVL1/LARS/BAG5/ANGEL2…	90	58	ENSG00000065978/ENSG00000104341/ENSG00000102265/ENSG00000123159/ENSG00000159363/ENSG00000060138/ENSG00000104969/ENSG00000182718/ENSG00000055208/ENSG00000141232/ENSG00000122406/ENSG00000079387/ENSG00000068903/ENSG00000116260/ENSG00000143384/ENSG00000064393/ENSG00000105976/ENSG00000135766/ENSG00000140464/ENSG00000157625/ENSG00000180667/ENSG00000035862/ENSG00000151014/ENSG00000162889/ENSG00000101412…	32	ENSG00000167110/ENSG00000116678/ENSG00000146872/ENSG00000126581/ENSG00000171100/ENSG00000105373/ENSG00000115539/ENSG00000187742/ENSG00000162191/ENSG00000104643/ENSG00000155506/ENSG00000165699/ENSG00000186951/ENSG00000138085/ENSG00000010704/ENSG00000158828/ENSG00000068024/ENSG00000139160/ENSG00000103657/ENSG00000184363/ENSG00000133706/ENSG00000174606/ENSG00000147133/ENSG00000112062/ENSG00000150455…
BP	GO:0051052	regulation of DNA metabolic process	148/4589	372/14768	0.000191823305009586	0.00666046836565828	ENSG00000188486/ENSG00000146648/ENSG00000124795/ENSG00000124762/ENSG00000136830/ENSG00000136238/ENSG00000178188/ENSG00000120129/ENSG00000276043/ENSG00000085224/ENSG00000080824/ENSG00000163191/ENSG00000049130/ENSG00000198585/ENSG00000139579/ENSG00000150753/ENSG00000167232/ENSG00000183684/ENSG00000136807/ENSG00000117748/ENSG00000136997/ENSG00000223496/ENSG00000179218/ENSG00000167513/ENSG00000204217…	H2AFX/EGFR/DEK/CDKN1A/FAM129B/RAC1/SH2B1/DUSP1/UHRF1/ATRX/HSP90AA1/S100A11/KITLG/NUDT16/NABP2/CCT5/ZNF91/ALYREF/CDK9/RPA2/MYC/EXOSC6/CALR/CDT1/BMPR2/TP53BP1/PCNA/TERF1/GTPBP4/PML/PPP2CA/DNA2/SMC1A/GLI2/CDK2/SLF1/CD40/UPF1/MAPK3/E2F7/ANXA3/WRNIP1/UIMC1/BLM/NBN/CDK1/ATF1/FAM168A/PARP3/PARP4/BABAM2/RAD17/FGFR1/TNFAIP1/CHTF18/BAX/TERF2/PAXIP1/MAPK1/DDX11/IL7R/DBF4/TSPYL2/ESCO2/NUCKS1/DFFA/RPS3/MAP2K7…	148	99	ENSG00000188486/ENSG00000146648/ENSG00000124795/ENSG00000124762/ENSG00000136830/ENSG00000120129/ENSG00000276043/ENSG00000163191/ENSG00000049130/ENSG00000139579/ENSG00000183684/ENSG00000117748/ENSG00000136997/ENSG00000223496/ENSG00000167513/ENSG00000204217/ENSG00000132646/ENSG00000147601/ENSG00000140464/ENSG00000113575/ENSG00000138346/ENSG00000072501/ENSG00000074047/ENSG00000123374/ENSG00000133302…	49	ENSG00000136238/ENSG00000178188/ENSG00000085224/ENSG00000080824/ENSG00000198585/ENSG00000150753/ENSG00000167232/ENSG00000136807/ENSG00000179218/ENSG00000067369/ENSG00000107937/ENSG00000102882/ENSG00000087206/ENSG00000123268/ENSG00000054965/ENSG00000041880/ENSG00000158019/ENSG00000152942/ENSG00000076984/ENSG00000174010/ENSG00000184635/ENSG00000109111/ENSG00000186575/ENSG00000166848/ENSG00000072274…
BP	GO:1901292	nucleoside phosphate catabolic process	74/4589	167/14768	0.000203293676357641	0.00701721936980376	ENSG00000102144/ENSG00000067225/ENSG00000120253/ENSG00000093000/ENSG00000198805/ENSG00000124789/ENSG00000079337/ENSG00000162409/ENSG00000181192/ENSG00000198585/ENSG00000141959/ENSG00000205268/ENSG00000135318/ENSG00000073417/ENSG00000030066/ENSG00000165434/ENSG00000139496/ENSG00000134333/ENSG00000139372/ENSG00000135766/ENSG00000183696/ENSG00000125877/ENSG00000101146/ENSG00000126883/ENSG00000123836…	PGK1/PKM/NUP43/NUP50/PNP/NUP153/RAPGEF3/PRKAA2/DHTKD1/NUDT16/PFKL/PDE7A/NT5E/PDE8A/NUP160/PGM2L1/NUP58/LDHA/TDG/EGLN1/UPP1/ITPA/RAE1/NUP214/PFKFB2/PRKAG1/ADA/GCKR/HK2/XDH/NUDT4/AAAS/NUP93/CNP/PDE10A/NUP188/NUP155/GDA/NUDT9/STAT3/HKDC1/ENO1/GAPDH/OGT/HK1/NEIL2/VCP/NDC1/PPARA/NUDT12/NUP35/NUP54/UNG/OGDHL/MBD4/PFKFB4/HDAC4/NUP85/GPX1/NUP205/DCTPP1/NUPL2/SAMHD1/HINT1/NEIL1/EIF6/HPRT1/RACK1/ENO4/NUP88…	74	52	ENSG00000102144/ENSG00000067225/ENSG00000120253/ENSG00000093000/ENSG00000198805/ENSG00000124789/ENSG00000079337/ENSG00000181192/ENSG00000205268/ENSG00000135318/ENSG00000030066/ENSG00000139496/ENSG00000134333/ENSG00000135766/ENSG00000183696/ENSG00000125877/ENSG00000101146/ENSG00000126883/ENSG00000181929/ENSG00000196839/ENSG00000084734/ENSG00000159399/ENSG00000158125/ENSG00000173598/ENSG00000102900…	22	ENSG00000162409/ENSG00000198585/ENSG00000141959/ENSG00000073417/ENSG00000165434/ENSG00000139372/ENSG00000123836/ENSG00000094914/ENSG00000173786/ENSG00000170502/ENSG00000156510/ENSG00000154328/ENSG00000165280/ENSG00000186951/ENSG00000112874/ENSG00000197444/ENSG00000068024/ENSG00000101347/ENSG00000140398/ENSG00000188316/ENSG00000085415/ENSG00000113231
BP	GO:0040017	positive regulation of locomotion	182/4589	470/14768	0.000207710557086109	0.00712775174842857	ENSG00000122861/ENSG00000146648/ENSG00000115310/ENSG00000169429/ENSG00000185033/ENSG00000112715/ENSG00000133818/ENSG00000154764/ENSG00000184371/ENSG00000134954/ENSG00000117525/ENSG00000163739/ENSG00000105971/ENSG00000164171/ENSG00000097007/ENSG00000136238/ENSG00000091136/ENSG00000156427/ENSG00000060339/ENSG00000058085/ENSG00000166900/ENSG00000113140/ENSG00000113070/ENSG00000141741/ENSG00000166949…	PLAU/EGFR/RTN4/CXCL8/SEMA4B/VEGFA/RRAS2/WNT7A/CSF1/ETS1/F3/CXCL1/CAV2/ITGA2/ABL1/RAC1/LAMB1/FGF18/CCAR1/LAMC2/STX3/SPARC/HBEGF/MIEN1/SMAD3/EDN1/CPNE3/ITGA5/ARHGEF2/NRP2/IL6/AGO2/KITLG/BCAR1/DAB2/SPRY2/PLVAP/ITGA3/ELP1/SPHK1/IL1A/MAP3K3/HDAC6/PLPP3/THBS1/SHTN1/ITGB3/SP1/ZNF703/CALR/MYADM/SEMA3F/BMPR2/RPS6KB1/PODXL/NOTCH1/SYDE1/SASH1/IL1R1/DAPK3/THBS4/MET/SEMA6A/TGFBR1/LYN/FGF2/ELP3/KIT/HSPA5/PIK3R…	182	126	ENSG00000122861/ENSG00000146648/ENSG00000115310/ENSG00000169429/ENSG00000185033/ENSG00000112715/ENSG00000133818/ENSG00000154764/ENSG00000184371/ENSG00000134954/ENSG00000117525/ENSG00000163739/ENSG00000105971/ENSG00000164171/ENSG00000097007/ENSG00000091136/ENSG00000156427/ENSG00000060339/ENSG00000058085/ENSG00000166900/ENSG00000113140/ENSG00000113070/ENSG00000166949/ENSG00000078401/ENSG00000085719…	56	ENSG00000136238/ENSG00000141741/ENSG00000070061/ENSG00000094631/ENSG00000187164/ENSG00000179218/ENSG00000128567/ENSG00000167657/ENSG00000113296/ENSG00000106799/ENSG00000138685/ENSG00000134014/ENSG00000157404/ENSG00000107175/ENSG00000102882/ENSG00000065427/ENSG00000124181/ENSG00000008294/ENSG00000101367/ENSG00000083937/ENSG00000184481/ENSG00000100242/ENSG00000090612/ENSG00000143878/ENSG00000115414…
BP	GO:0098781	ncRNA transcription	48/4589	99/14768	0.000209422509604507	0.00714471678115841	ENSG00000101413/ENSG00000155438/ENSG00000144231/ENSG00000118985/ENSG00000139579/ENSG00000143624/ENSG00000140307/ENSG00000136807/ENSG00000185591/ENSG00000163125/ENSG00000143493/ENSG00000106723/ENSG00000105373/ENSG00000104976/ENSG00000108506/ENSG00000173559/ENSG00000197780/ENSG00000164151/ENSG00000188342/ENSG00000104613/ENSG00000125651/ENSG00000143190/ENSG00000148308/ENSG00000187531/ENSG00000013573…	RPRD1B/NIFK/POLR2D/ELL2/NABP2/INTS3/GTF2A2/CDK9/SP1/RPRD2/INTS7/SPIN1/NOP53/SNAPC2/INTS2/NABP1/TAF13/ICE1/GTF2F2/INTS10/GTF2F1/POU2F1/GTF3C5/SIRT7/DDX11/RPRD1A/GTF3C3/POLR2L/SMARCA4/NCBP2/GTF3A/GTF2E2/INTS1/CD3EAP/H2AFY2/POLR1B/H2AFY/NCBP1/INTS12/POLR2E/CAVIN1/ICE2/MTOR/GTF3C6/INTS13/SMARCB1/GTF3C2/POLR2G	48	25	ENSG00000101413/ENSG00000155438/ENSG00000118985/ENSG00000139579/ENSG00000140307/ENSG00000185591/ENSG00000163125/ENSG00000143493/ENSG00000173559/ENSG00000197780/ENSG00000143190/ENSG00000148308/ENSG00000013573/ENSG00000141425/ENSG00000177700/ENSG00000114503/ENSG00000197265/ENSG00000164880/ENSG00000117877/ENSG00000113648/ENSG00000136937/ENSG00000138785/ENSG00000099817/ENSG00000115207/ENSG00000168002	23	ENSG00000144231/ENSG00000143624/ENSG00000136807/ENSG00000106723/ENSG00000105373/ENSG00000104976/ENSG00000108506/ENSG00000164151/ENSG00000188342/ENSG00000104613/ENSG00000125651/ENSG00000187531/ENSG00000119041/ENSG00000127616/ENSG00000122034/ENSG00000099284/ENSG00000125630/ENSG00000177469/ENSG00000128915/ENSG00000198793/ENSG00000155115/ENSG00000064102/ENSG00000099956
BP	GO:0071774	response to fibroblast growth factor	61/4589	133/14768	0.000229721521146097	0.00779194153806531	ENSG00000169429/ENSG00000026508/ENSG00000187678/ENSG00000273706/ENSG00000117139/ENSG00000152518/ENSG00000104332/ENSG00000156427/ENSG00000144231/ENSG00000196562/ENSG00000177706/ENSG00000139318/ENSG00000136158/ENSG00000137801/ENSG00000156642/ENSG00000118523/ENSG00000133059/ENSG00000180730/ENSG00000137440/ENSG00000179295/ENSG00000138685/ENSG00000102882/ENSG00000166225/ENSG00000019549/ENSG00000188342…	CXCL8/CD44/SPRY4/LHX1/KDM5B/ZFP36L2/SFRP1/FGF18/POLR2D/SULF2/FAM20C/DUSP6/SPRY2/THBS1/NPTN/CTGF/DSTYK/SHISA2/FGFBP1/PTPN11/FGF2/MAPK3/FRS2/SNAI2/GTF2F2/FLRT3/GTF2F1/FGFR1/MAPK1/ZFP36L1/POLR2L/SPRED1/RPS27A/ZFP36/NCBP2/POSTN/TNC/HNRNPH1/SPRED2/UBA52/GRB2/HYAL2/KIF16B/NCBP1/CPS1/SPRY1/HNRNPF/POLR2E/FUZ/TIA1/SHOC2/PTBP1/FGFR2/HNRNPA1/IQGAP1/CDC5L/TBX1/POLR2G/UBB/HHIP/FLRT2	61	47	ENSG00000169429/ENSG00000026508/ENSG00000187678/ENSG00000273706/ENSG00000117139/ENSG00000152518/ENSG00000104332/ENSG00000156427/ENSG00000196562/ENSG00000177706/ENSG00000139318/ENSG00000136158/ENSG00000137801/ENSG00000156642/ENSG00000118523/ENSG00000180730/ENSG00000137440/ENSG00000166225/ENSG00000019549/ENSG00000125848/ENSG00000077782/ENSG00000100030/ENSG00000185650/ENSG00000177700/ENSG00000166068…	14	ENSG00000144231/ENSG00000133059/ENSG00000179295/ENSG00000138685/ENSG00000102882/ENSG00000188342/ENSG00000125651/ENSG00000133110/ENSG00000089177/ENSG00000010361/ENSG00000066468/ENSG00000140575/ENSG00000096401/ENSG00000185070
BP	GO:0042060	wound healing	181/4589	468/14768	0.000232610052095207	0.00784457348100389	ENSG00000122861/ENSG00000146648/ENSG00000111252/ENSG00000154764/ENSG00000102265/ENSG00000134954/ENSG00000051382/ENSG00000067225/ENSG00000117525/ENSG00000026508/ENSG00000104368/ENSG00000110047/ENSG00000154127/ENSG00000164305/ENSG00000011422/ENSG00000035403/ENSG00000086062/ENSG00000057019/ENSG00000182718/ENSG00000164171/ENSG00000164111/ENSG00000136238/ENSG00000178188/ENSG00000138119/ENSG00000113140…	PLAU/EGFR/SH2B3/WNT7A/TIMP1/ETS1/PIK3CB/PKM/F3/CD44/PLAT/EHD1/UBASH3B/CASP3/PLAUR/VCL/B4GALT1/DCBLD2/ANXA2/ITGA2/ANXA5/RAC1/SH2B1/MYOF/SPARC/HBEGF/ELK3/RHOC/SMAD3/EDN1/ITGA5/IL6/MAFF/H3F3B/IGFBP1/ITPR2/NOV/IL1A/CYP4F11/THBS1/ITGB3/ERBB2/RAP2B/CD9/ACTG1/CAPZA1/NOTCH1/CSRP1/DAG1/PRKAR2A/PHLDB2/TRPC6/HMG20B/SERPINE2/MYH9/PTPN11/TGFBR1/COL3A1/CD59/LYN/FGF2/MYL12A/FGFR1OP2/PIK3R1/P2RY1/CD40/ADAM15/MAP…	181	121	ENSG00000122861/ENSG00000146648/ENSG00000111252/ENSG00000154764/ENSG00000102265/ENSG00000134954/ENSG00000051382/ENSG00000067225/ENSG00000117525/ENSG00000026508/ENSG00000104368/ENSG00000110047/ENSG00000154127/ENSG00000164305/ENSG00000011422/ENSG00000035403/ENSG00000182718/ENSG00000164171/ENSG00000164111/ENSG00000138119/ENSG00000113140/ENSG00000113070/ENSG00000111145/ENSG00000155366/ENSG00000166949…	60	ENSG00000086062/ENSG00000057019/ENSG00000136238/ENSG00000178188/ENSG00000123104/ENSG00000141736/ENSG00000173402/ENSG00000114302/ENSG00000064961/ENSG00000100345/ENSG00000179295/ENSG00000106799/ENSG00000168542/ENSG00000138685/ENSG00000143537/ENSG00000102882/ENSG00000136631/ENSG00000172725/ENSG00000088256/ENSG00000075624/ENSG00000066777/ENSG00000143507/ENSG00000090621/ENSG00000156052/ENSG00000113161…
BP	GO:0007050	cell cycle arrest	98/4589	233/14768	0.000234222388418601	0.00785381128708772	ENSG00000110092/ENSG00000169429/ENSG00000116717/ENSG00000124762/ENSG00000158435/ENSG00000144580/ENSG00000097007/ENSG00000120129/ENSG00000109270/ENSG00000165490/ENSG00000166949/ENSG00000162409/ENSG00000106144/ENSG00000105810/ENSG00000100614/ENSG00000137801/ENSG00000136807/ENSG00000175793/ENSG00000087586/ENSG00000136997/ENSG00000179218/ENSG00000185340/ENSG00000149115/ENSG00000108819/ENSG00000141564…	CCND1/CXCL8/GADD45A/CDKN1A/CNOT11/CNOT9/ABL1/DUSP1/LAMTOR3/DDIAS/SMAD3/PRKAA2/CASP2/CDK6/PPM1A/THBS1/CDK9/SFN/AURKA/MYC/CALR/GAS2L1/TNKS1BP1/PPP1R9B/RPTOR/PCNA/NOTCH1/JMY/E2F4/DHCR24/CAB39/SKIL/PML/PRNP/EP300/TGFBR1/CDK2/E2F7/PRKAG1/GATA6/CUL5/NBN/CDK1/ID2/PLK3/ERN1/E2F1/NOTCH2/RHEB/BAX/TBRG1/RRAGD/PPP1R15A/FOXO4/MAP3K20/RPS27A/CRLF3/ZNF268/LAMTOR1/TSC1/WHAMM/APBB2/MTBP/RASSF1/RRP8/RPL26/CARM1/UB…	98	67	ENSG00000110092/ENSG00000169429/ENSG00000116717/ENSG00000124762/ENSG00000158435/ENSG00000144580/ENSG00000097007/ENSG00000120129/ENSG00000109270/ENSG00000165490/ENSG00000166949/ENSG00000106144/ENSG00000105810/ENSG00000100614/ENSG00000137801/ENSG00000175793/ENSG00000087586/ENSG00000136997/ENSG00000185340/ENSG00000132646/ENSG00000148400/ENSG00000205250/ENSG00000135932/ENSG00000136603/ENSG00000140464…	31	ENSG00000162409/ENSG00000136807/ENSG00000179218/ENSG00000149115/ENSG00000108819/ENSG00000141564/ENSG00000152409/ENSG00000116133/ENSG00000106799/ENSG00000154144/ENSG00000025039/ENSG00000184481/ENSG00000090612/ENSG00000149357/ENSG00000165699/ENSG00000132275/ENSG00000142453/ENSG00000118046/ENSG00000178053/ENSG00000138182/ENSG00000138035/ENSG00000198157/ENSG00000090097/ENSG00000123080/ENSG00000185499…
BP	GO:1902532	negative regulation of intracellular signal transduction	186/4589	483/14768	0.000249219971821143	0.00828319861764328	ENSG00000108861/ENSG00000142627/ENSG00000116285/ENSG00000026508/ENSG00000187678/ENSG00000011422/ENSG00000164741/ENSG00000060138/ENSG00000104332/ENSG00000097007/ENSG00000120875/ENSG00000010017/ENSG00000075711/ENSG00000120129/ENSG00000165490/ENSG00000143933/ENSG00000162409/ENSG00000116584/ENSG00000139318/ENSG00000136158/ENSG00000005884/ENSG00000103148/ENSG00000149177/ENSG00000116679/ENSG00000129657…	DUSP3/EPHA2/ERRFI1/CD44/SPRY4/PLAUR/DLC1/YBX3/SFRP1/ABL1/DUSP4/RANBP9/DLG1/DUSP1/DDIAS/CALM2/PRKAA2/ARHGEF2/DUSP6/SPRY2/ITGA3/NPRL3/PTPRJ/IVNS1ABP/SEC14L1/PPM1A/PAFAH1B1/MCL1/LIF/NLRP1/THBS1/MYC/MYADM/TMBIM6/SH3BP4/AKT1S1/PPP2CB/CGNL1/PER1/DAG1/HERPUD1/GBA/STK38/SOCS3/SERPINE2/INPP5F/RGS3/DUSP5/MET/PHB/PPP2CA/PRNP/DUSP7/CSK/MTM1/EPHB2/NOP53/LYN/MRAP2/CREB3/AJUBA/TIMP2/AIDA/BCL2L2/CAV1/SNAI2/USP10…	186	119	ENSG00000142627/ENSG00000116285/ENSG00000026508/ENSG00000187678/ENSG00000011422/ENSG00000164741/ENSG00000060138/ENSG00000104332/ENSG00000097007/ENSG00000120875/ENSG00000010017/ENSG00000120129/ENSG00000165490/ENSG00000143933/ENSG00000116584/ENSG00000139318/ENSG00000136158/ENSG00000005884/ENSG00000116679/ENSG00000129657/ENSG00000100614/ENSG00000143384/ENSG00000128342/ENSG00000137801/ENSG00000136997…	67	ENSG00000108861/ENSG00000075711/ENSG00000162409/ENSG00000103148/ENSG00000149177/ENSG00000007168/ENSG00000091592/ENSG00000204673/ENSG00000128849/ENSG00000173402/ENSG00000177628/ENSG00000112079/ENSG00000103653/ENSG00000171100/ENSG00000105373/ENSG00000107175/ENSG00000129473/ENSG00000198746/ENSG00000160014/ENSG00000133794/ENSG00000160703/ENSG00000107581/ENSG00000197283/ENSG00000217128/ENSG00000161904…
BP	GO:0016197	endosomal transport	84/4589	195/14768	0.000251262671087339	0.00828319861764328	ENSG00000073921/ENSG00000104341/ENSG00000142910/ENSG00000103966/ENSG00000110047/ENSG00000070423/ENSG00000169221/ENSG00000184014/ENSG00000175582/ENSG00000039319/ENSG00000188042/ENSG00000173548/ENSG00000049245/ENSG00000165527/ENSG00000141252/ENSG00000115234/ENSG00000009844/ENSG00000130340/ENSG00000104946/ENSG00000198825/ENSG00000065000/ENSG00000141367/ENSG00000105186/ENSG00000103034/ENSG00000104660…	PICALM/LAPTM4B/TINAGL1/EHD4/EHD1/RNF126/TBC1D10B/DENND5A/RAB6A/ZFYVE16/ARL4C/SNX33/VAMP3/ARF6/VPS53/SNX17/VTA1/SNX9/TBC1D17/INPP5F/AP3D1/CLTC/ANKRD27/NDRG4/LEPROTL1/SGSM2/GRIPAP1/TMEM87A/LEPROT/EEA1/TOM1/ABCA1/SPAG9/TMEM87B/PLEKHJ1/HEATR5B/CHMP2B/RPS27A/DPY30/VPS36/VPS52/VCP/RAB11FIP3/SNX6/SNX5/BET1L/YKT6/LAMTOR1/UBAP1/BLOC1S3/VPS37B/TBC1D14/AP5Z1/VPS25/CHMP7/ANKRD50/SNX8/EHD2/UBA52/DENND2A/AP5M1…	84	39	ENSG00000073921/ENSG00000104341/ENSG00000142910/ENSG00000103966/ENSG00000110047/ENSG00000070423/ENSG00000175582/ENSG00000039319/ENSG00000188042/ENSG00000173548/ENSG00000049245/ENSG00000165527/ENSG00000115234/ENSG00000009844/ENSG00000130340/ENSG00000198825/ENSG00000104660/ENSG00000103978/ENSG00000213625/ENSG00000165029/ENSG00000143947/ENSG00000162961/ENSG00000136100/ENSG00000129515/ENSG00000089006…	45	ENSG00000169221/ENSG00000184014/ENSG00000141252/ENSG00000104946/ENSG00000065000/ENSG00000141367/ENSG00000105186/ENSG00000103034/ENSG00000141258/ENSG00000068400/ENSG00000102189/ENSG00000100284/ENSG00000008294/ENSG00000153214/ENSG00000104886/ENSG00000008869/ENSG00000083937/ENSG00000223501/ENSG00000165280/ENSG00000090565/ENSG00000177951/ENSG00000149357/ENSG00000189114/ENSG00000242802/ENSG00000147457…
BP	GO:0051236	establishment of RNA localization	84/4589	195/14768	0.000251262671087339	0.00828319861764328	ENSG00000138757/ENSG00000119392/ENSG00000116698/ENSG00000120253/ENSG00000073792/ENSG00000093000/ENSG00000124789/ENSG00000088247/ENSG00000137312/ENSG00000144231/ENSG00000163577/ENSG00000183684/ENSG00000030066/ENSG00000139496/ENSG00000082898/ENSG00000091542/ENSG00000147601/ENSG00000132661/ENSG00000108349/ENSG00000157020/ENSG00000105373/ENSG00000173744/ENSG00000014164/ENSG00000101146/ENSG00000126883…	G3BP2/GLE1/SMG7/NUP43/IGF2BP2/NUP50/NUP153/KHSRP/FLOT1/POLR2D/EIF5A2/ALYREF/NUP160/NUP58/XPO1/ALKBH5/TERF1/NXT1/CASC3/SEC13/NOP53/AGFG1/ZC3H3/RAE1/NUP214/UPF1/BICD2/SRSF4/SIDT2/NUDT4/AAAS/CPSF2/NUP93/NUP188/ZFP36L1/SRSF2/NUP155/THOC7/SNUPN/SRSF7/ZFP36/NCBP2/NDC1/MX2/FYTTD1/TSC1/XPOT/NUP35/THOC6/SUPT6H/NUP54/CPSF6/ATXN2/DDX39A/RPS15/NUP85/NCBP1/DDX39B/NUP205/PNPT1/CPSF3/SRSF3/SLBP/TGFBR2/TOMM20/NU…	84	60	ENSG00000116698/ENSG00000120253/ENSG00000073792/ENSG00000093000/ENSG00000124789/ENSG00000088247/ENSG00000163577/ENSG00000183684/ENSG00000030066/ENSG00000139496/ENSG00000082898/ENSG00000091542/ENSG00000147601/ENSG00000132661/ENSG00000108349/ENSG00000173744/ENSG00000014164/ENSG00000101146/ENSG00000126883/ENSG00000005007/ENSG00000116350/ENSG00000173598/ENSG00000102900/ENSG00000095319/ENSG00000185650…	24	ENSG00000138757/ENSG00000119392/ENSG00000137312/ENSG00000144231/ENSG00000157020/ENSG00000105373/ENSG00000185963/ENSG00000149577/ENSG00000094914/ENSG00000165934/ENSG00000163634/ENSG00000169371/ENSG00000183486/ENSG00000165699/ENSG00000131652/ENSG00000109111/ENSG00000123136/ENSG00000138035/ENSG00000119203/ENSG00000173726/ENSG00000164609/ENSG00000085415/ENSG00000140829/ENSG00000173273
BP	GO:0070301	cellular response to hydrogen peroxide	41/4589	82/14768	0.00025973840724357	0.00851477638941492	ENSG00000134954/ENSG00000138061/ENSG00000097007/ENSG00000136244/ENSG00000126581/ENSG00000094631/ENSG00000073417/ENSG00000181019/ENSG00000132646/ENSG00000137672/ENSG00000105976/ENSG00000115694/ENSG00000173848/ENSG00000170312/ENSG00000127528/ENSG00000118503/ENSG00000176171/ENSG00000102900/ENSG00000136810/ENSG00000197442/ENSG00000167601/ENSG00000149273/ENSG00000154059/ENSG00000137275/ENSG00000163932…	ETS1/CYP1B1/ABL1/IL6/BECN1/HDAC6/PDE8A/NQO1/PCNA/TRPC6/MET/STK25/NET1/CDK1/KLF2/TNFAIP3/BNIP3/NUP93/TXN/MAP3K5/AXL/RPS3/IMPACT/RIPK1/PRKCD/RHOB/FOXO3/PPIF/FOXO1/PINK1/FXN/CST3/KLF4/MAPK13/PCGF2/STK26/ECT2/RACK1/EZH2/PDGFD/HDAC2	41	32	ENSG00000134954/ENSG00000097007/ENSG00000136244/ENSG00000181019/ENSG00000132646/ENSG00000137672/ENSG00000105976/ENSG00000173848/ENSG00000170312/ENSG00000127528/ENSG00000118503/ENSG00000176171/ENSG00000102900/ENSG00000136810/ENSG00000197442/ENSG00000167601/ENSG00000149273/ENSG00000137275/ENSG00000163932/ENSG00000118689/ENSG00000108179/ENSG00000165060/ENSG00000101439/ENSG00000136826/ENSG00000156711…	9	ENSG00000138061/ENSG00000126581/ENSG00000094631/ENSG00000073417/ENSG00000115694/ENSG00000154059/ENSG00000143878/ENSG00000150907/ENSG00000158828
BP	GO:0042176	regulation of protein catabolic process	137/4589	343/14768	0.000266718899483616	0.00869503612316587	ENSG00000146648/ENSG00000104341/ENSG00000102265/ENSG00000123159/ENSG00000159363/ENSG00000153395/ENSG00000104969/ENSG00000182718/ENSG00000179262/ENSG00000114062/ENSG00000164736/ENSG00000146872/ENSG00000122406/ENSG00000165916/ENSG00000166949/ENSG00000079387/ENSG00000155096/ENSG00000080824/ENSG00000153071/ENSG00000068903/ENSG00000173548/ENSG00000014123/ENSG00000064393/ENSG00000087586/ENSG00000173334…	EGFR/LAPTM4B/TIMP1/GIPC1/ATP13A2/LPCAT1/SGTA/ANXA2/RAD23A/UBE3A/SOX17/TLK2/RPL5/PSMC3/SMAD3/SENP1/AZIN1/HSP90AA1/DAB2/SIRT2/SNX33/UFL1/HIPK2/AURKA/TRIB1/XPO1/RNF114/FAM83D/USP5/SNX9/HERPUD1/ARAF/GBA/SERPINE2/PHB/PML/DTL/MTM1/NOP53/CUL4B/WWP1/MAD2L1/YOD1/PDCL3/TIMP2/UBQLN2/CAV1/DVL1/TNFAIP3/PLK3/DDA1/SMURF2/WWP2/ARNTL/OAZ2/IL1B/UBXN1/PSMC4/CSNK1E/RNF40/NRDC/ATXN3/TRIB2/PSMC2/RHBDF1/RAD23B/OGT/SUMO…	137	85	ENSG00000146648/ENSG00000104341/ENSG00000102265/ENSG00000123159/ENSG00000159363/ENSG00000104969/ENSG00000182718/ENSG00000164736/ENSG00000122406/ENSG00000166949/ENSG00000079387/ENSG00000153071/ENSG00000068903/ENSG00000173548/ENSG00000064393/ENSG00000087586/ENSG00000173334/ENSG00000082898/ENSG00000124226/ENSG00000101447/ENSG00000130340/ENSG00000051108/ENSG00000078061/ENSG00000135919/ENSG00000167085…	52	ENSG00000153395/ENSG00000179262/ENSG00000114062/ENSG00000146872/ENSG00000165916/ENSG00000155096/ENSG00000080824/ENSG00000014123/ENSG00000111667/ENSG00000177628/ENSG00000171100/ENSG00000105373/ENSG00000158290/ENSG00000115539/ENSG00000133794/ENSG00000180304/ENSG00000162191/ENSG00000013275/ENSG00000103549/ENSG00000078618/ENSG00000161057/ENSG00000188612/ENSG00000165280/ENSG00000138085/ENSG00000166167…
BP	GO:0034404	nucleobase-containing small molecule biosynthetic process	89/4589	209/14768	0.000269300350427336	0.00873068760390945	ENSG00000102144/ENSG00000067225/ENSG00000120253/ENSG00000093000/ENSG00000198805/ENSG00000124789/ENSG00000079337/ENSG00000162409/ENSG00000167900/ENSG00000181192/ENSG00000198585/ENSG00000141959/ENSG00000205268/ENSG00000135318/ENSG00000123505/ENSG00000073417/ENSG00000030066/ENSG00000165434/ENSG00000139496/ENSG00000166548/ENSG00000134333/ENSG00000139372/ENSG00000135766/ENSG00000183696/ENSG00000125877…	PGK1/PKM/NUP43/NUP50/PNP/NUP153/RAPGEF3/PRKAA2/TK1/DHTKD1/NUDT16/PFKL/PDE7A/NT5E/AMD1/PDE8A/NUP160/PGM2L1/NUP58/TK2/LDHA/TDG/EGLN1/UPP1/ITPA/RAE1/NUP214/PFKFB2/PRKAG1/PDCL3/ADA/GCKR/HK2/XDH/NUDT4/AAAS/NUP93/CNP/PDE10A/NUP188/NUP155/GDA/NUDT9/STAT3/HKDC1/ENO1/GAPDH/OGT/CTPS1/HK1/NEIL2/VCP/NDC1/QTRT2/PPARA/NUDT12/NUP35/NUP54/UNG/OGDHL/NME7/MBD4/PFKFB4/HDAC4/NUP85/GPX1/NUP205/DCTPP1/NME6/NUPL2/SAMHD…	89	61	ENSG00000102144/ENSG00000067225/ENSG00000120253/ENSG00000093000/ENSG00000198805/ENSG00000124789/ENSG00000079337/ENSG00000167900/ENSG00000181192/ENSG00000205268/ENSG00000135318/ENSG00000123505/ENSG00000030066/ENSG00000139496/ENSG00000134333/ENSG00000135766/ENSG00000183696/ENSG00000125877/ENSG00000101146/ENSG00000126883/ENSG00000181929/ENSG00000196839/ENSG00000084734/ENSG00000159399/ENSG00000158125…	28	ENSG00000162409/ENSG00000198585/ENSG00000141959/ENSG00000073417/ENSG00000165434/ENSG00000166548/ENSG00000139372/ENSG00000123836/ENSG00000115539/ENSG00000094914/ENSG00000173786/ENSG00000170502/ENSG00000156510/ENSG00000154328/ENSG00000165280/ENSG00000186951/ENSG00000112874/ENSG00000197444/ENSG00000143156/ENSG00000068024/ENSG00000172113/ENSG00000101347/ENSG00000140398/ENSG00000168803/ENSG00000094841…
BP	GO:0032434	regulation of proteasomal ubiquitin-dependent protein catabolic process	55/4589	118/14768	0.000275717328932388	0.00888961146250138	ENSG00000123159/ENSG00000104969/ENSG00000179262/ENSG00000146872/ENSG00000079387/ENSG00000153071/ENSG00000068903/ENSG00000014123/ENSG00000087586/ENSG00000173334/ENSG00000124226/ENSG00000111667/ENSG00000051108/ENSG00000078061/ENSG00000177628/ENSG00000171100/ENSG00000105373/ENSG00000188021/ENSG00000105974/ENSG00000107404/ENSG00000173846/ENSG00000130311/ENSG00000162191/ENSG00000213923/ENSG00000071575…	GIPC1/SGTA/RAD23A/TLK2/SENP1/DAB2/SIRT2/UFL1/AURKA/TRIB1/RNF114/USP5/HERPUD1/ARAF/GBA/MTM1/NOP53/UBQLN2/CAV1/DVL1/PLK3/DDA1/UBXN1/CSNK1E/TRIB2/RAD23B/OGT/SUMO2/VCP/UBE2K/RNF14/IL33/USP7/FBXO22/HFE/PIAS1/NUB1/GSK3A/RNF144B/LONRF1/UBQLN4/BAG5/STUB1/TAF1/PSEN1/RYBP/SDCBP/LONRF3/CSNK1A1/RACK1/SVIP/RNF19B/PRKN/PLK1/CLU	55	34	ENSG00000123159/ENSG00000104969/ENSG00000079387/ENSG00000153071/ENSG00000068903/ENSG00000087586/ENSG00000173334/ENSG00000124226/ENSG00000051108/ENSG00000078061/ENSG00000188021/ENSG00000105974/ENSG00000107404/ENSG00000173846/ENSG00000130311/ENSG00000213923/ENSG00000071575/ENSG00000119318/ENSG00000147162/ENSG00000137033/ENSG00000187555/ENSG00000033800/ENSG00000013374/ENSG00000105723/ENSG00000160803…	21	ENSG00000179262/ENSG00000146872/ENSG00000014123/ENSG00000111667/ENSG00000177628/ENSG00000171100/ENSG00000105373/ENSG00000162191/ENSG00000188612/ENSG00000165280/ENSG00000078140/ENSG00000013561/ENSG00000167196/ENSG00000010704/ENSG00000137393/ENSG00000154359/ENSG00000103266/ENSG00000147133/ENSG00000113712/ENSG00000198168/ENSG00000185345
BP	GO:2000134	negative regulation of G1/S transition of mitotic cell cycle	48/4589	100/14768	0.000282495392105783	0.0090075236698446	ENSG00000110092/ENSG00000116717/ENSG00000124762/ENSG00000158435/ENSG00000144580/ENSG00000106144/ENSG00000160310/ENSG00000117748/ENSG00000175793/ENSG00000087586/ENSG00000149115/ENSG00000132646/ENSG00000205250/ENSG00000140464/ENSG00000100393/ENSG00000148411/ENSG00000123374/ENSG00000165891/ENSG00000170312/ENSG00000173846/ENSG00000172716/ENSG00000101412/ENSG00000087088/ENSG00000143947/ENSG00000167797…	CCND1/GADD45A/CDKN1A/CNOT11/CNOT9/CASP2/PRMT2/RPA2/SFN/AURKA/TNKS1BP1/PCNA/E2F4/PML/EP300/NACC2/CDK2/E2F7/CDK1/PLK3/SLFN11/E2F1/BAX/RPS27A/CDK2AP2/RPL26/CTDSP2/CARM1/FBXO7/UBA52/CNOT8/CDC73/RB1/KLF4/PCBP4/MUC1/CNOT3/CNOT6/BCL2/CHEK2/BRD7/FHL1/RFWD3/RGCC/CTDSPL/CNOT4/EZH2/UBB	48	39	ENSG00000110092/ENSG00000116717/ENSG00000124762/ENSG00000158435/ENSG00000144580/ENSG00000106144/ENSG00000117748/ENSG00000175793/ENSG00000087586/ENSG00000132646/ENSG00000205250/ENSG00000140464/ENSG00000100393/ENSG00000123374/ENSG00000165891/ENSG00000170312/ENSG00000173846/ENSG00000172716/ENSG00000101412/ENSG00000087088/ENSG00000143947/ENSG00000161970/ENSG00000175215/ENSG00000221983/ENSG00000155508…	9	ENSG00000160310/ENSG00000149115/ENSG00000148411/ENSG00000167797/ENSG00000142453/ENSG00000100225/ENSG00000090097/ENSG00000185499/ENSG00000166164
BP	GO:0016024	CDP-diacylglycerol biosynthetic process	10/4589	12/14768	0.000283979529468516	0.0090075236698446	ENSG00000138678/ENSG00000163624/ENSG00000101290/ENSG00000204310/ENSG00000160216/ENSG00000155189/ENSG00000119927/ENSG00000158669/ENSG00000169692/ENSG00000026652	GPAT3/CDS1/CDS2/AGPAT1/AGPAT3/AGPAT5/GPAM/GPAT4/AGPAT2/AGPAT4	10	7	ENSG00000138678/ENSG00000163624/ENSG00000204310/ENSG00000155189/ENSG00000119927/ENSG00000158669/ENSG00000169692	3	ENSG00000101290/ENSG00000160216/ENSG00000026652
BP	GO:0044090	positive regulation of vacuole organization	10/4589	12/14768	0.000283979529468516	0.0090075236698446	ENSG00000150867/ENSG00000182718/ENSG00000126581/ENSG00000118873/ENSG00000148356/ENSG00000177169/ENSG00000115839/ENSG00000097033/ENSG00000166908/ENSG00000276293	PIP4K2A/ANXA2/BECN1/RAB3GAP2/LRSAM1/ULK1/RAB3GAP1/SH3GLB1/PIP4K2C/PIP4K2B	10	4	ENSG00000150867/ENSG00000182718/ENSG00000097033/ENSG00000166908	6	ENSG00000126581/ENSG00000118873/ENSG00000148356/ENSG00000177169/ENSG00000115839/ENSG00000276293
BP	GO:0046825	regulation of protein export from nucleus	23/4589	39/14768	0.000285803482777559	0.00901663890827267	ENSG00000136938/ENSG00000079337/ENSG00000100614/ENSG00000175793/ENSG00000152104/ENSG00000082898/ENSG00000179295/ENSG00000014164/ENSG00000136810/ENSG00000125538/ENSG00000151929/ENSG00000109111/ENSG00000148737/ENSG00000086589/ENSG00000165949/ENSG00000115137/ENSG00000183087/ENSG00000137770/ENSG00000132953/ENSG00000100401/ENSG00000152332/ENSG00000067066/ENSG00000102119	ANP32B/RAPGEF3/PPM1A/SFN/PTPN14/XPO1/PTPN11/ZC3H3/TXN/IL1B/BAG3/SUPT6H/TCF7L2/RBM22/IFI27/DNAJC27/GAS6/CTDSPL2/XPO4/RANGAP1/UHMK1/SP100/EMD	23	16	ENSG00000136938/ENSG00000079337/ENSG00000100614/ENSG00000175793/ENSG00000152104/ENSG00000082898/ENSG00000014164/ENSG00000136810/ENSG00000125538/ENSG00000151929/ENSG00000148737/ENSG00000086589/ENSG00000137770/ENSG00000132953/ENSG00000100401/ENSG00000152332	7	ENSG00000179295/ENSG00000109111/ENSG00000165949/ENSG00000115137/ENSG00000183087/ENSG00000067066/ENSG00000102119
BP	GO:0006275	regulation of DNA replication	53/4589	113/14768	0.000291076000633926	0.00910049506167664	ENSG00000146648/ENSG00000136238/ENSG00000085224/ENSG00000163191/ENSG00000049130/ENSG00000179218/ENSG00000167513/ENSG00000132646/ENSG00000147601/ENSG00000107937/ENSG00000113575/ENSG00000138346/ENSG00000072501/ENSG00000074047/ENSG00000123374/ENSG00000165891/ENSG00000124535/ENSG00000197299/ENSG00000104320/ENSG00000170312/ENSG00000123268/ENSG00000152942/ENSG00000077782/ENSG00000109079/ENSG00000127586…	EGFR/RAC1/ATRX/S100A11/KITLG/CALR/CDT1/PCNA/TERF1/GTPBP4/PPP2CA/DNA2/SMC1A/GLI2/CDK2/E2F7/WRNIP1/BLM/NBN/CDK1/ATF1/RAD17/FGFR1/TNFAIP1/CHTF18/TERF2/DBF4/TSPYL2/ESCO2/NUCKS1/RFC3/JUN/CDC6/RFC5/NF2/ACVRL1/IGF1R/TIMELESS/RFC4/CST3/STN1/GMNN/DBF4B/PDGFA/PPP2R1A/CHEK2/DSCC1/WAPL/DHX9/EHMT2/MAP2K4/ATR/CCDC88A	53	41	ENSG00000146648/ENSG00000163191/ENSG00000049130/ENSG00000167513/ENSG00000132646/ENSG00000147601/ENSG00000113575/ENSG00000138346/ENSG00000072501/ENSG00000074047/ENSG00000123374/ENSG00000165891/ENSG00000124535/ENSG00000197299/ENSG00000104320/ENSG00000170312/ENSG00000077782/ENSG00000109079/ENSG00000127586/ENSG00000132604/ENSG00000006634/ENSG00000184205/ENSG00000171320/ENSG00000069275/ENSG00000133119…	12	ENSG00000136238/ENSG00000085224/ENSG00000179218/ENSG00000107937/ENSG00000123268/ENSG00000152942/ENSG00000186575/ENSG00000140443/ENSG00000111602/ENSG00000107960/ENSG00000062650/ENSG00000204371
BP	GO:0032535	regulation of cellular component size	135/4589	338/14768	0.000294806255429439	0.00910049506167664	ENSG00000073921/ENSG00000115310/ENSG00000185033/ENSG00000112715/ENSG00000154764/ENSG00000273749/ENSG00000159363/ENSG00000085733/ENSG00000097007/ENSG00000136238/ENSG00000076356/ENSG00000106683/ENSG00000075711/ENSG00000183853/ENSG00000165410/ENSG00000169213/ENSG00000179604/ENSG00000118785/ENSG00000078401/ENSG00000163171/ENSG00000136802/ENSG00000090924/ENSG00000111229/ENSG00000184349/ENSG00000007168…	PICALM/RTN4/SEMA4B/VEGFA/WNT7A/CYFIP1/ATP13A2/CTTN/ABL1/RAC1/PLXNA2/LIMK1/DLG1/KIRREL1/CFL2/RAB3B/CDC42EP4/SPP1/EDN1/CDC42EP3/LRRC8A/PLEKHG2/ARPC3/EFNA5/PAFAH1B1/ARF6/CLCN3/SHTN1/ANXA7/TMOD1/FMN1/GOLGA4/MYADM/SEMA3F/EPS8/AKT1S1/WIPF2/BMPR2/CAPZA1/RPTOR/JMY/E2F4/CREB1/CAPG/TENM1/DRAXIN/NCKAP1/TWF2/FCHSD2/L1CAM/TMSB10/GDI1/CDC42EP1/CORO1B/WDR36/KCNN4/CARMIL1/F2RL1/SEMA7A/KCNMA1/IL7R/ARPC5L/DPYSL2/A…	135	83	ENSG00000073921/ENSG00000115310/ENSG00000185033/ENSG00000112715/ENSG00000154764/ENSG00000273749/ENSG00000159363/ENSG00000097007/ENSG00000076356/ENSG00000183853/ENSG00000165410/ENSG00000169213/ENSG00000179604/ENSG00000118785/ENSG00000078401/ENSG00000163171/ENSG00000136802/ENSG00000090924/ENSG00000111229/ENSG00000184349/ENSG00000165527/ENSG00000136842/ENSG00000179820/ENSG00000001617/ENSG00000151491…	52	ENSG00000085733/ENSG00000136238/ENSG00000106683/ENSG00000075711/ENSG00000007168/ENSG00000109572/ENSG00000187164/ENSG00000138279/ENSG00000248905/ENSG00000144674/ENSG00000204673/ENSG00000141564/ENSG00000152409/ENSG00000009694/ENSG00000198910/ENSG00000203879/ENSG00000172725/ENSG00000066777/ENSG00000011021/ENSG00000140199/ENSG00000158528/ENSG00000196405/ENSG00000128872/ENSG00000186868/ENSG00000134215…
BP	GO:0000083	regulation of transcription involved in G1/S transition of mitotic cell cycle	18/4589	28/14768	0.000296215841305426	0.00910049506167664	ENSG00000141867/ENSG00000171848/ENSG00000167513/ENSG00000133101/ENSG00000132646/ENSG00000205250/ENSG00000172059/ENSG00000165891/ENSG00000115738/ENSG00000228716/ENSG00000101412/ENSG00000094804/ENSG00000112029/ENSG00000101868/ENSG00000139687/ENSG00000156273/ENSG00000149308/ENSG00000093009	BRD4/RRM2/CDT1/CCNA1/PCNA/E2F4/KLF11/E2F7/ID2/DHFR/E2F1/CDC6/FBXO5/POLA1/RB1/BACH1/NPAT/CDC45	18	18	ENSG00000141867/ENSG00000171848/ENSG00000167513/ENSG00000133101/ENSG00000132646/ENSG00000205250/ENSG00000172059/ENSG00000165891/ENSG00000115738/ENSG00000228716/ENSG00000101412/ENSG00000094804/ENSG00000112029/ENSG00000101868/ENSG00000139687/ENSG00000156273/ENSG00000149308/ENSG00000093009	0
BP	GO:0030970	retrograde protein transport, ER to cytosol	18/4589	28/14768	0.000296215841305426	0.00910049506167664	ENSG00000113194/ENSG00000101294/ENSG00000051108/ENSG00000115307/ENSG00000168936/ENSG00000180667/ENSG00000071537/ENSG00000131871/ENSG00000165280/ENSG00000184787/ENSG00000068912/ENSG00000182446/ENSG00000070010/ENSG00000174672/ENSG00000198168/ENSG00000106803/ENSG00000198833/ENSG00000088298	FAF2/HM13/HERPUD1/AUP1/TMEM129/YOD1/SEL1L/SELENOS/VCP/UBE2G2/ERLEC1/NPLOC4/UFD1/BRSK2/SVIP/SEC61B/UBE2J1/EDEM2	18	9	ENSG00000113194/ENSG00000101294/ENSG00000051108/ENSG00000180667/ENSG00000131871/ENSG00000184787/ENSG00000068912/ENSG00000106803/ENSG00000198833	9	ENSG00000115307/ENSG00000168936/ENSG00000071537/ENSG00000165280/ENSG00000182446/ENSG00000070010/ENSG00000174672/ENSG00000198168/ENSG00000088298
BP	GO:1903513	endoplasmic reticulum to cytosol transport	18/4589	28/14768	0.000296215841305426	0.00910049506167664	ENSG00000113194/ENSG00000101294/ENSG00000051108/ENSG00000115307/ENSG00000168936/ENSG00000180667/ENSG00000071537/ENSG00000131871/ENSG00000165280/ENSG00000184787/ENSG00000068912/ENSG00000182446/ENSG00000070010/ENSG00000174672/ENSG00000198168/ENSG00000106803/ENSG00000198833/ENSG00000088298	FAF2/HM13/HERPUD1/AUP1/TMEM129/YOD1/SEL1L/SELENOS/VCP/UBE2G2/ERLEC1/NPLOC4/UFD1/BRSK2/SVIP/SEC61B/UBE2J1/EDEM2	18	9	ENSG00000113194/ENSG00000101294/ENSG00000051108/ENSG00000180667/ENSG00000131871/ENSG00000184787/ENSG00000068912/ENSG00000106803/ENSG00000198833	9	ENSG00000115307/ENSG00000168936/ENSG00000071537/ENSG00000165280/ENSG00000182446/ENSG00000070010/ENSG00000174672/ENSG00000198168/ENSG00000088298
BP	GO:0035967	cellular response to topologically incorrect protein	71/4589	161/14768	0.000321417641447159	0.00982332666672879	ENSG00000110092/ENSG00000169429/ENSG00000197930/ENSG00000138674/ENSG00000070423/ENSG00000198380/ENSG00000044090/ENSG00000198919/ENSG00000146678/ENSG00000094631/ENSG00000101199/ENSG00000179218/ENSG00000213676/ENSG00000140943/ENSG00000139644/ENSG00000182934/ENSG00000051108/ENSG00000090520/ENSG00000109133/ENSG00000100393/ENSG00000044574/ENSG00000145675/ENSG00000107175/ENSG00000180667/ENSG00000182158…	CCND1/CXCL8/ERO1A/SEC31A/RNF126/GFPT1/CUL7/DZIP3/IGFBP1/HDAC6/ARFGAP1/CALR/ATF6B/MBTPS1/TMBIM6/SRPRA/HERPUD1/DNAJB11/TMEM33/EP300/HSPA5/PIK3R1/CREB3/YOD1/CREB3L2/MBTPS2/KLHDC3/SEC61A1/ERN1/BAX/DDX11/TSPYL2/ATXN3/PPP1R15A/ATP6V0D1/SELENOS/HDGF/DNAJB12/EXTL3/VCP/KLHL15/HSPA13/PREB/CXXC1/CTDSP2/ATF3/GSK3A/FICD/HSPA4/STUB1/RNF185/ADD1/HSPA9/UFD1/POMT2/DAXX/RACK1/UGGT1/ATF6/SDF2/GOSR2/SEC61B/HSPA4L/LM…	71	35	ENSG00000110092/ENSG00000169429/ENSG00000138674/ENSG00000070423/ENSG00000146678/ENSG00000101199/ENSG00000139644/ENSG00000182934/ENSG00000051108/ENSG00000090520/ENSG00000100393/ENSG00000044574/ENSG00000145675/ENSG00000180667/ENSG00000012174/ENSG00000058262/ENSG00000178607/ENSG00000087088/ENSG00000013573/ENSG00000184205/ENSG00000066427/ENSG00000087074/ENSG00000131871/ENSG00000138073/ENSG00000154832…	36	ENSG00000197930/ENSG00000198380/ENSG00000044090/ENSG00000198919/ENSG00000094631/ENSG00000179218/ENSG00000213676/ENSG00000140943/ENSG00000109133/ENSG00000107175/ENSG00000182158/ENSG00000124702/ENSG00000159720/ENSG00000143321/ENSG00000148719/ENSG00000012232/ENSG00000165280/ENSG00000174010/ENSG00000155304/ENSG00000198855/ENSG00000170606/ENSG00000103266/ENSG00000138942/ENSG00000087274/ENSG00000113013…
BP	GO:0051984	positive regulation of chromosome segregation	17/4589	26/14768	0.000324788475054482	0.009874915915128	ENSG00000068903/ENSG00000126581/ENSG00000168496/ENSG00000070950/ENSG00000167513/ENSG00000133302/ENSG00000141552/ENSG00000013573/ENSG00000137497/ENSG00000094804/ENSG00000163029/ENSG00000113648/ENSG00000139687/ENSG00000135476/ENSG00000126787/ENSG00000116560/ENSG00000153187	SIRT2/BECN1/FEN1/RAD18/CDT1/SLF1/ANAPC11/DDX11/NUMA1/CDC6/SMC6/H2AFY/RB1/ESPL1/DLGAP5/SFPQ/HNRNPU	17	12	ENSG00000068903/ENSG00000168496/ENSG00000070950/ENSG00000167513/ENSG00000133302/ENSG00000141552/ENSG00000013573/ENSG00000094804/ENSG00000163029/ENSG00000113648/ENSG00000139687/ENSG00000116560	5	ENSG00000126581/ENSG00000137497/ENSG00000135476/ENSG00000126787/ENSG00000153187
BP	GO:0009895	negative regulation of catabolic process	102/4589	246/14768	0.000331297560561829	0.0100208973473032	ENSG00000146648/ENSG00000065978/ENSG00000104341/ENSG00000102265/ENSG00000123159/ENSG00000159363/ENSG00000167110/ENSG00000060138/ENSG00000104969/ENSG00000182718/ENSG00000055208/ENSG00000141232/ENSG00000116678/ENSG00000146872/ENSG00000122406/ENSG00000166949/ENSG00000079387/ENSG00000155096/ENSG00000068903/ENSG00000116260/ENSG00000126581/ENSG00000143384/ENSG00000064393/ENSG00000135919/ENSG00000105976…	EGFR/YBX1/LAPTM4B/TIMP1/GIPC1/ATP13A2/GOLGA2/YBX3/SGTA/ANXA2/TAB2/TOB1/LEPR/TLK2/RPL5/SMAD3/SENP1/AZIN1/SIRT2/QSOX1/BECN1/MCL1/HIPK2/SERPINE2/MET/PHB/EGLN1/PML/MTM1/NOP53/MAD2L1/TAB3/YOD1/PDCL3/TIMP2/NOCT/MAPKAPK2/SECISBP2/E2F1/IL1B/ATP2B4/UBXN1/PABPC1/DFFA/MTMR9/STAT3/OGT/LARP1/TSPO/ZFP36/TSC1/PPARA/ATRAID/TBC1D14/USP7/RRAGA/DAP/UBE2G2/HFE/BSCL2/PINK1/GSK3A/ERLEC1/PTK2/HDAC4/ETFBKMT/HNRNPC/HERC1…	102	68	ENSG00000146648/ENSG00000065978/ENSG00000104341/ENSG00000102265/ENSG00000123159/ENSG00000159363/ENSG00000060138/ENSG00000104969/ENSG00000182718/ENSG00000055208/ENSG00000141232/ENSG00000122406/ENSG00000166949/ENSG00000079387/ENSG00000068903/ENSG00000116260/ENSG00000143384/ENSG00000064393/ENSG00000135919/ENSG00000105976/ENSG00000167085/ENSG00000135766/ENSG00000140464/ENSG00000164109/ENSG00000157625…	34	ENSG00000167110/ENSG00000116678/ENSG00000146872/ENSG00000155096/ENSG00000126581/ENSG00000171100/ENSG00000105373/ENSG00000115539/ENSG00000187742/ENSG00000162191/ENSG00000104643/ENSG00000155506/ENSG00000165699/ENSG00000186951/ENSG00000138085/ENSG00000010704/ENSG00000158828/ENSG00000068024/ENSG00000139160/ENSG00000103657/ENSG00000184363/ENSG00000133706/ENSG00000174606/ENSG00000147133/ENSG00000112062…
BP	GO:0110053	regulation of actin filament organization	98/4589	235/14768	0.000337193404021958	0.0101469276656454	ENSG00000089159/ENSG00000273749/ENSG00000164741/ENSG00000085733/ENSG00000104332/ENSG00000097007/ENSG00000136238/ENSG00000125968/ENSG00000106683/ENSG00000075711/ENSG00000183853/ENSG00000165410/ENSG00000079337/ENSG00000179604/ENSG00000166949/ENSG00000163171/ENSG00000197747/ENSG00000131626/ENSG00000090924/ENSG00000111229/ENSG00000165527/ENSG00000136842/ENSG00000248905/ENSG00000118523/ENSG00000179820…	PXN/CYFIP1/DLC1/CTTN/SFRP1/ABL1/RAC1/ID1/LIMK1/DLG1/KIRREL1/CFL2/RAPGEF3/CDC42EP4/SMAD3/CDC42EP3/S100A10/PPFIA1/PLEKHG2/ARPC3/ARF6/TMOD1/FMN1/CTGF/MYADM/EPS8/WIPF2/CAPZA1/JMY/PHLDB2/CAPG/TENM1/MET/TGFBR1/NCKAP1/TWF2/FCHSD2/PIK3R1/TMSB10/ROCK2/CDC42EP1/CORO1B/CARMIL1/F2RL1/ARPC5L/ARFGEF1/PPP1R9A/EVL/TMOD2/PRKCD/TSC1/WHAMM/SSH3/WIPF1/MKKS/PRKCE/SHANK3/CAPZA2/GSN/NF2/GRB2/SPTAN1/SYNPO/ARFIP1/SDC4/PF…	98	64	ENSG00000089159/ENSG00000273749/ENSG00000164741/ENSG00000104332/ENSG00000097007/ENSG00000125968/ENSG00000183853/ENSG00000165410/ENSG00000079337/ENSG00000179604/ENSG00000166949/ENSG00000163171/ENSG00000197747/ENSG00000131626/ENSG00000090924/ENSG00000111229/ENSG00000165527/ENSG00000136842/ENSG00000118523/ENSG00000179820/ENSG00000151491/ENSG00000171475/ENSG00000116489/ENSG00000144824/ENSG00000042493…	34	ENSG00000085733/ENSG00000136238/ENSG00000106683/ENSG00000075711/ENSG00000248905/ENSG00000152409/ENSG00000009694/ENSG00000106799/ENSG00000172725/ENSG00000066777/ENSG00000158528/ENSG00000196405/ENSG00000128872/ENSG00000165699/ENSG00000172830/ENSG00000125863/ENSG00000186575/ENSG00000197694/ENSG00000124145/ENSG00000116127/ENSG00000088280/ENSG00000120899/ENSG00000087274/ENSG00000242498/ENSG00000198793…
BP	GO:0044774	mitotic DNA integrity checkpoint	52/4589	111/14768	0.000342631906321174	0.0102579797259829	ENSG00000110092/ENSG00000116717/ENSG00000124762/ENSG00000158435/ENSG00000144580/ENSG00000106144/ENSG00000137337/ENSG00000092853/ENSG00000117748/ENSG00000175793/ENSG00000087586/ENSG00000149115/ENSG00000132646/ENSG00000205250/ENSG00000140464/ENSG00000100393/ENSG00000105373/ENSG00000123374/ENSG00000165891/ENSG00000197299/ENSG00000104320/ENSG00000170312/ENSG00000173846/ENSG00000101412/ENSG00000077097…	CCND1/GADD45A/CDKN1A/CNOT11/CNOT9/CASP2/MDC1/CLSPN/RPA2/SFN/AURKA/TNKS1BP1/PCNA/E2F4/PML/EP300/NOP53/CDK2/E2F7/BLM/NBN/CDK1/PLK3/E2F1/TOP2B/RAD17/BAX/TOP2A/FANCI/FOXO4/TAOK1/RPS27A/XPC/RPL26/CARM1/UBA52/CNOT8/MSH2/LTO1/PCBP4/MUC1/CNOT3/CNOT6/CHEK2/SYF2/TAOK3/RFWD3/RGCC/CNOT4/TOPBP1/UBB/MUS81	52	39	ENSG00000110092/ENSG00000116717/ENSG00000124762/ENSG00000158435/ENSG00000144580/ENSG00000106144/ENSG00000137337/ENSG00000092853/ENSG00000117748/ENSG00000175793/ENSG00000087586/ENSG00000132646/ENSG00000205250/ENSG00000140464/ENSG00000100393/ENSG00000123374/ENSG00000165891/ENSG00000197299/ENSG00000104320/ENSG00000170312/ENSG00000173846/ENSG00000101412/ENSG00000087088/ENSG00000131747/ENSG00000140525…	13	ENSG00000149115/ENSG00000105373/ENSG00000077097/ENSG00000152942/ENSG00000184481/ENSG00000160551/ENSG00000154767/ENSG00000142453/ENSG00000090097/ENSG00000185499/ENSG00000117614/ENSG00000135090/ENSG00000172732
BP	GO:0090181	regulation of cholesterol metabolic process	28/4589	51/14768	0.000344619908581386	0.0102651249926679	ENSG00000147475/ENSG00000066136/ENSG00000109929/ENSG00000160285/ENSG00000079459/ENSG00000112972/ENSG00000185591/ENSG00000140943/ENSG00000104549/ENSG00000163344/ENSG00000107566/ENSG00000099194/ENSG00000167508/ENSG00000100003/ENSG00000012174/ENSG00000157978/ENSG00000119927/ENSG00000113161/ENSG00000160752/ENSG00000001167/ENSG00000110921/ENSG00000170522/ENSG00000152904/ENSG00000278540/ENSG00000130203…	ERLIN2/NFYC/SC5D/LSS/FDFT1/HMGCS1/SP1/MBTPS1/SQLE/PMVK/ERLIN1/SCD/MVD/SEC14L2/MBTPS2/LDLRAP1/GPAM/HMGCR/FDPS/NFYA/MVK/ELOVL6/GGPS1/ACACA/APOE/DHCR7/POR/SREBF1	28	8	ENSG00000066136/ENSG00000185591/ENSG00000100003/ENSG00000012174/ENSG00000157978/ENSG00000119927/ENSG00000170522/ENSG00000130203	20	ENSG00000147475/ENSG00000109929/ENSG00000160285/ENSG00000079459/ENSG00000112972/ENSG00000140943/ENSG00000104549/ENSG00000163344/ENSG00000107566/ENSG00000099194/ENSG00000167508/ENSG00000113161/ENSG00000160752/ENSG00000001167/ENSG00000110921/ENSG00000152904/ENSG00000278540/ENSG00000172893/ENSG00000127948/ENSG00000072310
BP	GO:0043900	regulation of multi-organism process	136/4589	342/14768	0.000349732506304672	0.0103435884069987	ENSG00000169429/ENSG00000102265/ENSG00000086062/ENSG00000182718/ENSG00000105971/ENSG00000121864/ENSG00000179262/ENSG00000171206/ENSG00000123131/ENSG00000198722/ENSG00000184584/ENSG00000144231/ENSG00000121060/ENSG00000165916/ENSG00000123908/ENSG00000112685/ENSG00000068903/ENSG00000129657/ENSG00000179387/ENSG00000185624/ENSG00000136807/ENSG00000185591/ENSG00000087586/ENSG00000173334/ENSG00000179218…	CXCL8/TIMP1/B4GALT1/ANXA2/CAV2/ZNF639/RAD23A/TRIM8/PRDX4/UNC13B/TMEM173/POLR2D/TRIM25/PSMC3/AGO2/EXOC2/SIRT2/SEC14L1/ELMOD2/P4HB/CDK9/SP1/AURKA/TRIB1/CALR/NOTCH1/SYDE1/SASH1/CD55/PML/EP300/NOP53/P2RY1/MAPK3/LGALS1/ADA/PCBP2/NELFB/CAV1/GTF2F2/GPATCH3/TNFAIP3/GTF2F1/SMURF2/F2RL1/IL15/IL1B/LRSAM1/NLRX1/TOP2A/NFKBIL1/EXOC7/FOXP1/PABPC1/MAPKBP1/NUCKS1/MICB/FBXL2/CHMP2B/GAPDH/POLR2L/JUN/LARP1/DHX58/HER…	136	63	ENSG00000169429/ENSG00000102265/ENSG00000182718/ENSG00000105971/ENSG00000121864/ENSG00000171206/ENSG00000184584/ENSG00000121060/ENSG00000123908/ENSG00000068903/ENSG00000129657/ENSG00000179387/ENSG00000185591/ENSG00000087586/ENSG00000173334/ENSG00000148400/ENSG00000105137/ENSG00000111961/ENSG00000196352/ENSG00000140464/ENSG00000100393/ENSG00000169860/ENSG00000100097/ENSG00000196839/ENSG00000105974…	73	ENSG00000086062/ENSG00000179262/ENSG00000123131/ENSG00000198722/ENSG00000144231/ENSG00000165916/ENSG00000112685/ENSG00000185624/ENSG00000136807/ENSG00000179218/ENSG00000105373/ENSG00000102882/ENSG00000197111/ENSG00000188986/ENSG00000188342/ENSG00000198746/ENSG00000125651/ENSG00000164136/ENSG00000148356/ENSG00000160703/ENSG00000204498/ENSG00000182473/ENSG00000153558/ENSG00000083937/ENSG00000155506…
BP	GO:0007566	embryo implantation	25/4589	44/14768	0.000350779497783357	0.0103435884069987	ENSG00000159167/ENSG00000102265/ENSG00000118785/ENSG00000123908/ENSG00000172270/ENSG00000087245/ENSG00000128342/ENSG00000179218/ENSG00000105137/ENSG00000108854/ENSG00000125538/ENSG00000099139/ENSG00000125630/ENSG00000204580/ENSG00000163453/ENSG00000077942/ENSG00000101439/ENSG00000117713/ENSG00000163513/ENSG00000135503/ENSG00000160714/ENSG00000122707/ENSG00000113494/ENSG00000186350/ENSG00000111348	STC1/TIMP1/SPP1/AGO2/BSG/MMP2/LIF/CALR/SYDE1/SMURF2/IL1B/PCSK5/POLR1B/DDR1/IGFBP7/FBLN1/CST3/ARID1A/TGFBR2/ACVR1B/UBE2Q1/RECK/PRLR/RXRA/ARHGDIB	25	22	ENSG00000159167/ENSG00000102265/ENSG00000118785/ENSG00000123908/ENSG00000172270/ENSG00000087245/ENSG00000128342/ENSG00000105137/ENSG00000108854/ENSG00000125538/ENSG00000099139/ENSG00000204580/ENSG00000163453/ENSG00000077942/ENSG00000101439/ENSG00000117713/ENSG00000163513/ENSG00000135503/ENSG00000160714/ENSG00000113494/ENSG00000186350/ENSG00000111348	3	ENSG00000179218/ENSG00000125630/ENSG00000122707
BP	GO:0097191	extrinsic apoptotic signaling pathway	87/4589	205/14768	0.00035874617188988	0.0105256126832491	ENSG00000123689/ENSG00000120889/ENSG00000164305/ENSG00000085733/ENSG00000163349/ENSG00000111057/ENSG00000104332/ENSG00000137693/ENSG00000170421/ENSG00000067182/ENSG00000166949/ENSG00000116584/ENSG00000141682/ENSG00000049130/ENSG00000106144/ENSG00000115008/ENSG00000143384/ENSG00000137801/ENSG00000101955/ENSG00000108443/ENSG00000099875/ENSG00000167657/ENSG00000136603/ENSG00000140464/ENSG00000106799…	G0S2/TNFRSF10B/CASP3/CTTN/HIPK1/KRT18/SFRP1/YAP1/KRT8/TNFRSF1A/SMAD3/ARHGEF2/PMAIP1/KITLG/CASP2/IL1A/MCL1/THBS1/SRPX/RPS6KB1/MKNK2/DAPK3/SKIL/PML/TGFBR1/PIK3R1/IL6R/BCL2L2/CAV1/SH3RF1/SNAI2/TNFAIP3/FGFR1/ITGA6/IL1B/BAX/BAG3/RAF1/HTT/PEA15/DEDD2/RIPK1/TERT/FOXO3/SIAH2/ITM2B/ITM2C/IL33/TNFRSF10A/CIB1/HYAL2/ATF3/GSK3A/DDX3X/GPX1/TCF7L2/FAS/ZMYND11/ACVR1B/IFI6/UNC5B/HMGB2/HMOX1/NRP1/BCL2/CYLD/PPP2R1A…	87	63	ENSG00000123689/ENSG00000120889/ENSG00000164305/ENSG00000163349/ENSG00000111057/ENSG00000104332/ENSG00000137693/ENSG00000170421/ENSG00000067182/ENSG00000166949/ENSG00000116584/ENSG00000141682/ENSG00000049130/ENSG00000106144/ENSG00000115008/ENSG00000143384/ENSG00000137801/ENSG00000101955/ENSG00000108443/ENSG00000136603/ENSG00000140464/ENSG00000145675/ENSG00000160712/ENSG00000105974/ENSG00000154447…	24	ENSG00000085733/ENSG00000099875/ENSG00000167657/ENSG00000106799/ENSG00000129473/ENSG00000197386/ENSG00000181788/ENSG00000015171/ENSG00000126709/ENSG00000100292/ENSG00000083799/ENSG00000204209/ENSG00000044115/ENSG00000157500/ENSG00000168040/ENSG00000186010/ENSG00000137764/ENSG00000067066/ENSG00000012048/ENSG00000166681/ENSG00000176720/ENSG00000132906/ENSG00000169018/ENSG00000110514
BP	GO:0031579	membrane raft organization	15/4589	22/14768	0.000374198227500567	0.0108676081232942	ENSG00000147676/ENSG00000182718/ENSG00000105971/ENSG00000075711/ENSG00000137312/ENSG00000197747/ENSG00000179820/ENSG00000105974/ENSG00000132589/ENSG00000144063/ENSG00000100266/ENSG00000148180/ENSG00000131238/ENSG00000141458/ENSG00000134516	MAL2/ANXA2/CAV2/DLG1/FLOT1/S100A10/MYADM/CAV1/FLOT2/MALL/PACSIN2/GSN/PPT1/NPC1/DOCK2	15	11	ENSG00000147676/ENSG00000182718/ENSG00000105971/ENSG00000197747/ENSG00000179820/ENSG00000105974/ENSG00000144063/ENSG00000100266/ENSG00000148180/ENSG00000141458/ENSG00000134516	4	ENSG00000075711/ENSG00000137312/ENSG00000132589/ENSG00000131238
BP	GO:0043122	regulation of I-kappaB kinase/NF-kappaB signaling	88/4589	208/14768	0.00037656367063093	0.0108676081232942	ENSG00000144136/ENSG00000120889/ENSG00000055208/ENSG00000171206/ENSG00000097007/ENSG00000121060/ENSG00000155366/ENSG00000067182/ENSG00000135341/ENSG00000167191/ENSG00000115008/ENSG00000100614/ENSG00000198909/ENSG00000141867/ENSG00000091592/ENSG00000088832/ENSG00000198959/ENSG00000179094/ENSG00000114354/ENSG00000022556/ENSG00000196154/ENSG00000101017/ENSG00000100097/ENSG00000129474/ENSG00000103194…	SLC20A1/TNFRSF10B/TAB2/TRIM8/ABL1/TRIM25/RHOC/TNFRSF1A/MAP3K7/GPRC5B/IL1A/PPM1A/MAP3K3/BRD4/NLRP1/FKBP1A/TGM2/PER1/TFG/NLRP2/S100A4/CD40/LGALS1/AJUBA/USP10/ECM1/PLEKHG5/TNFAIP3/NEK6/F2RL1/CC2D1A/IL1B/NLRX1/IKBKE/MAPKBP1/PELI1/IRAK1/CPNE1/RPS27A/RIPK1/APOL3/UBE2N/TRAF6/ATP2C1/PELI2/TRIM5/PIM2/INAVA/BTRC/PRKCE/RIPK2/NLRP3/TICAM1/UBA52/ZC3H12A/OTUD7B/TERF2IP/TLR6/PINK1/ROR1/TLE1/UBE2I/ZMYND11/BST2/T…	88	63	ENSG00000144136/ENSG00000120889/ENSG00000055208/ENSG00000171206/ENSG00000097007/ENSG00000121060/ENSG00000155366/ENSG00000067182/ENSG00000135341/ENSG00000167191/ENSG00000115008/ENSG00000100614/ENSG00000198909/ENSG00000141867/ENSG00000088832/ENSG00000198959/ENSG00000179094/ENSG00000114354/ENSG00000196154/ENSG00000101017/ENSG00000100097/ENSG00000129474/ENSG00000103194/ENSG00000143369/ENSG00000171680…	25	ENSG00000091592/ENSG00000022556/ENSG00000132024/ENSG00000160703/ENSG00000214078/ENSG00000175104/ENSG00000132256/ENSG00000166167/ENSG00000264522/ENSG00000166848/ENSG00000174130/ENSG00000158828/ENSG00000185483/ENSG00000015171/ENSG00000130303/ENSG00000000003/ENSG00000183735/ENSG00000150455/ENSG00000100292/ENSG00000168040/ENSG00000185345/ENSG00000124602/ENSG00000269335/ENSG00000112343/ENSG00000175348
BP	GO:0051031	tRNA transport	21/4589	35/14768	0.000377024982296033	0.0108676081232942	ENSG00000120253/ENSG00000093000/ENSG00000124789/ENSG00000030066/ENSG00000139496/ENSG00000101146/ENSG00000126883/ENSG00000094914/ENSG00000102900/ENSG00000095319/ENSG00000113569/ENSG00000058804/ENSG00000184575/ENSG00000163002/ENSG00000138750/ENSG00000125450/ENSG00000155561/ENSG00000173726/ENSG00000136243/ENSG00000108559/ENSG00000085415	NUP43/NUP50/NUP153/NUP160/NUP58/RAE1/NUP214/AAAS/NUP93/NUP188/NUP155/NDC1/XPOT/NUP35/NUP54/NUP85/NUP205/TOMM20/NUPL2/NUP88/SEH1L	21	18	ENSG00000120253/ENSG00000093000/ENSG00000124789/ENSG00000030066/ENSG00000139496/ENSG00000101146/ENSG00000126883/ENSG00000102900/ENSG00000095319/ENSG00000113569/ENSG00000058804/ENSG00000184575/ENSG00000163002/ENSG00000138750/ENSG00000125450/ENSG00000155561/ENSG00000136243/ENSG00000108559	3	ENSG00000094914/ENSG00000173726/ENSG00000085415
BP	GO:0033157	regulation of intracellular protein transport	101/4589	244/14768	0.000379628580872608	0.0108676081232942	ENSG00000136938/ENSG00000159363/ENSG00000124762/ENSG00000186480/ENSG00000184584/ENSG00000114315/ENSG00000079337/ENSG00000084463/ENSG00000126003/ENSG00000116199/ENSG00000138018/ENSG00000100614/ENSG00000185651/ENSG00000141736/ENSG00000175793/ENSG00000152104/ENSG00000139496/ENSG00000082898/ENSG00000065150/ENSG00000169570/ENSG00000009694/ENSG00000171867/ENSG00000179295/ENSG00000169247/ENSG00000160299…	ANP32B/ATP13A2/CDKN1A/INSIG1/TMEM173/HES1/RAPGEF3/WBP11/PLAGL2/FAM20B/SELENOI/PPM1A/UBE2L3/ERBB2/SFN/PTPN14/NUP58/XPO1/IPO5/DTWD2/TENM1/PRNP/PTPN11/SH3TC2/PCNT/ZC3H3/PKIA/NPEPPS/YOD1/GDI1/CYB5R1/CDK1/ICE1/TMEM30A/PLK3/KAT2A/CEP131/LEPROT/CEP290/OAZ2/TXN/IL1B/ZBED3/MAPK1/BAG3/RIPOR1/PRKCD/SNIP1/SH3GLB1/SUPT6H/NUP54/TM9SF4/ITGAX/CIB1/UBE2G2/VAMP7/ZC3H12A/HYAL2/PINK1/GSK3A/ERLEC1/KIF20B/UGCG/TCF7L2/…	101	58	ENSG00000136938/ENSG00000159363/ENSG00000124762/ENSG00000184584/ENSG00000114315/ENSG00000079337/ENSG00000126003/ENSG00000116199/ENSG00000138018/ENSG00000100614/ENSG00000185651/ENSG00000175793/ENSG00000152104/ENSG00000139496/ENSG00000082898/ENSG00000065150/ENSG00000171867/ENSG00000169247/ENSG00000014164/ENSG00000171033/ENSG00000141279/ENSG00000180667/ENSG00000170312/ENSG00000173846/ENSG00000213625…	43	ENSG00000186480/ENSG00000084463/ENSG00000141736/ENSG00000169570/ENSG00000009694/ENSG00000179295/ENSG00000160299/ENSG00000203879/ENSG00000159348/ENSG00000164151/ENSG00000112697/ENSG00000108773/ENSG00000141577/ENSG00000198707/ENSG00000180304/ENSG00000132846/ENSG00000109111/ENSG00000101337/ENSG00000124333/ENSG00000158828/ENSG00000138182/ENSG00000117280/ENSG00000165949/ENSG00000115137/ENSG00000112062…
BP	GO:0006405	RNA export from nucleus	64/4589	143/14768	0.000379662519644736	0.0108676081232942	ENSG00000119392/ENSG00000116698/ENSG00000120253/ENSG00000093000/ENSG00000124789/ENSG00000144231/ENSG00000183684/ENSG00000030066/ENSG00000139496/ENSG00000082898/ENSG00000091542/ENSG00000132661/ENSG00000108349/ENSG00000105373/ENSG00000173744/ENSG00000014164/ENSG00000101146/ENSG00000126883/ENSG00000005007/ENSG00000116350/ENSG00000173598/ENSG00000094914/ENSG00000165934/ENSG00000102900/ENSG00000095319…	GLE1/SMG7/NUP43/NUP50/NUP153/POLR2D/ALYREF/NUP160/NUP58/XPO1/ALKBH5/NXT1/CASC3/NOP53/AGFG1/ZC3H3/RAE1/NUP214/UPF1/SRSF4/NUDT4/AAAS/CPSF2/NUP93/NUP188/SRSF2/NUP155/THOC7/SRSF7/NCBP2/NDC1/FYTTD1/TSC1/XPOT/NUP35/THOC6/SUPT6H/NUP54/CPSF6/DDX39A/RPS15/NUP85/NCBP1/DDX39B/NUP205/CPSF3/SRSF3/SLBP/NUPL2/SRSF1/SLU7/RRS1/EIF6/U2AF2/ENY2/EIF4A3/SRRM1/HNRNPA1/NUP88/CPSF4/PCID2/SEH1L/DHX38/DHX9	64	50	ENSG00000116698/ENSG00000120253/ENSG00000093000/ENSG00000124789/ENSG00000183684/ENSG00000030066/ENSG00000139496/ENSG00000082898/ENSG00000091542/ENSG00000132661/ENSG00000108349/ENSG00000173744/ENSG00000014164/ENSG00000101146/ENSG00000126883/ENSG00000005007/ENSG00000116350/ENSG00000173598/ENSG00000102900/ENSG00000095319/ENSG00000161547/ENSG00000113569/ENSG00000115875/ENSG00000114503/ENSG00000058804…	14	ENSG00000119392/ENSG00000144231/ENSG00000105373/ENSG00000094914/ENSG00000165934/ENSG00000163634/ENSG00000165699/ENSG00000131652/ENSG00000109111/ENSG00000123136/ENSG00000119203/ENSG00000164609/ENSG00000085415/ENSG00000140829
BP	GO:0071496	cellular response to external stimulus	116/4589	286/14768	0.000381674397436293	0.0108721619619232	ENSG00000146648/ENSG00000175592/ENSG00000145604/ENSG00000117394/ENSG00000116717/ENSG00000120889/ENSG00000130956/ENSG00000124762/ENSG00000169967/ENSG00000104332/ENSG00000164171/ENSG00000136238/ENSG00000134294/ENSG00000067182/ENSG00000162409/ENSG00000141682/ENSG00000106144/ENSG00000103148/ENSG00000126581/ENSG00000104964/ENSG00000155090/ENSG00000185340/ENSG00000204217/ENSG00000108819/ENSG00000163399…	EGFR/FOSL1/SKP2/SLC2A1/GADD45A/TNFRSF10B/HABP4/CDKN1A/MAP3K2/SFRP1/ITGA2/RAC1/SLC38A2/TNFRSF1A/PRKAA2/PMAIP1/CASP2/NPRL3/BECN1/AES/KLF10/GAS2L1/BMPR2/PPP1R9B/ATP1A1/RPTOR/GLUL/DAG1/GBA/UPP1/PTPN11/LYN/HSPA5/CD40/MAPK3/PIEZO1/SNAI2/SESN1/IL15/BNIP3/ITGA6/MAP3K5/IL1B/MAPK1/BAG3/MAX/AXL/FOS/FNIP1/RRAGD/RIPOR1/BRIP1/ULK1/PIK3C3/IMPACT/FOXA2/JUN/MAPK8/POSTN/TSC1/SH3GLB1/WDR24/TNC/FOXO1/RRP8/OPA1/TNFRS…	116	70	ENSG00000146648/ENSG00000175592/ENSG00000145604/ENSG00000117394/ENSG00000116717/ENSG00000120889/ENSG00000124762/ENSG00000104332/ENSG00000164171/ENSG00000134294/ENSG00000067182/ENSG00000141682/ENSG00000106144/ENSG00000155090/ENSG00000185340/ENSG00000204217/ENSG00000163399/ENSG00000135821/ENSG00000183696/ENSG00000254087/ENSG00000044574/ENSG00000101017/ENSG00000103335/ENSG00000019549/ENSG00000080546…	46	ENSG00000130956/ENSG00000169967/ENSG00000136238/ENSG00000162409/ENSG00000103148/ENSG00000126581/ENSG00000104964/ENSG00000108819/ENSG00000141564/ENSG00000173402/ENSG00000177628/ENSG00000179295/ENSG00000102882/ENSG00000164136/ENSG00000217128/ENSG00000025039/ENSG00000177169/ENSG00000078142/ENSG00000154059/ENSG00000133110/ENSG00000165699/ENSG00000127580/ENSG00000150907/ENSG00000132275/ENSG00000198836…
BP	GO:0006907	pinocytosis	13/4589	18/14768	0.00039364103701615	0.0110817076436392	ENSG00000103966/ENSG00000114738/ENSG00000173548/ENSG00000155066/ENSG00000105974/ENSG00000162889/ENSG00000079691/ENSG00000167601/ENSG00000089006/ENSG00000131238/ENSG00000025434/ENSG00000134516/ENSG00000130402	EHD4/MAPKAPK3/SNX33/PROM2/CAV1/MAPKAPK2/CARMIL1/AXL/SNX5/PPT1/NR1H3/DOCK2/ACTN4	13	11	ENSG00000103966/ENSG00000114738/ENSG00000173548/ENSG00000155066/ENSG00000105974/ENSG00000162889/ENSG00000079691/ENSG00000167601/ENSG00000089006/ENSG00000134516/ENSG00000130402	2	ENSG00000131238/ENSG00000025434
BP	GO:0046434	organophosphate catabolic process	89/4589	211/14768	0.000394696131138478	0.0110817076436392	ENSG00000102144/ENSG00000067225/ENSG00000120253/ENSG00000093000/ENSG00000198805/ENSG00000124789/ENSG00000079337/ENSG00000162409/ENSG00000181192/ENSG00000198585/ENSG00000141959/ENSG00000205268/ENSG00000135318/ENSG00000073417/ENSG00000030066/ENSG00000138413/ENSG00000165434/ENSG00000139496/ENSG00000134333/ENSG00000139372/ENSG00000198825/ENSG00000135766/ENSG00000183696/ENSG00000125877/ENSG00000101146…	PGK1/PKM/NUP43/NUP50/PNP/NUP153/RAPGEF3/PRKAA2/DHTKD1/NUDT16/PFKL/PDE7A/NT5E/PDE8A/NUP160/IDH1/PGM2L1/NUP58/LDHA/TDG/INPP5F/EGLN1/UPP1/ITPA/RAE1/NUP214/PFKFB2/PRKAG1/ADA/GCKR/HK2/SYNJ1/PLCG1/XDH/NUDT4/IMPA2/AAAS/NUP93/CNP/PDE10A/NTSR1/INPP5A/NUP188/NUP155/PGM2/GDA/NUDT9/STAT3/HKDC1/ENO1/GAPDH/OGT/HK1/NEIL2/VCP/NDC1/PRKCD/PPARA/NUDT12/NUP35/NUP54/UNG/OGDHL/MBD4/PFKFB4/HDAC4/NUP85/GPX1/NUP205/GPCPD…	89	58	ENSG00000102144/ENSG00000067225/ENSG00000120253/ENSG00000093000/ENSG00000198805/ENSG00000124789/ENSG00000079337/ENSG00000181192/ENSG00000205268/ENSG00000135318/ENSG00000030066/ENSG00000139496/ENSG00000134333/ENSG00000198825/ENSG00000135766/ENSG00000183696/ENSG00000125877/ENSG00000101146/ENSG00000126883/ENSG00000181929/ENSG00000196839/ENSG00000084734/ENSG00000159399/ENSG00000158125/ENSG00000173598…	31	ENSG00000162409/ENSG00000198585/ENSG00000141959/ENSG00000073417/ENSG00000138413/ENSG00000165434/ENSG00000139372/ENSG00000123836/ENSG00000159082/ENSG00000124181/ENSG00000141401/ENSG00000094914/ENSG00000173786/ENSG00000068383/ENSG00000170502/ENSG00000156510/ENSG00000154328/ENSG00000165280/ENSG00000186951/ENSG00000112874/ENSG00000197444/ENSG00000068024/ENSG00000152642/ENSG00000166311/ENSG00000101347…
BP	GO:0051054	positive regulation of DNA metabolic process	89/4589	211/14768	0.000394696131138478	0.0110817076436392	ENSG00000188486/ENSG00000146648/ENSG00000136238/ENSG00000085224/ENSG00000080824/ENSG00000049130/ENSG00000198585/ENSG00000139579/ENSG00000150753/ENSG00000136997/ENSG00000223496/ENSG00000179218/ENSG00000167513/ENSG00000067369/ENSG00000132646/ENSG00000140464/ENSG00000138346/ENSG00000074047/ENSG00000123374/ENSG00000133302/ENSG00000101017/ENSG00000102882/ENSG00000165891/ENSG00000138772/ENSG00000087206…	H2AFX/EGFR/RAC1/ATRX/HSP90AA1/KITLG/NUDT16/NABP2/CCT5/MYC/EXOSC6/CALR/CDT1/TP53BP1/PCNA/PML/DNA2/GLI2/CDK2/SLF1/CD40/MAPK3/E2F7/ANXA3/UIMC1/NBN/CDK1/ATF1/FAM168A/PARP3/BABAM2/FGFR1/TNFAIP1/CHTF18/BAX/PAXIP1/MAPK1/DDX11/DBF4/RPS3/MAP2K7/RFC3/JUN/CLCF1/NSD2/PRKCD/UBE2N/RFC5/TCP1/USP7/UNG/TFRC/DNMT1/MSH2/IGF1R/DDX39B/TIMELESS/HMGB1/HNRNPD/RFC4/CST3/STN1/KLF4/CCT6A/NPAS2/GNL3/DBF4B/PTK2B/PDGFA/PTGES3…	89	59	ENSG00000188486/ENSG00000146648/ENSG00000049130/ENSG00000139579/ENSG00000136997/ENSG00000223496/ENSG00000167513/ENSG00000132646/ENSG00000140464/ENSG00000138346/ENSG00000074047/ENSG00000123374/ENSG00000133302/ENSG00000101017/ENSG00000165891/ENSG00000138772/ENSG00000104320/ENSG00000170312/ENSG00000077782/ENSG00000109079/ENSG00000127586/ENSG00000087088/ENSG00000157212/ENSG00000100030/ENSG00000013573…	30	ENSG00000136238/ENSG00000085224/ENSG00000080824/ENSG00000198585/ENSG00000150753/ENSG00000179218/ENSG00000067369/ENSG00000102882/ENSG00000087206/ENSG00000123268/ENSG00000054965/ENSG00000041880/ENSG00000158019/ENSG00000076984/ENSG00000072274/ENSG00000140443/ENSG00000111602/ENSG00000107960/ENSG00000146731/ENSG00000120899/ENSG00000110958/ENSG00000151876/ENSG00000163322/ENSG00000185515/ENSG00000012048…
BP	GO:0006614	SRP-dependent cotranslational protein targeting to membrane	44/4589	91/14768	0.000407366887959567	0.0113188020711059	ENSG00000122406/ENSG00000182934/ENSG00000167881/ENSG00000058262/ENSG00000163682/ENSG00000114850/ENSG00000143742/ENSG00000197756/ENSG00000182774/ENSG00000149273/ENSG00000116251/ENSG00000174780/ENSG00000143947/ENSG00000197958/ENSG00000112306/ENSG00000171858/ENSG00000137818/ENSG00000161970/ENSG00000186468/ENSG00000114391/ENSG00000221983/ENSG00000089157/ENSG00000115268/ENSG00000198755/ENSG00000140319…	RPL5/SRPRA/SRP68/SEC61A1/RPL9/SSR3/SRP9/RPL37A/RPS17/RPS3/RPL22/SRP72/RPS27A/RPL12/RPS12/RPS21/RPLP1/RPL26/RPS23/RPL24/UBA52/RPLP0/RPS15/RPL10A/SRP14/RPL7/RPS29/RPS28/RPS19/RPS20/RPLP2/RPS2/RPS24/RPL23/RPS13/RPL14/SEC61B/RPL31/RPL35A/RPS5/RPL27/RPL8/RPS8/RPL13A	44	44	ENSG00000122406/ENSG00000182934/ENSG00000167881/ENSG00000058262/ENSG00000163682/ENSG00000114850/ENSG00000143742/ENSG00000197756/ENSG00000182774/ENSG00000149273/ENSG00000116251/ENSG00000174780/ENSG00000143947/ENSG00000197958/ENSG00000112306/ENSG00000171858/ENSG00000137818/ENSG00000161970/ENSG00000186468/ENSG00000114391/ENSG00000221983/ENSG00000089157/ENSG00000115268/ENSG00000198755/ENSG00000140319…	0
BP	GO:0019985	translesion synthesis	24/4589	42/14768	0.000408764928113883	0.0113188020711059	ENSG00000121060/ENSG00000117748/ENSG00000132646/ENSG00000009413/ENSG00000143476/ENSG00000101751/ENSG00000077514/ENSG00000103194/ENSG00000133119/ENSG00000143947/ENSG00000165280/ENSG00000132383/ENSG00000111445/ENSG00000221983/ENSG00000163918/ENSG00000182446/ENSG00000035928/ENSG00000070010/ENSG00000187608/ENSG00000162585/ENSG00000116670/ENSG00000166803/ENSG00000156587/ENSG00000170315	TRIM25/RPA2/PCNA/REV3L/DTL/POLI/POLD3/USP10/RFC3/RPS27A/VCP/RPA1/RFC5/UBA52/RFC4/NPLOC4/RFC1/UFD1/ISG15/FAAP20/MAD2L2/PCLAF/UBE2L6/UBB	24	16	ENSG00000121060/ENSG00000117748/ENSG00000132646/ENSG00000143476/ENSG00000077514/ENSG00000103194/ENSG00000133119/ENSG00000143947/ENSG00000132383/ENSG00000111445/ENSG00000221983/ENSG00000163918/ENSG00000035928/ENSG00000116670/ENSG00000166803/ENSG00000170315	8	ENSG00000009413/ENSG00000101751/ENSG00000165280/ENSG00000182446/ENSG00000070010/ENSG00000187608/ENSG00000162585/ENSG00000156587
BP	GO:0050657	nucleic acid transport	82/4589	192/14768	0.000410856312396994	0.0113188020711059	ENSG00000138757/ENSG00000119392/ENSG00000116698/ENSG00000120253/ENSG00000073792/ENSG00000093000/ENSG00000124789/ENSG00000088247/ENSG00000137312/ENSG00000144231/ENSG00000163577/ENSG00000183684/ENSG00000030066/ENSG00000139496/ENSG00000082898/ENSG00000091542/ENSG00000132661/ENSG00000108349/ENSG00000157020/ENSG00000105373/ENSG00000173744/ENSG00000014164/ENSG00000101146/ENSG00000126883/ENSG00000005007…	G3BP2/GLE1/SMG7/NUP43/IGF2BP2/NUP50/NUP153/KHSRP/FLOT1/POLR2D/EIF5A2/ALYREF/NUP160/NUP58/XPO1/ALKBH5/NXT1/CASC3/SEC13/NOP53/AGFG1/ZC3H3/RAE1/NUP214/UPF1/BICD2/SRSF4/SIDT2/NUDT4/AAAS/CPSF2/NUP93/NUP188/ZFP36L1/SRSF2/NUP155/THOC7/SNUPN/SRSF7/ZFP36/NCBP2/NDC1/MX2/FYTTD1/TSC1/XPOT/NUP35/THOC6/SUPT6H/NUP54/CPSF6/ATXN2/DDX39A/RPS15/NUP85/NCBP1/DDX39B/NUP205/PNPT1/CPSF3/SRSF3/SLBP/TGFBR2/TOMM20/NUPL2/SR…	82	58	ENSG00000116698/ENSG00000120253/ENSG00000073792/ENSG00000093000/ENSG00000124789/ENSG00000088247/ENSG00000163577/ENSG00000183684/ENSG00000030066/ENSG00000139496/ENSG00000082898/ENSG00000091542/ENSG00000132661/ENSG00000108349/ENSG00000173744/ENSG00000014164/ENSG00000101146/ENSG00000126883/ENSG00000005007/ENSG00000116350/ENSG00000173598/ENSG00000102900/ENSG00000095319/ENSG00000185650/ENSG00000161547…	24	ENSG00000138757/ENSG00000119392/ENSG00000137312/ENSG00000144231/ENSG00000157020/ENSG00000105373/ENSG00000185963/ENSG00000149577/ENSG00000094914/ENSG00000165934/ENSG00000163634/ENSG00000169371/ENSG00000183486/ENSG00000165699/ENSG00000131652/ENSG00000109111/ENSG00000123136/ENSG00000138035/ENSG00000119203/ENSG00000173726/ENSG00000164609/ENSG00000085415/ENSG00000140829/ENSG00000173273
BP	GO:0050658	RNA transport	82/4589	192/14768	0.000410856312396994	0.0113188020711059	ENSG00000138757/ENSG00000119392/ENSG00000116698/ENSG00000120253/ENSG00000073792/ENSG00000093000/ENSG00000124789/ENSG00000088247/ENSG00000137312/ENSG00000144231/ENSG00000163577/ENSG00000183684/ENSG00000030066/ENSG00000139496/ENSG00000082898/ENSG00000091542/ENSG00000132661/ENSG00000108349/ENSG00000157020/ENSG00000105373/ENSG00000173744/ENSG00000014164/ENSG00000101146/ENSG00000126883/ENSG00000005007…	G3BP2/GLE1/SMG7/NUP43/IGF2BP2/NUP50/NUP153/KHSRP/FLOT1/POLR2D/EIF5A2/ALYREF/NUP160/NUP58/XPO1/ALKBH5/NXT1/CASC3/SEC13/NOP53/AGFG1/ZC3H3/RAE1/NUP214/UPF1/BICD2/SRSF4/SIDT2/NUDT4/AAAS/CPSF2/NUP93/NUP188/ZFP36L1/SRSF2/NUP155/THOC7/SNUPN/SRSF7/ZFP36/NCBP2/NDC1/MX2/FYTTD1/TSC1/XPOT/NUP35/THOC6/SUPT6H/NUP54/CPSF6/ATXN2/DDX39A/RPS15/NUP85/NCBP1/DDX39B/NUP205/PNPT1/CPSF3/SRSF3/SLBP/TGFBR2/TOMM20/NUPL2/SR…	82	58	ENSG00000116698/ENSG00000120253/ENSG00000073792/ENSG00000093000/ENSG00000124789/ENSG00000088247/ENSG00000163577/ENSG00000183684/ENSG00000030066/ENSG00000139496/ENSG00000082898/ENSG00000091542/ENSG00000132661/ENSG00000108349/ENSG00000173744/ENSG00000014164/ENSG00000101146/ENSG00000126883/ENSG00000005007/ENSG00000116350/ENSG00000173598/ENSG00000102900/ENSG00000095319/ENSG00000185650/ENSG00000161547…	24	ENSG00000138757/ENSG00000119392/ENSG00000137312/ENSG00000144231/ENSG00000157020/ENSG00000105373/ENSG00000185963/ENSG00000149577/ENSG00000094914/ENSG00000165934/ENSG00000163634/ENSG00000169371/ENSG00000183486/ENSG00000165699/ENSG00000131652/ENSG00000109111/ENSG00000123136/ENSG00000138035/ENSG00000119203/ENSG00000173726/ENSG00000164609/ENSG00000085415/ENSG00000140829/ENSG00000173273
BP	GO:1902807	negative regulation of cell cycle G1/S phase transition	49/4589	104/14768	0.000424846005660475	0.0116495157066153	ENSG00000110092/ENSG00000116717/ENSG00000124762/ENSG00000158435/ENSG00000144580/ENSG00000106144/ENSG00000160310/ENSG00000117748/ENSG00000175793/ENSG00000087586/ENSG00000149115/ENSG00000132646/ENSG00000205250/ENSG00000140464/ENSG00000100393/ENSG00000148411/ENSG00000123374/ENSG00000165891/ENSG00000170312/ENSG00000173846/ENSG00000172716/ENSG00000101412/ENSG00000087088/ENSG00000143947/ENSG00000167797…	CCND1/GADD45A/CDKN1A/CNOT11/CNOT9/CASP2/PRMT2/RPA2/SFN/AURKA/TNKS1BP1/PCNA/E2F4/PML/EP300/NACC2/CDK2/E2F7/CDK1/PLK3/SLFN11/E2F1/BAX/RPS27A/CDK2AP2/RPL26/CTDSP2/CARM1/FBXO7/UBA52/CNOT8/CDC73/RB1/KLF4/PCBP4/MUC1/CNOT3/CNOT6/BCL2/CHEK2/BRD7/FHL1/RFWD3/RGCC/CTDSPL/CNOT4/MEN1/EZH2/UBB	49	39	ENSG00000110092/ENSG00000116717/ENSG00000124762/ENSG00000158435/ENSG00000144580/ENSG00000106144/ENSG00000117748/ENSG00000175793/ENSG00000087586/ENSG00000132646/ENSG00000205250/ENSG00000140464/ENSG00000100393/ENSG00000123374/ENSG00000165891/ENSG00000170312/ENSG00000173846/ENSG00000172716/ENSG00000101412/ENSG00000087088/ENSG00000143947/ENSG00000161970/ENSG00000175215/ENSG00000221983/ENSG00000155508…	10	ENSG00000160310/ENSG00000149115/ENSG00000148411/ENSG00000167797/ENSG00000142453/ENSG00000100225/ENSG00000090097/ENSG00000185499/ENSG00000166164/ENSG00000133895
BP	GO:0006409	tRNA export from nucleus	20/4589	33/14768	0.000430817322078417	0.0117038705831303	ENSG00000120253/ENSG00000093000/ENSG00000124789/ENSG00000030066/ENSG00000139496/ENSG00000101146/ENSG00000126883/ENSG00000094914/ENSG00000102900/ENSG00000095319/ENSG00000113569/ENSG00000058804/ENSG00000184575/ENSG00000163002/ENSG00000138750/ENSG00000125450/ENSG00000155561/ENSG00000136243/ENSG00000108559/ENSG00000085415	NUP43/NUP50/NUP153/NUP160/NUP58/RAE1/NUP214/AAAS/NUP93/NUP188/NUP155/NDC1/XPOT/NUP35/NUP54/NUP85/NUP205/NUPL2/NUP88/SEH1L	20	18	ENSG00000120253/ENSG00000093000/ENSG00000124789/ENSG00000030066/ENSG00000139496/ENSG00000101146/ENSG00000126883/ENSG00000102900/ENSG00000095319/ENSG00000113569/ENSG00000058804/ENSG00000184575/ENSG00000163002/ENSG00000138750/ENSG00000125450/ENSG00000155561/ENSG00000136243/ENSG00000108559	2	ENSG00000094914/ENSG00000085415
BP	GO:0071431	tRNA-containing ribonucleoprotein complex export from nucleus	20/4589	33/14768	0.000430817322078417	0.0117038705831303	ENSG00000120253/ENSG00000093000/ENSG00000124789/ENSG00000030066/ENSG00000139496/ENSG00000101146/ENSG00000126883/ENSG00000094914/ENSG00000102900/ENSG00000095319/ENSG00000113569/ENSG00000058804/ENSG00000184575/ENSG00000163002/ENSG00000138750/ENSG00000125450/ENSG00000155561/ENSG00000136243/ENSG00000108559/ENSG00000085415	NUP43/NUP50/NUP153/NUP160/NUP58/RAE1/NUP214/AAAS/NUP93/NUP188/NUP155/NDC1/XPOT/NUP35/NUP54/NUP85/NUP205/NUPL2/NUP88/SEH1L	20	18	ENSG00000120253/ENSG00000093000/ENSG00000124789/ENSG00000030066/ENSG00000139496/ENSG00000101146/ENSG00000126883/ENSG00000102900/ENSG00000095319/ENSG00000113569/ENSG00000058804/ENSG00000184575/ENSG00000163002/ENSG00000138750/ENSG00000125450/ENSG00000155561/ENSG00000136243/ENSG00000108559	2	ENSG00000094914/ENSG00000085415
BP	GO:0046328	regulation of JNK cascade	69/4589	157/14768	0.000435711069491228	0.0117417265644141	ENSG00000146648/ENSG00000108861/ENSG00000154764/ENSG00000116717/ENSG00000107984/ENSG00000169967/ENSG00000104332/ENSG00000099860/ENSG00000078401/ENSG00000177283/ENSG00000135341/ENSG00000115008/ENSG00000007168/ENSG00000064393/ENSG00000173545/ENSG00000118523/ENSG00000076604/ENSG00000179094/ENSG00000111961/ENSG00000006432/ENSG00000156299/ENSG00000186063/ENSG00000154447/ENSG00000178607/ENSG00000164251…	EGFR/DUSP3/WNT7A/GADD45A/DKK1/MAP3K2/SFRP1/GADD45B/EDN1/FZD8/MAP3K7/IL1A/PAFAH1B1/HIPK2/ZNF622/CTGF/TRAF4/PER1/SASH1/MAP3K9/TIAM1/AIDA/SH3RF1/ERN1/F2RL1/MAP3K5/IL1B/SPAG9/RPS3/MAP2K7/TAOK1/DUSP10/MAP3K20/RIPK1/MAPK8IP1/TRAF6/MAP3K6/MECOM/RIPK2/DNAJA1/TLR6/MAPK8IP2/PINK1/APP/IGF1R/MAP4K2/DUSP22/HMGB1/WNT7B/TNFRSF11A/ZNF675/ZMYND11/PTK2B/TIRAP/EPHB1/SDCBP/MAP3K21/DAXX/TAOK3/FZD7/GSTP1/MEN1/PRKN/HIP…	69	39	ENSG00000146648/ENSG00000154764/ENSG00000116717/ENSG00000107984/ENSG00000104332/ENSG00000099860/ENSG00000078401/ENSG00000177283/ENSG00000135341/ENSG00000115008/ENSG00000064393/ENSG00000118523/ENSG00000076604/ENSG00000179094/ENSG00000111961/ENSG00000006432/ENSG00000156299/ENSG00000186063/ENSG00000154447/ENSG00000178607/ENSG00000164251/ENSG00000197442/ENSG00000125538/ENSG00000149273/ENSG00000091436…	30	ENSG00000108861/ENSG00000169967/ENSG00000007168/ENSG00000173545/ENSG00000008294/ENSG00000076984/ENSG00000160551/ENSG00000143507/ENSG00000121653/ENSG00000175104/ENSG00000142733/ENSG00000086061/ENSG00000174130/ENSG00000008735/ENSG00000158828/ENSG00000140443/ENSG00000168067/ENSG00000112679/ENSG00000197372/ENSG00000015171/ENSG00000120899/ENSG00000150455/ENSG00000154928/ENSG00000204209/ENSG00000135090…
BP	GO:0009896	positive regulation of catabolic process	147/4589	375/14768	0.000438213721473533	0.0117417265644141	ENSG00000051382/ENSG00000150867/ENSG00000153395/ENSG00000104969/ENSG00000152518/ENSG00000141232/ENSG00000179262/ENSG00000171206/ENSG00000164736/ENSG00000088247/ENSG00000079337/ENSG00000165916/ENSG00000162409/ENSG00000123908/ENSG00000135341/ENSG00000080824/ENSG00000153071/ENSG00000068903/ENSG00000126581/ENSG00000173548/ENSG00000094631/ENSG00000087586/ENSG00000173334/ENSG00000163820/ENSG00000130147…	PIK3CB/PIP4K2A/LPCAT1/SGTA/ZFP36L2/TOB1/RAD23A/TRIM8/SOX17/KHSRP/RAPGEF3/PSMC3/PRKAA2/AGO2/MAP3K7/HSP90AA1/DAB2/SIRT2/BECN1/SNX33/HDAC6/AURKA/TRIB1/FYCO1/SH3BP4/RNF114/USP5/SNX9/HERPUD1/GBA/DTL/NOP53/CUL4B/WWP1/PFKFB2/UPF1/MAPK3/IRS1/HK2/UBQLN2/RAB3GAP2/ABHD5/CAV1/DVL1/GTPBP1/TNFAIP3/KDR/PLK3/SMURF2/SESN1/WWP2/BNIP3/OAZ2/IL1B/BAX/LRSAM1/PSMC4/CSNK1E/ZFP36L1/HTT/RNF40/NRDC/PABPC1/ATXN3/CPT1A/TRIB2…	147	83	ENSG00000051382/ENSG00000150867/ENSG00000104969/ENSG00000152518/ENSG00000141232/ENSG00000171206/ENSG00000164736/ENSG00000088247/ENSG00000079337/ENSG00000123908/ENSG00000135341/ENSG00000153071/ENSG00000068903/ENSG00000173548/ENSG00000087586/ENSG00000173334/ENSG00000130147/ENSG00000124226/ENSG00000130340/ENSG00000051108/ENSG00000143476/ENSG00000123124/ENSG00000005007/ENSG00000169047/ENSG00000159399…	64	ENSG00000153395/ENSG00000179262/ENSG00000165916/ENSG00000162409/ENSG00000080824/ENSG00000126581/ENSG00000094631/ENSG00000163820/ENSG00000111667/ENSG00000177628/ENSG00000105373/ENSG00000158290/ENSG00000123836/ENSG00000102882/ENSG00000118873/ENSG00000180304/ENSG00000148356/ENSG00000013275/ENSG00000197386/ENSG00000103549/ENSG00000078618/ENSG00000161057/ENSG00000177169/ENSG00000155506/ENSG00000115839…
BP	GO:0032386	regulation of intracellular transport	147/4589	375/14768	0.000438213721473533	0.0117417265644141	ENSG00000136938/ENSG00000159363/ENSG00000110047/ENSG00000124762/ENSG00000182718/ENSG00000186480/ENSG00000124789/ENSG00000198722/ENSG00000184584/ENSG00000077238/ENSG00000114315/ENSG00000079337/ENSG00000084463/ENSG00000126003/ENSG00000138802/ENSG00000145817/ENSG00000116199/ENSG00000153071/ENSG00000138018/ENSG00000100614/ENSG00000185651/ENSG00000174437/ENSG00000141736/ENSG00000175793/ENSG00000152104…	ANP32B/ATP13A2/EHD1/CDKN1A/ANXA2/INSIG1/NUP153/UNC13B/TMEM173/IL4R/HES1/RAPGEF3/WBP11/PLAGL2/SEC24B/YIPF5/FAM20B/DAB2/SELENOI/PPM1A/UBE2L3/ATP2A2/ERBB2/SFN/PTPN14/DNAJC13/TRIM58/NUP58/XPO1/IPO5/DTWD2/INPP5F/TENM1/PRNP/PTPN11/SH3TC2/PCNT/LYN/ZC3H3/NUP214/PKIA/NDRG4/MAPK3/NPEPPS/YOD1/GDI1/UNC13D/CYB5R1/CDK1/ICE1/TMEM30A/PLK3/KAT2A/CEP131/STX1A/LEPROT/NUDT4/AAAS/CEP290/OAZ2/TXN/IL1B/ZBED3/MAPK1/LDLR…	147	84	ENSG00000136938/ENSG00000159363/ENSG00000110047/ENSG00000124762/ENSG00000182718/ENSG00000124789/ENSG00000184584/ENSG00000077238/ENSG00000114315/ENSG00000079337/ENSG00000126003/ENSG00000138802/ENSG00000145817/ENSG00000116199/ENSG00000153071/ENSG00000138018/ENSG00000100614/ENSG00000185651/ENSG00000174437/ENSG00000175793/ENSG00000152104/ENSG00000162722/ENSG00000139496/ENSG00000082898/ENSG00000065150…	63	ENSG00000186480/ENSG00000198722/ENSG00000084463/ENSG00000141736/ENSG00000138246/ENSG00000169570/ENSG00000009694/ENSG00000179295/ENSG00000160299/ENSG00000103034/ENSG00000102882/ENSG00000203879/ENSG00000159348/ENSG00000164151/ENSG00000112697/ENSG00000108773/ENSG00000141577/ENSG00000094914/ENSG00000198707/ENSG00000180304/ENSG00000132846/ENSG00000137497/ENSG00000115839/ENSG00000183486/ENSG00000109111…
BP	GO:0071236	cellular response to antibiotic	58/4589	128/14768	0.000474865515505384	0.0126312460094232	ENSG00000134954/ENSG00000138061/ENSG00000097007/ENSG00000136244/ENSG00000184349/ENSG00000126581/ENSG00000123104/ENSG00000094631/ENSG00000073417/ENSG00000181019/ENSG00000132646/ENSG00000137672/ENSG00000105976/ENSG00000115694/ENSG00000044574/ENSG00000173848/ENSG00000170312/ENSG00000127528/ENSG00000118503/ENSG00000176171/ENSG00000102900/ENSG00000136810/ENSG00000197442/ENSG00000013573/ENSG00000167601…	ETS1/CYP1B1/ABL1/IL6/EFNA5/BECN1/ITPR2/HDAC6/PDE8A/NQO1/PCNA/TRPC6/MET/STK25/HSPA5/NET1/CDK1/KLF2/TNFAIP3/BNIP3/NUP93/TXN/MAP3K5/DDX11/AXL/AHR/RPS3/IMPACT/LARP1/RIPK1/PRKCD/RHOB/FOXO3/PPIF/EGR1/FOXO1/PRKCE/ZC3H12A/MEF2C/PINK1/FXN/TIMELESS/CST3/KLF4/MAPK13/PCGF2/STK26/ECT2/DAXX/RACK1/RPL23/ADCY6/HNRNPA1/GNAI1/EZH2/CLU/PDGFD/HDAC2	58	43	ENSG00000134954/ENSG00000097007/ENSG00000136244/ENSG00000184349/ENSG00000181019/ENSG00000132646/ENSG00000137672/ENSG00000105976/ENSG00000044574/ENSG00000173848/ENSG00000170312/ENSG00000127528/ENSG00000118503/ENSG00000176171/ENSG00000102900/ENSG00000136810/ENSG00000197442/ENSG00000013573/ENSG00000167601/ENSG00000106546/ENSG00000149273/ENSG00000137275/ENSG00000163932/ENSG00000118689/ENSG00000108179…	15	ENSG00000138061/ENSG00000126581/ENSG00000123104/ENSG00000094631/ENSG00000073417/ENSG00000115694/ENSG00000154059/ENSG00000155506/ENSG00000143878/ENSG00000150907/ENSG00000081189/ENSG00000158828/ENSG00000111602/ENSG00000204209/ENSG00000174233
BP	GO:0032527	protein exit from endoplasmic reticulum	23/4589	40/14768	0.000475716661227425	0.0126312460094232	ENSG00000186480/ENSG00000113194/ENSG00000101294/ENSG00000051108/ENSG00000115307/ENSG00000168936/ENSG00000180667/ENSG00000112697/ENSG00000071537/ENSG00000131871/ENSG00000165280/ENSG00000138073/ENSG00000101337/ENSG00000184787/ENSG00000068912/ENSG00000182446/ENSG00000070010/ENSG00000174672/ENSG00000198168/ENSG00000135968/ENSG00000106803/ENSG00000198833/ENSG00000088298	INSIG1/FAF2/HM13/HERPUD1/AUP1/TMEM129/YOD1/TMEM30A/SEL1L/SELENOS/VCP/PREB/TM9SF4/UBE2G2/ERLEC1/NPLOC4/UFD1/BRSK2/SVIP/GCC2/SEC61B/UBE2J1/EDEM2	23	10	ENSG00000113194/ENSG00000101294/ENSG00000051108/ENSG00000180667/ENSG00000131871/ENSG00000138073/ENSG00000184787/ENSG00000068912/ENSG00000106803/ENSG00000198833	13	ENSG00000186480/ENSG00000115307/ENSG00000168936/ENSG00000112697/ENSG00000071537/ENSG00000165280/ENSG00000101337/ENSG00000182446/ENSG00000070010/ENSG00000174672/ENSG00000198168/ENSG00000135968/ENSG00000088298
BP	GO:0048255	mRNA stabilization	19/4589	31/14768	0.000490138795495631	0.0129555605944521	ENSG00000065978/ENSG00000060138/ENSG00000151014/ENSG00000162889/ENSG00000101412/ENSG00000070756/ENSG00000155506/ENSG00000128016/ENSG00000092199/ENSG00000138668/ENSG00000066044/ENSG00000174606/ENSG00000112062/ENSG00000150455/ENSG00000177733/ENSG00000198793/ENSG00000099622/ENSG00000135829/ENSG00000153187	YBX1/YBX3/NOCT/MAPKAPK2/E2F1/PABPC1/LARP1/ZFP36/HNRNPC/HNRNPD/ELAVL1/ANGEL2/MAPK14/TIRAP/HNRNPA0/MTOR/CIRBP/DHX9/HNRNPU	19	12	ENSG00000065978/ENSG00000060138/ENSG00000151014/ENSG00000162889/ENSG00000101412/ENSG00000070756/ENSG00000128016/ENSG00000092199/ENSG00000138668/ENSG00000066044/ENSG00000177733/ENSG00000135829	7	ENSG00000155506/ENSG00000174606/ENSG00000112062/ENSG00000150455/ENSG00000198793/ENSG00000099622/ENSG00000153187
BP	GO:0048661	positive regulation of smooth muscle cell proliferation	37/4589	74/14768	0.000508950205817448	0.0133924655055461	ENSG00000146648/ENSG00000145604/ENSG00000164171/ENSG00000113070/ENSG00000078401/ENSG00000136244/ENSG00000087245/ENSG00000137801/ENSG00000198959/ENSG00000108443/ENSG00000125257/ENSG00000150782/ENSG00000138685/ENSG00000160712/ENSG00000115738/ENSG00000178607/ENSG00000197442/ENSG00000114861/ENSG00000177606/ENSG00000184216/ENSG00000113161/ENSG00000164362/ENSG00000175104/ENSG00000068024/ENSG00000198563…	EGFR/SKP2/ITGA2/HBEGF/EDN1/IL6/MMP2/THBS1/TGM2/RPS6KB1/ABCC4/IL18/FGF2/IL6R/ID2/ERN1/MAP3K5/FOXP1/JUN/IRAK1/HMGCR/TERT/TRAF6/HDAC4/DDX39B/TGFBR2/HMOX1/CYBA/MTOR/FGFR2/HPGD/MEF2D/NAMPT/MFN2/NOTCH3/PDGFD/RBPMS2	37	27	ENSG00000146648/ENSG00000145604/ENSG00000164171/ENSG00000113070/ENSG00000078401/ENSG00000136244/ENSG00000087245/ENSG00000137801/ENSG00000198959/ENSG00000108443/ENSG00000125257/ENSG00000150782/ENSG00000160712/ENSG00000115738/ENSG00000178607/ENSG00000197442/ENSG00000114861/ENSG00000177606/ENSG00000184216/ENSG00000164362/ENSG00000198563/ENSG00000163513/ENSG00000051523/ENSG00000164120/ENSG00000116604…	10	ENSG00000138685/ENSG00000113161/ENSG00000175104/ENSG00000068024/ENSG00000100292/ENSG00000198793/ENSG00000066468/ENSG00000105835/ENSG00000116688/ENSG00000074181
BP	GO:0097064	ncRNA export from nucleus	22/4589	38/14768	0.000552785289224013	0.0141980293667644	ENSG00000120253/ENSG00000093000/ENSG00000124789/ENSG00000030066/ENSG00000139496/ENSG00000101146/ENSG00000126883/ENSG00000094914/ENSG00000102900/ENSG00000095319/ENSG00000113569/ENSG00000114503/ENSG00000058804/ENSG00000165699/ENSG00000184575/ENSG00000163002/ENSG00000138750/ENSG00000125450/ENSG00000155561/ENSG00000136243/ENSG00000108559/ENSG00000085415	NUP43/NUP50/NUP153/NUP160/NUP58/RAE1/NUP214/AAAS/NUP93/NUP188/NUP155/NCBP2/NDC1/TSC1/XPOT/NUP35/NUP54/NUP85/NUP205/NUPL2/NUP88/SEH1L	22	19	ENSG00000120253/ENSG00000093000/ENSG00000124789/ENSG00000030066/ENSG00000139496/ENSG00000101146/ENSG00000126883/ENSG00000102900/ENSG00000095319/ENSG00000113569/ENSG00000114503/ENSG00000058804/ENSG00000184575/ENSG00000163002/ENSG00000138750/ENSG00000125450/ENSG00000155561/ENSG00000136243/ENSG00000108559	3	ENSG00000094914/ENSG00000165699/ENSG00000085415
BP	GO:1902373	negative regulation of mRNA catabolic process	22/4589	38/14768	0.000552785289224013	0.0141980293667644	ENSG00000065978/ENSG00000060138/ENSG00000141232/ENSG00000151014/ENSG00000162889/ENSG00000187742/ENSG00000101412/ENSG00000070756/ENSG00000155506/ENSG00000128016/ENSG00000092199/ENSG00000138668/ENSG00000184363/ENSG00000066044/ENSG00000174606/ENSG00000112062/ENSG00000150455/ENSG00000177733/ENSG00000198793/ENSG00000099622/ENSG00000135829/ENSG00000153187	YBX1/YBX3/TOB1/NOCT/MAPKAPK2/SECISBP2/E2F1/PABPC1/LARP1/ZFP36/HNRNPC/HNRNPD/PKP3/ELAVL1/ANGEL2/MAPK14/TIRAP/HNRNPA0/MTOR/CIRBP/DHX9/HNRNPU	22	13	ENSG00000065978/ENSG00000060138/ENSG00000141232/ENSG00000151014/ENSG00000162889/ENSG00000101412/ENSG00000070756/ENSG00000128016/ENSG00000092199/ENSG00000138668/ENSG00000066044/ENSG00000177733/ENSG00000135829	9	ENSG00000187742/ENSG00000155506/ENSG00000184363/ENSG00000174606/ENSG00000112062/ENSG00000150455/ENSG00000198793/ENSG00000099622/ENSG00000153187
BP	GO:0009303	rRNA transcription	18/4589	29/14768	0.000554662436579721	0.0141980293667644	ENSG00000155438/ENSG00000106723/ENSG00000105373/ENSG00000148308/ENSG00000187531/ENSG00000013573/ENSG00000119041/ENSG00000127616/ENSG00000122034/ENSG00000117877/ENSG00000099284/ENSG00000125630/ENSG00000113648/ENSG00000177469/ENSG00000198793/ENSG00000155115/ENSG00000099956/ENSG00000115207	NIFK/SPIN1/NOP53/GTF3C5/SIRT7/DDX11/GTF3C3/SMARCA4/GTF3A/CD3EAP/H2AFY2/POLR1B/H2AFY/CAVIN1/MTOR/GTF3C6/SMARCB1/GTF3C2	18	6	ENSG00000155438/ENSG00000148308/ENSG00000013573/ENSG00000117877/ENSG00000113648/ENSG00000115207	12	ENSG00000106723/ENSG00000105373/ENSG00000187531/ENSG00000119041/ENSG00000127616/ENSG00000122034/ENSG00000099284/ENSG00000125630/ENSG00000177469/ENSG00000198793/ENSG00000155115/ENSG00000099956
BP	GO:0032069	regulation of nuclease activity	18/4589	29/14768	0.000554662436579721	0.0141980293667644	ENSG00000139644/ENSG00000132646/ENSG00000147601/ENSG00000044574/ENSG00000178607/ENSG00000087088/ENSG00000132604/ENSG00000013573/ENSG00000160049/ENSG00000149273/ENSG00000163932/ENSG00000189403/ENSG00000135114/ENSG00000164104/ENSG00000140398/ENSG00000111335/ENSG00000187735/ENSG00000089127	TMBIM6/PCNA/TERF1/HSPA5/ERN1/BAX/TERF2/DDX11/DFFA/RPS3/PRKCD/HMGB1/OASL/HMGB2/NEIL1/OAS2/TCEA1/OAS1	18	14	ENSG00000139644/ENSG00000132646/ENSG00000147601/ENSG00000044574/ENSG00000178607/ENSG00000087088/ENSG00000132604/ENSG00000013573/ENSG00000160049/ENSG00000149273/ENSG00000163932/ENSG00000189403/ENSG00000164104/ENSG00000187735	4	ENSG00000135114/ENSG00000140398/ENSG00000111335/ENSG00000089127
BP	GO:1901890	positive regulation of cell junction assembly	18/4589	29/14768	0.000554662436579721	0.0141980293667644	ENSG00000112715/ENSG00000104332/ENSG00000097007/ENSG00000136238/ENSG00000137312/ENSG00000166949/ENSG00000197747/ENSG00000149177/ENSG00000248905/ENSG00000105974/ENSG00000128052/ENSG00000165699/ENSG00000084636/ENSG00000124145/ENSG00000099250/ENSG00000140575/ENSG00000144061/ENSG00000100034	VEGFA/SFRP1/ABL1/RAC1/FLOT1/SMAD3/S100A10/PTPRJ/FMN1/CAV1/KDR/TSC1/COL16A1/SDC4/NRP1/IQGAP1/NPHP1/PPM1F	18	10	ENSG00000112715/ENSG00000104332/ENSG00000097007/ENSG00000166949/ENSG00000197747/ENSG00000105974/ENSG00000128052/ENSG00000084636/ENSG00000099250/ENSG00000100034	8	ENSG00000136238/ENSG00000137312/ENSG00000149177/ENSG00000248905/ENSG00000165699/ENSG00000124145/ENSG00000140575/ENSG00000144061
BP	GO:0032480	negative regulation of type I interferon production	25/4589	45/14768	0.000557763252865469	0.0141980293667644	ENSG00000121060/ENSG00000197111/ENSG00000181481/ENSG00000198746/ENSG00000118503/ENSG00000160703/ENSG00000263528/ENSG00000106052/ENSG00000108771/ENSG00000138646/ENSG00000143947/ENSG00000123609/ENSG00000221983/ENSG00000182446/ENSG00000183735/ENSG00000131323/ENSG00000070010/ENSG00000187608/ENSG00000083799/ENSG00000088888/ENSG00000156587/ENSG00000115267/ENSG00000204104/ENSG00000170315/ENSG00000068308	TRIM25/PCBP2/RNF135/GPATCH3/TNFAIP3/NLRX1/IKBKE/TAX1BP1/DHX58/HERC5/RPS27A/NMI/UBA52/NPLOC4/TBK1/TRAF3/UFD1/ISG15/CYLD/MAVS/UBE2L6/IFIH1/TRAF3IP1/UBB/OTUD5	25	7	ENSG00000121060/ENSG00000118503/ENSG00000263528/ENSG00000143947/ENSG00000221983/ENSG00000088888/ENSG00000170315	18	ENSG00000197111/ENSG00000181481/ENSG00000198746/ENSG00000160703/ENSG00000106052/ENSG00000108771/ENSG00000138646/ENSG00000123609/ENSG00000182446/ENSG00000183735/ENSG00000131323/ENSG00000070010/ENSG00000187608/ENSG00000083799/ENSG00000156587/ENSG00000115267/ENSG00000204104/ENSG00000068308
BP	GO:0044773	mitotic DNA damage checkpoint	49/4589	105/14768	0.000558920378957496	0.0141980293667644	ENSG00000110092/ENSG00000116717/ENSG00000124762/ENSG00000158435/ENSG00000144580/ENSG00000106144/ENSG00000137337/ENSG00000092853/ENSG00000117748/ENSG00000175793/ENSG00000087586/ENSG00000149115/ENSG00000132646/ENSG00000205250/ENSG00000140464/ENSG00000100393/ENSG00000105373/ENSG00000123374/ENSG00000165891/ENSG00000197299/ENSG00000104320/ENSG00000170312/ENSG00000173846/ENSG00000101412/ENSG00000087088…	CCND1/GADD45A/CDKN1A/CNOT11/CNOT9/CASP2/MDC1/CLSPN/RPA2/SFN/AURKA/TNKS1BP1/PCNA/E2F4/PML/EP300/NOP53/CDK2/E2F7/BLM/NBN/CDK1/PLK3/E2F1/BAX/FANCI/FOXO4/TAOK1/RPS27A/XPC/RPL26/CARM1/UBA52/CNOT8/MSH2/LTO1/PCBP4/MUC1/CNOT3/CNOT6/CHEK2/SYF2/TAOK3/RFWD3/RGCC/CNOT4/TOPBP1/UBB/MUS81	49	38	ENSG00000110092/ENSG00000116717/ENSG00000124762/ENSG00000158435/ENSG00000144580/ENSG00000106144/ENSG00000137337/ENSG00000092853/ENSG00000117748/ENSG00000175793/ENSG00000087586/ENSG00000132646/ENSG00000205250/ENSG00000140464/ENSG00000100393/ENSG00000123374/ENSG00000165891/ENSG00000197299/ENSG00000104320/ENSG00000170312/ENSG00000173846/ENSG00000101412/ENSG00000087088/ENSG00000140525/ENSG00000143947…	11	ENSG00000149115/ENSG00000105373/ENSG00000184481/ENSG00000160551/ENSG00000154767/ENSG00000142453/ENSG00000090097/ENSG00000185499/ENSG00000117614/ENSG00000135090/ENSG00000172732
BP	GO:1902750	negative regulation of cell cycle G2/M phase transition	49/4589	105/14768	0.000558920378957496	0.0141980293667644	ENSG00000165916/ENSG00000092853/ENSG00000087586/ENSG00000143476/ENSG00000105373/ENSG00000087206/ENSG00000197299/ENSG00000104320/ENSG00000170312/ENSG00000158019/ENSG00000185627/ENSG00000152942/ENSG00000204264/ENSG00000013275/ENSG00000008018/ENSG00000161057/ENSG00000140525/ENSG00000184481/ENSG00000160551/ENSG00000197170/ENSG00000143947/ENSG00000170242/ENSG00000169136/ENSG00000041357/ENSG00000159377…	PSMC3/CLSPN/AURKA/DTL/NOP53/UIMC1/BLM/NBN/CDK1/BABAM2/PSMD13/RAD17/PSMB8/PSMC4/PSMB1/PSMC2/FANCI/FOXO4/TAOK1/PSMD12/RPS27A/USP47/ATF5/PSMA4/PSMB4/UBA52/H2AFY/PINX1/LTO1/SKP1/PSMB5/PSMC6/PSMD7/SYF2/TAOK3/FHL1/PSMB6/PSME4/PSMD14/ABRAXAS1/BRCC3/BRCA1/FZR1/PLK1/TOPBP1/PSMD6/UBB/MUS81/CHEK1	49	22	ENSG00000092853/ENSG00000087586/ENSG00000143476/ENSG00000197299/ENSG00000104320/ENSG00000170312/ENSG00000140525/ENSG00000197170/ENSG00000143947/ENSG00000170242/ENSG00000169136/ENSG00000221983/ENSG00000113648/ENSG00000254093/ENSG00000149716/ENSG00000113558/ENSG00000022267/ENSG00000068878/ENSG00000166851/ENSG00000163781/ENSG00000170315/ENSG00000149554	27	ENSG00000165916/ENSG00000105373/ENSG00000087206/ENSG00000158019/ENSG00000185627/ENSG00000152942/ENSG00000204264/ENSG00000013275/ENSG00000008018/ENSG00000161057/ENSG00000184481/ENSG00000160551/ENSG00000041357/ENSG00000159377/ENSG00000100804/ENSG00000100519/ENSG00000103035/ENSG00000117614/ENSG00000135090/ENSG00000142507/ENSG00000115233/ENSG00000163322/ENSG00000185515/ENSG00000012048/ENSG00000105325…
BP	GO:0043487	regulation of RNA stability	70/4589	161/14768	0.000576535271421304	0.0145823662616388	ENSG00000026025/ENSG00000065978/ENSG00000116698/ENSG00000073792/ENSG00000060138/ENSG00000272886/ENSG00000152518/ENSG00000088247/ENSG00000165916/ENSG00000114416/ENSG00000119335/ENSG00000223496/ENSG00000082898/ENSG00000083312/ENSG00000130713/ENSG00000126883/ENSG00000005007/ENSG00000151014/ENSG00000162889/ENSG00000185627/ENSG00000101412/ENSG00000204264/ENSG00000013275/ENSG00000185650/ENSG00000112183…	VIM/YBX1/SMG7/IGF2BP2/YBX3/DCP1A/ZFP36L2/KHSRP/PSMC3/FXR1/SET/EXOSC6/XPO1/TNPO1/EXOSC2/NUP214/UPF1/NOCT/MAPKAPK2/PSMD13/E2F1/PSMB8/PSMC4/ZFP36L1/RBM24/PABPC1/PSMB1/PSMC2/PSMD12/LARP1/SERBP1/RPS27A/PABPC4/ZFP36/SAMD4A/PRKCD/PSMA4/PSMB4/UBA52/ZC3H12A/YWHAZ/MEX3D/PUM2/HNRNPC/HNRNPD/PRKCA/PCBP4/YTHDF3/ELAVL1/PSMB5/PDE12/ANGEL2/PSMC6/MAPK14/TIRAP/HNRNPA0/MTOR/EXOSC9/PSMD7/DCP2/PSMB6/PSME4/FXR2/CIRBP/P…	70	41	ENSG00000026025/ENSG00000065978/ENSG00000116698/ENSG00000073792/ENSG00000060138/ENSG00000272886/ENSG00000152518/ENSG00000088247/ENSG00000119335/ENSG00000223496/ENSG00000082898/ENSG00000083312/ENSG00000130713/ENSG00000126883/ENSG00000005007/ENSG00000151014/ENSG00000162889/ENSG00000101412/ENSG00000185650/ENSG00000112183/ENSG00000070756/ENSG00000197170/ENSG00000142864/ENSG00000143947/ENSG00000128016…	29	ENSG00000165916/ENSG00000114416/ENSG00000185627/ENSG00000204264/ENSG00000013275/ENSG00000008018/ENSG00000161057/ENSG00000155506/ENSG00000090621/ENSG00000041357/ENSG00000159377/ENSG00000181588/ENSG00000154229/ENSG00000090097/ENSG00000100804/ENSG00000174840/ENSG00000174606/ENSG00000100519/ENSG00000112062/ENSG00000150455/ENSG00000198793/ENSG00000103035/ENSG00000172795/ENSG00000142507/ENSG00000129245…
BP	GO:0022613	ribonucleoprotein complex biogenesis	178/4589	467/14768	0.000598998897740348	0.0150855173044651	ENSG00000138757/ENSG00000166197/ENSG00000150990/ENSG00000144231/ENSG00000122406/ENSG00000084463/ENSG00000123908/ENSG00000156469/ENSG00000080824/ENSG00000165733/ENSG00000198585/ENSG00000175467/ENSG00000115946/ENSG00000117481/ENSG00000173545/ENSG00000145220/ENSG00000223496/ENSG00000104626/ENSG00000172409/ENSG00000007376/ENSG00000139726/ENSG00000082898/ENSG00000168883/ENSG00000107937/ENSG00000053372…	G3BP2/NOLC1/DHX37/POLR2D/RPL5/WBP11/AGO2/MTERF3/HSP90AA1/BMS1/NUDT16/SART1/PNO1/NSUN4/ZNF622/LYAR/EXOSC6/ERI1/CLP1/RPUSD1/DENR/XPO1/USP39/GTPBP4/MRTO4/RPL26L1/EXOSC2/NOP53/PRPF19/NOP56/SFSWAP/REXO4/YTHDC1/RSL1D1/RUVBL2/DROSHA/BICD1/WDR36/PRPF6/LUC7L3/NOCT/BRIX1/DDX23/RPL9/THUMPD1/CSNK1E/RRN3/EIF3A/DIMT1/RPL37A/SF3A3/SAMD15/RPS17/SNUPN/RPS3/RPL22/PSIP1/RPS27A/SCAF11/EIF2S3/TEX10/TBL3/RRP9/GTF3A/MA…	178	114	ENSG00000122406/ENSG00000123908/ENSG00000156469/ENSG00000115946/ENSG00000145220/ENSG00000223496/ENSG00000104626/ENSG00000172409/ENSG00000082898/ENSG00000168883/ENSG00000053372/ENSG00000130713/ENSG00000101361/ENSG00000061936/ENSG00000148300/ENSG00000083896/ENSG00000171490/ENSG00000151746/ENSG00000134987/ENSG00000151014/ENSG00000113460/ENSG00000163682/ENSG00000213923/ENSG00000085721/ENSG00000086189…	64	ENSG00000138757/ENSG00000166197/ENSG00000150990/ENSG00000144231/ENSG00000084463/ENSG00000080824/ENSG00000165733/ENSG00000198585/ENSG00000175467/ENSG00000117481/ENSG00000173545/ENSG00000007376/ENSG00000139726/ENSG00000107937/ENSG00000037241/ENSG00000105373/ENSG00000110107/ENSG00000183207/ENSG00000113360/ENSG00000101161/ENSG00000108848/ENSG00000174243/ENSG00000066654/ENSG00000107581/ENSG00000183431…
BP	GO:0000956	nuclear-transcribed mRNA catabolic process	86/4589	205/14768	0.000602245480540096	0.0151024635889285	ENSG00000116698/ENSG00000272886/ENSG00000152518/ENSG00000158435/ENSG00000141232/ENSG00000144580/ENSG00000144231/ENSG00000122406/ENSG00000123908/ENSG00000156976/ENSG00000135473/ENSG00000134030/ENSG00000223496/ENSG00000149115/ENSG00000108349/ENSG00000053372/ENSG00000113575/ENSG00000130713/ENSG00000005007/ENSG00000189266/ENSG00000151014/ENSG00000187742/ENSG00000163682/ENSG00000185650/ENSG00000070756…	SMG7/DCP1A/ZFP36L2/CNOT11/TOB1/CNOT9/POLR2D/RPL5/AGO2/EIF4A2/PAN2/CTIF/EXOSC6/TNKS1BP1/CASC3/MRTO4/PPP2CA/EXOSC2/UPF1/PNRC2/NOCT/SECISBP2/RPL9/ZFP36L1/PABPC1/RPL37A/RPS17/RPS3/RPL22/RPS27A/ZFP36/NCBP2/SAMD4A/RPL12/RPS12/NANOS1/RPS21/RPLP1/PATL1/RPL26/RPS23/RPL24/UBA52/TTC37/ZC3H12A/PAN3/RPLP0/CNOT8/RPS15/LSM1/NCBP1/RPL10A/EIF4B/RPL7/RPS29/CNOT3/RPS28/RPS19/PDE12/CNOT6/RPS20/RPLP2/RPS2/EXOSC9/PATL…	86	73	ENSG00000116698/ENSG00000272886/ENSG00000152518/ENSG00000158435/ENSG00000141232/ENSG00000144580/ENSG00000122406/ENSG00000123908/ENSG00000156976/ENSG00000223496/ENSG00000108349/ENSG00000053372/ENSG00000113575/ENSG00000130713/ENSG00000005007/ENSG00000151014/ENSG00000163682/ENSG00000185650/ENSG00000070756/ENSG00000197756/ENSG00000182774/ENSG00000149273/ENSG00000116251/ENSG00000143947/ENSG00000128016…	13	ENSG00000144231/ENSG00000135473/ENSG00000134030/ENSG00000149115/ENSG00000189266/ENSG00000187742/ENSG00000166889/ENSG00000198677/ENSG00000063046/ENSG00000174840/ENSG00000229474/ENSG00000172795/ENSG00000204272
BP	GO:0070304	positive regulation of stress-activated protein kinase signaling cascade	61/4589	137/14768	0.000605035517675277	0.0151078656073129	ENSG00000112715/ENSG00000154764/ENSG00000116717/ENSG00000144746/ENSG00000107984/ENSG00000169967/ENSG00000099860/ENSG00000078401/ENSG00000177283/ENSG00000135341/ENSG00000115008/ENSG00000198909/ENSG00000064393/ENSG00000173545/ENSG00000118523/ENSG00000076604/ENSG00000111961/ENSG00000006432/ENSG00000115694/ENSG00000254087/ENSG00000156299/ENSG00000065427/ENSG00000158125/ENSG00000178607/ENSG00000164251…	VEGFA/WNT7A/GADD45A/ARL6IP5/DKK1/MAP3K2/GADD45B/EDN1/FZD8/MAP3K7/IL1A/MAP3K3/HIPK2/ZNF622/CTGF/TRAF4/SASH1/MAP3K9/STK25/LYN/TIAM1/KARS/XDH/ERN1/F2RL1/MAP3K5/IL1B/SPAG9/GDF6/RPS3/MAP2K7/TAOK1/MAP3K20/HMGCR/RIPK1/TRAF6/MAP3K6/INAVA/RIPK2/ZC3H12A/TLR6/MAPK8IP2/APP/MAP4K2/DUSP22/HMGB1/WNT7B/TNFRSF11A/PTK2B/SEMA4C/TIRAP/SDCBP/MAP3K21/DAXX/TAOK3/FZD7/UNC5CL/FZD5/DBNL/MAP2K4/AXIN1	61	39	ENSG00000112715/ENSG00000154764/ENSG00000116717/ENSG00000144746/ENSG00000107984/ENSG00000099860/ENSG00000078401/ENSG00000177283/ENSG00000135341/ENSG00000115008/ENSG00000198909/ENSG00000064393/ENSG00000118523/ENSG00000076604/ENSG00000111961/ENSG00000006432/ENSG00000254087/ENSG00000156299/ENSG00000158125/ENSG00000178607/ENSG00000164251/ENSG00000197442/ENSG00000125538/ENSG00000149273/ENSG00000091436…	22	ENSG00000169967/ENSG00000173545/ENSG00000115694/ENSG00000065427/ENSG00000008294/ENSG00000156466/ENSG00000076984/ENSG00000160551/ENSG00000113161/ENSG00000175104/ENSG00000142733/ENSG00000174130/ENSG00000008735/ENSG00000168067/ENSG00000112679/ENSG00000120899/ENSG00000150455/ENSG00000204209/ENSG00000135090/ENSG00000155760/ENSG00000124602/ENSG00000103126
BP	GO:0032201	telomere maintenance via semi-conservative replication	17/4589	27/14768	0.000623554072134181	0.0154388831024615	ENSG00000148229/ENSG00000168496/ENSG00000117748/ENSG00000132646/ENSG00000147601/ENSG00000138346/ENSG00000005007/ENSG00000077514/ENSG00000132604/ENSG00000133119/ENSG00000132383/ENSG00000111445/ENSG00000101868/ENSG00000163918/ENSG00000146143/ENSG00000035928/ENSG00000115350	POLE3/FEN1/RPA2/PCNA/TERF1/DNA2/UPF1/POLD3/TERF2/RFC3/RPA1/RFC5/POLA1/RFC4/PRIM2/RFC1/POLE4	17	17	ENSG00000148229/ENSG00000168496/ENSG00000117748/ENSG00000132646/ENSG00000147601/ENSG00000138346/ENSG00000005007/ENSG00000077514/ENSG00000132604/ENSG00000133119/ENSG00000132383/ENSG00000111445/ENSG00000101868/ENSG00000163918/ENSG00000146143/ENSG00000035928/ENSG00000115350	0
BP	GO:0034243	regulation of transcription elongation from RNA polymerase II promoter	17/4589	27/14768	0.000623554072134181	0.0154388831024615	ENSG00000141867/ENSG00000136807/ENSG00000188986/ENSG00000188342/ENSG00000125651/ENSG00000154582/ENSG00000198730/ENSG00000109111/ENSG00000129518/ENSG00000134371/ENSG00000015171/ENSG00000137815/ENSG00000108469/ENSG00000106462/ENSG00000153187/ENSG00000163961/ENSG00000103126	BRD4/CDK9/NELFB/GTF2F2/GTF2F1/ELOC/CTR9/SUPT6H/EAPP/CDC73/ZMYND11/RTF1/RECQL5/EZH2/HNRNPU/RNF168/AXIN1	17	5	ENSG00000141867/ENSG00000154582/ENSG00000134371/ENSG00000106462/ENSG00000163961	12	ENSG00000136807/ENSG00000188986/ENSG00000188342/ENSG00000125651/ENSG00000198730/ENSG00000109111/ENSG00000129518/ENSG00000015171/ENSG00000137815/ENSG00000108469/ENSG00000153187/ENSG00000103126
BP	GO:0009615	response to virus	106/4589	261/14768	0.000628842620421402	0.0155044054480369	ENSG00000175592/ENSG00000137309/ENSG00000184584/ENSG00000121060/ENSG00000136244/ENSG00000141682/ENSG00000126581/ENSG00000105810/ENSG00000116679/ENSG00000129657/ENSG00000105323/ENSG00000150753/ENSG00000179387/ENSG00000100413/ENSG00000058600/ENSG00000140464/ENSG00000105373/ENSG00000101017/ENSG00000092929/ENSG00000197111/ENSG00000198746/ENSG00000118503/ENSG00000125651/ENSG00000172716/ENSG00000164251…	FOSL1/HMGA1/TMEM173/TRIM25/IL6/PMAIP1/BECN1/CDK6/IVNS1ABP/SEC14L1/HNRNPUL1/CCT5/ELMOD2/POLR3H/POLR3E/PML/NOP53/CD40/UNC13D/PCBP2/GPATCH3/TNFAIP3/GTF2F1/SLFN11/F2RL1/IL15/BNIP3/IL1B/ABCF3/NLRX1/IKBKE/IFNAR1/APOBEC3B/MST1R/AGBL5/MICB/TRIM56/POLR3A/ENO1/GPAM/DHX58/HERC5/MX2/DDX17/TRIM5/PIM2/TARBP2/NLRP3/TICAM1/IL33/IFIT1/ZC3H12A/HYAL2/PUM2/DDX3X/MX1/IFI16/NPLOC4/IRF9/RSAD2/OASL/GBP1/ZMYND11/BST2/TSP…	106	46	ENSG00000175592/ENSG00000137309/ENSG00000184584/ENSG00000121060/ENSG00000136244/ENSG00000141682/ENSG00000105810/ENSG00000116679/ENSG00000129657/ENSG00000105323/ENSG00000179387/ENSG00000058600/ENSG00000140464/ENSG00000101017/ENSG00000092929/ENSG00000118503/ENSG00000172716/ENSG00000164251/ENSG00000176171/ENSG00000125538/ENSG00000263528/ENSG00000179750/ENSG00000164078/ENSG00000204516/ENSG00000148606…	60	ENSG00000126581/ENSG00000150753/ENSG00000100413/ENSG00000105373/ENSG00000197111/ENSG00000198746/ENSG00000125651/ENSG00000164136/ENSG00000161204/ENSG00000160703/ENSG00000142166/ENSG00000084693/ENSG00000169871/ENSG00000108771/ENSG00000138646/ENSG00000183486/ENSG00000100201/ENSG00000132256/ENSG00000139546/ENSG00000185745/ENSG00000157601/ENSG00000163565/ENSG00000182446/ENSG00000213928/ENSG00000134321…
BP	GO:0051607	defense response to virus	79/4589	186/14768	0.000633415426609945	0.0155518063738375	ENSG00000184584/ENSG00000121060/ENSG00000136244/ENSG00000141682/ENSG00000126581/ENSG00000129657/ENSG00000179387/ENSG00000100413/ENSG00000058600/ENSG00000140464/ENSG00000105373/ENSG00000101017/ENSG00000092929/ENSG00000197111/ENSG00000198746/ENSG00000118503/ENSG00000172716/ENSG00000164251/ENSG00000164136/ENSG00000176171/ENSG00000125538/ENSG00000161204/ENSG00000160703/ENSG00000179750/ENSG00000084693…	TMEM173/TRIM25/IL6/PMAIP1/BECN1/SEC14L1/ELMOD2/POLR3H/POLR3E/PML/NOP53/CD40/UNC13D/PCBP2/GPATCH3/TNFAIP3/SLFN11/F2RL1/IL15/BNIP3/IL1B/ABCF3/NLRX1/APOBEC3B/AGBL5/MICB/TRIM56/POLR3A/GPAM/DHX58/HERC5/MX2/DDX17/TRIM5/TARBP2/NLRP3/TICAM1/IL33/IFIT1/ZC3H12A/HYAL2/PUM2/MX1/IFI16/NPLOC4/IRF9/RSAD2/OASL/GBP1/ZMYND11/BST2/TSPAN6/TBK1/SAMHD1/TRAF3/C19orf66/STAT2/LYST/UFD1/BCL2/ISG15/IRF7/TKFC/IRF2/EXOC1/MAV…	79	31	ENSG00000184584/ENSG00000121060/ENSG00000136244/ENSG00000141682/ENSG00000129657/ENSG00000179387/ENSG00000058600/ENSG00000140464/ENSG00000101017/ENSG00000092929/ENSG00000118503/ENSG00000172716/ENSG00000164251/ENSG00000176171/ENSG00000125538/ENSG00000179750/ENSG00000204516/ENSG00000148606/ENSG00000119927/ENSG00000162711/ENSG00000127666/ENSG00000137033/ENSG00000163874/ENSG00000068001/ENSG00000055917…	48	ENSG00000126581/ENSG00000100413/ENSG00000105373/ENSG00000197111/ENSG00000198746/ENSG00000164136/ENSG00000161204/ENSG00000160703/ENSG00000084693/ENSG00000169871/ENSG00000108771/ENSG00000138646/ENSG00000183486/ENSG00000100201/ENSG00000132256/ENSG00000139546/ENSG00000185745/ENSG00000157601/ENSG00000163565/ENSG00000182446/ENSG00000213928/ENSG00000134321/ENSG00000135114/ENSG00000117228/ENSG00000015171…
BP	GO:0016072	rRNA metabolic process	119/4589	298/14768	0.000657467499066202	0.0160208026458748	ENSG00000166197/ENSG00000150990/ENSG00000155438/ENSG00000122406/ENSG00000084463/ENSG00000165733/ENSG00000198585/ENSG00000175467/ENSG00000115946/ENSG00000117481/ENSG00000145220/ENSG00000223496/ENSG00000104626/ENSG00000007376/ENSG00000106723/ENSG00000107937/ENSG00000053372/ENSG00000130713/ENSG00000105373/ENSG00000101361/ENSG00000148300/ENSG00000171490/ENSG00000113360/ENSG00000134987/ENSG00000163682…	NOLC1/DHX37/NIFK/RPL5/WBP11/BMS1/NUDT16/SART1/PNO1/NSUN4/LYAR/EXOSC6/ERI1/RPUSD1/SPIN1/GTPBP4/MRTO4/EXOSC2/NOP53/NOP56/REXO4/RSL1D1/DROSHA/WDR36/RPL9/THUMPD1/GTF3C5/SIRT7/CSNK1E/DDX11/DIMT1/RPL37A/GTF3C3/SAMD15/RPS17/RPS3/RPL22/DEDD2/RPS27A/TEX10/SMARCA4/TBL3/RRP9/GTF3A/MAPT/RPL12/DDX17/RPS12/DDX52/RPS21/DCAF13/UTP25/RPLP1/RRP8/RPL26/RPS23/RPL24/UBA52/UTP4/CD3EAP/H2AFY2/POLR1B/WDR43/RPLP0/RPS15/H…	119	80	ENSG00000155438/ENSG00000122406/ENSG00000115946/ENSG00000145220/ENSG00000223496/ENSG00000104626/ENSG00000053372/ENSG00000130713/ENSG00000101361/ENSG00000148300/ENSG00000171490/ENSG00000134987/ENSG00000163682/ENSG00000148308/ENSG00000213923/ENSG00000013573/ENSG00000086189/ENSG00000197756/ENSG00000182774/ENSG00000149273/ENSG00000116251/ENSG00000160570/ENSG00000143947/ENSG00000136891/ENSG00000183751…	39	ENSG00000166197/ENSG00000150990/ENSG00000084463/ENSG00000165733/ENSG00000198585/ENSG00000175467/ENSG00000117481/ENSG00000007376/ENSG00000106723/ENSG00000107937/ENSG00000105373/ENSG00000113360/ENSG00000066654/ENSG00000187531/ENSG00000119041/ENSG00000100583/ENSG00000127616/ENSG00000122034/ENSG00000186868/ENSG00000100201/ENSG00000132275/ENSG00000099284/ENSG00000125630/ENSG00000126524/ENSG00000144736…
BP	GO:0010508	positive regulation of autophagy	48/4589	103/14768	0.000657977750111764	0.0160208026458748	ENSG00000051382/ENSG00000150867/ENSG00000171206/ENSG00000162409/ENSG00000135341/ENSG00000126581/ENSG00000094631/ENSG00000163820/ENSG00000130147/ENSG00000177628/ENSG00000102882/ENSG00000159399/ENSG00000118873/ENSG00000128052/ENSG00000173846/ENSG00000080546/ENSG00000176171/ENSG00000148356/ENSG00000197386/ENSG00000177169/ENSG00000155506/ENSG00000115839/ENSG00000136436/ENSG00000116209/ENSG00000165699…	PIK3CB/PIP4K2A/TRIM8/PRKAA2/MAP3K7/BECN1/HDAC6/FYCO1/SH3BP4/GBA/MAPK3/HK2/RAB3GAP2/KDR/PLK3/SESN1/BNIP3/LRSAM1/HTT/ULK1/LARP1/RAB3GAP1/CALCOCO2/TMEM59/TSC1/PIM2/SH3GLB1/PIP4K2C/FOXO1/RIPK2/TICAM1/FBXO7/STK11/ZC3H12A/PINK1/TBK1/SCOC/HMOX1/SMURF1/GNAI3/TRIM65/TP53INP2/SVIP/PIP4K2B/PRKN/VPS13C/IKBKG/MFN2	48	19	ENSG00000051382/ENSG00000150867/ENSG00000171206/ENSG00000135341/ENSG00000130147/ENSG00000159399/ENSG00000128052/ENSG00000173846/ENSG00000080546/ENSG00000176171/ENSG00000102096/ENSG00000097033/ENSG00000166908/ENSG00000104312/ENSG00000127666/ENSG00000163874/ENSG00000198742/ENSG00000065135/ENSG00000078804	29	ENSG00000162409/ENSG00000126581/ENSG00000094631/ENSG00000163820/ENSG00000177628/ENSG00000102882/ENSG00000118873/ENSG00000148356/ENSG00000197386/ENSG00000177169/ENSG00000155506/ENSG00000115839/ENSG00000136436/ENSG00000116209/ENSG00000165699/ENSG00000150907/ENSG00000100225/ENSG00000118046/ENSG00000158828/ENSG00000183735/ENSG00000153130/ENSG00000100292/ENSG00000141569/ENSG00000198168/ENSG00000276293…
BP	GO:0090287	regulation of cellular response to growth factor stimulus	94/4589	228/14768	0.000694220297610883	0.0166649508931696	ENSG00000112715/ENSG00000187678/ENSG00000273749/ENSG00000123159/ENSG00000136830/ENSG00000107984/ENSG00000105971/ENSG00000141232/ENSG00000104332/ENSG00000097007/ENSG00000156427/ENSG00000114315/ENSG00000138119/ENSG00000196562/ENSG00000177706/ENSG00000157240/ENSG00000171310/ENSG00000166949/ENSG00000161638/ENSG00000139318/ENSG00000153071/ENSG00000136158/ENSG00000005884/ENSG00000100614/ENSG00000064393…	VEGFA/SPRY4/CYFIP1/GIPC1/FAM129B/DKK1/CAV2/TOB1/SFRP1/ABL1/FGF18/HES1/MYOF/SULF2/FAM20C/FZD1/CHST11/SMAD3/ITGA5/DUSP6/DAB2/SPRY2/ITGA3/PPM1A/HIPK2/THBS1/NPTN/BCL9L/ITGB3/ZNF703/SKI/BMPR2/MSX1/NOTCH1/DSTYK/SHISA2/FGFBP1/FBN1/SKIL/TGFBR1/FGF2/HSPA5/GATA6/CAV1/XDH/MTMR4/PEG10/SMURF2/FGFR1/IL1B/NUMA1/LEMD2/JCAD/RPS27A/SNX6/MMRN2/PDCD6/CD109/TGFBR3/UBA52/GLG1/STK11/TGFB1I1/XIAP/ACVRL1/CYR61/NEO1/SPRY1…	94	70	ENSG00000112715/ENSG00000187678/ENSG00000273749/ENSG00000123159/ENSG00000136830/ENSG00000107984/ENSG00000105971/ENSG00000141232/ENSG00000104332/ENSG00000097007/ENSG00000156427/ENSG00000114315/ENSG00000138119/ENSG00000196562/ENSG00000177706/ENSG00000157240/ENSG00000171310/ENSG00000166949/ENSG00000161638/ENSG00000139318/ENSG00000153071/ENSG00000136158/ENSG00000005884/ENSG00000100614/ENSG00000064393…	24	ENSG00000133059/ENSG00000166147/ENSG00000106799/ENSG00000138685/ENSG00000108389/ENSG00000242265/ENSG00000137497/ENSG00000161904/ENSG00000249915/ENSG00000069702/ENSG00000118046/ENSG00000101966/ENSG00000158747/ENSG00000100603/ENSG00000010361/ENSG00000049323/ENSG00000103266/ENSG00000198689/ENSG00000066468/ENSG00000134986/ENSG00000133895/ENSG00000107872/ENSG00000119547/ENSG00000112290
BP	GO:0000188	inactivation of MAPK activity	16/4589	25/14768	0.00069522384252483	0.0166649508931696	ENSG00000108861/ENSG00000120875/ENSG00000120129/ENSG00000139318/ENSG00000138835/ENSG00000138166/ENSG00000113575/ENSG00000164086/ENSG00000105974/ENSG00000166068/ENSG00000143507/ENSG00000198369/ENSG00000112679/ENSG00000105568/ENSG00000184545/ENSG00000169727	DUSP3/DUSP4/DUSP1/DUSP6/RGS3/DUSP5/PPP2CA/DUSP7/CAV1/SPRED1/DUSP10/SPRED2/DUSP22/PPP2R1A/DUSP8/GPS1	16	12	ENSG00000120875/ENSG00000120129/ENSG00000139318/ENSG00000138835/ENSG00000138166/ENSG00000113575/ENSG00000164086/ENSG00000105974/ENSG00000166068/ENSG00000198369/ENSG00000105568/ENSG00000169727	4	ENSG00000108861/ENSG00000143507/ENSG00000112679/ENSG00000184545
BP	GO:1903393	positive regulation of adherens junction organization	16/4589	25/14768	0.00069522384252483	0.0166649508931696	ENSG00000112715/ENSG00000104332/ENSG00000097007/ENSG00000136238/ENSG00000166949/ENSG00000197747/ENSG00000149177/ENSG00000248905/ENSG00000128052/ENSG00000165699/ENSG00000084636/ENSG00000124145/ENSG00000087274/ENSG00000099250/ENSG00000140575/ENSG00000100034	VEGFA/SFRP1/ABL1/RAC1/SMAD3/S100A10/PTPRJ/FMN1/KDR/TSC1/COL16A1/SDC4/ADD1/NRP1/IQGAP1/PPM1F	16	9	ENSG00000112715/ENSG00000104332/ENSG00000097007/ENSG00000166949/ENSG00000197747/ENSG00000128052/ENSG00000084636/ENSG00000099250/ENSG00000100034	7	ENSG00000136238/ENSG00000149177/ENSG00000248905/ENSG00000165699/ENSG00000124145/ENSG00000087274/ENSG00000140575
BP	GO:0046794	transport of virus	31/4589	60/14768	0.000695792939472828	0.0166649508931696	ENSG00000120253/ENSG00000102753/ENSG00000093000/ENSG00000105971/ENSG00000124789/ENSG00000030066/ENSG00000139496/ENSG00000082898/ENSG00000196911/ENSG00000101146/ENSG00000126883/ENSG00000105974/ENSG00000094914/ENSG00000102900/ENSG00000095319/ENSG00000113569/ENSG00000143947/ENSG00000058804/ENSG00000152465/ENSG00000165006/ENSG00000139722/ENSG00000163002/ENSG00000138750/ENSG00000221983/ENSG00000125450…	NUP43/KPNA3/NUP50/CAV2/NUP153/NUP160/NUP58/XPO1/KPNA5/RAE1/NUP214/CAV1/AAAS/NUP93/NUP188/NUP155/RPS27A/NDC1/NMT2/UBAP1/VPS37B/NUP35/NUP54/UBA52/NUP85/NUP205/BST2/NUPL2/NUP88/SEH1L/UBB	31	27	ENSG00000120253/ENSG00000102753/ENSG00000093000/ENSG00000105971/ENSG00000124789/ENSG00000030066/ENSG00000139496/ENSG00000082898/ENSG00000101146/ENSG00000126883/ENSG00000105974/ENSG00000102900/ENSG00000095319/ENSG00000113569/ENSG00000143947/ENSG00000058804/ENSG00000152465/ENSG00000165006/ENSG00000139722/ENSG00000163002/ENSG00000138750/ENSG00000221983/ENSG00000125450/ENSG00000155561/ENSG00000136243…	4	ENSG00000196911/ENSG00000094914/ENSG00000130303/ENSG00000085415
BP	GO:0010634	positive regulation of epithelial cell migration	60/4589	135/14768	0.000706441234644802	0.0168512079873809	ENSG00000115310/ENSG00000112715/ENSG00000154764/ENSG00000134954/ENSG00000164171/ENSG00000097007/ENSG00000156427/ENSG00000113140/ENSG00000113070/ENSG00000078401/ENSG00000118257/ENSG00000050820/ENSG00000005884/ENSG00000198909/ENSG00000094631/ENSG00000162407/ENSG00000137801/ENSG00000259207/ENSG00000185591/ENSG00000179218/ENSG00000204217/ENSG00000111961/ENSG00000105976/ENSG00000138685/ENSG00000101017…	RTN4/VEGFA/WNT7A/ETS1/ITGA2/ABL1/FGF18/SPARC/HBEGF/EDN1/NRP2/BCAR1/ITGA3/MAP3K3/HDAC6/PLPP3/THBS1/ITGB3/SP1/CALR/BMPR2/SASH1/MET/FGF2/CD40/MAP2K3/ANXA3/ROCK2/PLCG1/KDR/FGFR1/FOXP1/HDAC7/JCAD/JUN/RHOB/DOCK5/PDCD6/PRKCE/CTSH/AMOTL1/CIB1/ZC3H12A/EPB41L4B/SOX9/HMGB1/PFN1/PRKCA/TGFBR2/PTK2B/HMOX1/MTOR/NRP1/CCBE1/DOCK1/TMSB4X/ADGRA2/CLASP1/PPM1F/ATOH8	60	46	ENSG00000115310/ENSG00000112715/ENSG00000154764/ENSG00000134954/ENSG00000164171/ENSG00000097007/ENSG00000156427/ENSG00000113140/ENSG00000113070/ENSG00000078401/ENSG00000118257/ENSG00000050820/ENSG00000005884/ENSG00000198909/ENSG00000162407/ENSG00000137801/ENSG00000259207/ENSG00000185591/ENSG00000204217/ENSG00000111961/ENSG00000105976/ENSG00000101017/ENSG00000034152/ENSG00000138772/ENSG00000134318…	14	ENSG00000094631/ENSG00000179218/ENSG00000138685/ENSG00000124181/ENSG00000143878/ENSG00000249915/ENSG00000103811/ENSG00000166025/ENSG00000154229/ENSG00000120899/ENSG00000100292/ENSG00000198793/ENSG00000150760/ENSG00000168874
BP	GO:0071479	cellular response to ionizing radiation	33/4589	65/14768	0.000710606816139306	0.0168819465469856	ENSG00000188486/ENSG00000116717/ENSG00000124762/ENSG00000104332/ENSG00000146872/ENSG00000137693/ENSG00000134852/ENSG00000149115/ENSG00000067369/ENSG00000143493/ENSG00000044574/ENSG00000110108/ENSG00000173848/ENSG00000197299/ENSG00000019549/ENSG00000069275/ENSG00000091436/ENSG00000143878/ENSG00000120738/ENSG00000161970/ENSG00000177885/ENSG00000109846/ENSG00000163565/ENSG00000112062/ENSG00000051523…	H2AFX/GADD45A/CDKN1A/SFRP1/TLK2/YAP1/CLOCK/TNKS1BP1/TP53BP1/INTS7/HSPA5/TMEM109/NET1/BLM/SNAI2/NUCKS1/MAP3K20/RHOB/EGR1/RPL26/GRB2/CRYAB/IFI16/MAPK14/CYBA/ECT2/CHEK2/FBXO4/XRCC5/BCL2L1/RAD1/SPIDR/ATR	33	24	ENSG00000188486/ENSG00000116717/ENSG00000124762/ENSG00000104332/ENSG00000137693/ENSG00000134852/ENSG00000143493/ENSG00000044574/ENSG00000110108/ENSG00000173848/ENSG00000197299/ENSG00000019549/ENSG00000069275/ENSG00000091436/ENSG00000120738/ENSG00000161970/ENSG00000177885/ENSG00000051523/ENSG00000114346/ENSG00000183765/ENSG00000079246/ENSG00000171552/ENSG00000113456/ENSG00000175054	9	ENSG00000146872/ENSG00000149115/ENSG00000067369/ENSG00000143878/ENSG00000109846/ENSG00000163565/ENSG00000112062/ENSG00000151876/ENSG00000164808
BP	GO:0006986	response to unfolded protein	74/4589	173/14768	0.000725120569494012	0.0171572883136728	ENSG00000110092/ENSG00000169429/ENSG00000197930/ENSG00000138674/ENSG00000080824/ENSG00000198380/ENSG00000044090/ENSG00000198919/ENSG00000146678/ENSG00000101199/ENSG00000137801/ENSG00000179218/ENSG00000213676/ENSG00000140943/ENSG00000113194/ENSG00000139644/ENSG00000182934/ENSG00000051108/ENSG00000090520/ENSG00000109133/ENSG00000113296/ENSG00000100393/ENSG00000168936/ENSG00000044574/ENSG00000145675…	CCND1/CXCL8/ERO1A/SEC31A/HSP90AA1/GFPT1/CUL7/DZIP3/IGFBP1/ARFGAP1/THBS1/CALR/ATF6B/MBTPS1/FAF2/TMBIM6/SRPRA/HERPUD1/DNAJB11/TMEM33/THBS4/EP300/TMEM129/HSPA5/PIK3R1/CREB3/YOD1/CREB3L2/MBTPS2/KLHDC3/SEC61A1/ERN1/BAX/DDX11/TSPYL2/PPP1R15A/ATP6V0D1/SELENOS/HDGF/EXTL3/VCP/HSPA13/PREB/CXXC1/CTDSP2/DNAJA1/MANF/ATF3/GSK3A/DNAJB1/FICD/HSPA4/STUB1/ADD1/HSPA9/DAXX/RACK1/CHAC1/UGGT1/ATF6/HSPD1/GOSR2/SEC61B/H…	74	38	ENSG00000110092/ENSG00000169429/ENSG00000138674/ENSG00000146678/ENSG00000101199/ENSG00000137801/ENSG00000113194/ENSG00000139644/ENSG00000182934/ENSG00000051108/ENSG00000090520/ENSG00000100393/ENSG00000044574/ENSG00000145675/ENSG00000180667/ENSG00000012174/ENSG00000058262/ENSG00000178607/ENSG00000087088/ENSG00000013573/ENSG00000184205/ENSG00000087074/ENSG00000131871/ENSG00000138073/ENSG00000154832…	36	ENSG00000197930/ENSG00000080824/ENSG00000198380/ENSG00000044090/ENSG00000198919/ENSG00000179218/ENSG00000213676/ENSG00000140943/ENSG00000109133/ENSG00000113296/ENSG00000168936/ENSG00000107175/ENSG00000182158/ENSG00000124702/ENSG00000159720/ENSG00000143321/ENSG00000012232/ENSG00000165280/ENSG00000155304/ENSG00000086061/ENSG00000198855/ENSG00000170606/ENSG00000103266/ENSG00000087274/ENSG00000113013…
BP	GO:1900024	regulation of substrate adhesion-dependent cell spreading	26/4589	48/14768	0.000732612211133389	0.0172649335539387	ENSG00000097007/ENSG00000136238/ENSG00000197747/ENSG00000184349/ENSG00000179218/ENSG00000179820/ENSG00000173848/ENSG00000092929/ENSG00000079691/ENSG00000133110/ENSG00000147459/ENSG00000163975/ENSG00000185043/ENSG00000169398/ENSG00000102606/ENSG00000077942/ENSG00000117228/ENSG00000196924/ENSG00000124126/ENSG00000099250/ENSG00000107104/ENSG00000150760/ENSG00000169750/ENSG00000138660/ENSG00000163466…	ABL1/RAC1/S100A10/EFNA5/CALR/MYADM/NET1/UNC13D/CARMIL1/POSTN/DOCK5/MELTF/CIB1/PTK2/ARHGEF7/FBLN1/GBP1/FLNA/PREX1/NRP1/KANK1/DOCK1/RAC3/AP1AR/ARPC2/ACTN4	26	19	ENSG00000097007/ENSG00000197747/ENSG00000184349/ENSG00000179820/ENSG00000173848/ENSG00000092929/ENSG00000079691/ENSG00000147459/ENSG00000163975/ENSG00000185043/ENSG00000169398/ENSG00000102606/ENSG00000077942/ENSG00000196924/ENSG00000099250/ENSG00000107104/ENSG00000138660/ENSG00000163466/ENSG00000130402	7	ENSG00000136238/ENSG00000179218/ENSG00000133110/ENSG00000117228/ENSG00000124126/ENSG00000150760/ENSG00000169750
BP	GO:0019362	pyridine nucleotide metabolic process	71/4589	165/14768	0.000752535747290008	0.0175327488757086	ENSG00000102144/ENSG00000067225/ENSG00000120253/ENSG00000093000/ENSG00000065833/ENSG00000198805/ENSG00000124789/ENSG00000162409/ENSG00000181192/ENSG00000141959/ENSG00000135318/ENSG00000030066/ENSG00000157064/ENSG00000138413/ENSG00000165434/ENSG00000172890/ENSG00000139496/ENSG00000134333/ENSG00000101146/ENSG00000126883/ENSG00000123836/ENSG00000181929/ENSG00000084734/ENSG00000159399/ENSG00000094914…	PGK1/PKM/NUP43/NUP50/ME1/PNP/NUP153/PRKAA2/DHTKD1/PFKL/NT5E/NUP160/NMNAT2/IDH1/PGM2L1/NADSYN1/NUP58/LDHA/RAE1/NUP214/PFKFB2/PRKAG1/GCKR/HK2/AAAS/NUP93/NUP188/NUP155/PGM2/STAT3/HKDC1/ENO1/GAPDH/OGT/TKT/HK1/VCP/NDC1/PGLS/PPARA/NUDT12/NUP35/NNT/NUP54/QPRT/OGDHL/DLD/PFKFB4/HDAC4/NUP85/NUP205/GPD1L/TALDO1/NUPL2/PDHB/RPIA/EIF6/MPC1/PDHX/ENO4/NUP88/SEH1L/NAMPT/PFKFB3/PARP9/MDH1B/G6PD/RPE/GPI/MDH2/PARP10	71	40	ENSG00000102144/ENSG00000067225/ENSG00000120253/ENSG00000093000/ENSG00000198805/ENSG00000124789/ENSG00000181192/ENSG00000135318/ENSG00000030066/ENSG00000157064/ENSG00000139496/ENSG00000134333/ENSG00000101146/ENSG00000126883/ENSG00000181929/ENSG00000084734/ENSG00000159399/ENSG00000102900/ENSG00000095319/ENSG00000113569/ENSG00000169299/ENSG00000168610/ENSG00000074800/ENSG00000111640/ENSG00000147162…	31	ENSG00000065833/ENSG00000162409/ENSG00000141959/ENSG00000138413/ENSG00000165434/ENSG00000172890/ENSG00000123836/ENSG00000094914/ENSG00000156510/ENSG00000163931/ENSG00000165280/ENSG00000130313/ENSG00000186951/ENSG00000112874/ENSG00000112992/ENSG00000103485/ENSG00000197444/ENSG00000091140/ENSG00000068024/ENSG00000152642/ENSG00000168291/ENSG00000153574/ENSG00000060762/ENSG00000110435/ENSG00000188316…
BP	GO:0046496	nicotinamide nucleotide metabolic process	71/4589	165/14768	0.000752535747290008	0.0175327488757086	ENSG00000102144/ENSG00000067225/ENSG00000120253/ENSG00000093000/ENSG00000065833/ENSG00000198805/ENSG00000124789/ENSG00000162409/ENSG00000181192/ENSG00000141959/ENSG00000135318/ENSG00000030066/ENSG00000157064/ENSG00000138413/ENSG00000165434/ENSG00000172890/ENSG00000139496/ENSG00000134333/ENSG00000101146/ENSG00000126883/ENSG00000123836/ENSG00000181929/ENSG00000084734/ENSG00000159399/ENSG00000094914…	PGK1/PKM/NUP43/NUP50/ME1/PNP/NUP153/PRKAA2/DHTKD1/PFKL/NT5E/NUP160/NMNAT2/IDH1/PGM2L1/NADSYN1/NUP58/LDHA/RAE1/NUP214/PFKFB2/PRKAG1/GCKR/HK2/AAAS/NUP93/NUP188/NUP155/PGM2/STAT3/HKDC1/ENO1/GAPDH/OGT/TKT/HK1/VCP/NDC1/PGLS/PPARA/NUDT12/NUP35/NNT/NUP54/QPRT/OGDHL/DLD/PFKFB4/HDAC4/NUP85/NUP205/GPD1L/TALDO1/NUPL2/PDHB/RPIA/EIF6/MPC1/PDHX/ENO4/NUP88/SEH1L/NAMPT/PFKFB3/PARP9/MDH1B/G6PD/RPE/GPI/MDH2/PARP10	71	40	ENSG00000102144/ENSG00000067225/ENSG00000120253/ENSG00000093000/ENSG00000198805/ENSG00000124789/ENSG00000181192/ENSG00000135318/ENSG00000030066/ENSG00000157064/ENSG00000139496/ENSG00000134333/ENSG00000101146/ENSG00000126883/ENSG00000181929/ENSG00000084734/ENSG00000159399/ENSG00000102900/ENSG00000095319/ENSG00000113569/ENSG00000169299/ENSG00000168610/ENSG00000074800/ENSG00000111640/ENSG00000147162…	31	ENSG00000065833/ENSG00000162409/ENSG00000141959/ENSG00000138413/ENSG00000165434/ENSG00000172890/ENSG00000123836/ENSG00000094914/ENSG00000156510/ENSG00000163931/ENSG00000165280/ENSG00000130313/ENSG00000186951/ENSG00000112874/ENSG00000112992/ENSG00000103485/ENSG00000197444/ENSG00000091140/ENSG00000068024/ENSG00000152642/ENSG00000168291/ENSG00000153574/ENSG00000060762/ENSG00000110435/ENSG00000188316…
BP	GO:0030518	intracellular steroid hormone receptor signaling pathway	58/4589	130/14768	0.00076512673016992	0.0175327488757086	ENSG00000145604/ENSG00000198646/ENSG00000104332/ENSG00000144580/ENSG00000114062/ENSG00000137693/ENSG00000134852/ENSG00000159216/ENSG00000171148/ENSG00000153071/ENSG00000014123/ENSG00000094631/ENSG00000160310/ENSG00000163945/ENSG00000179218/ENSG00000179094/ENSG00000067955/ENSG00000167085/ENSG00000100393/ENSG00000008838/ENSG00000008405/ENSG00000133794/ENSG00000266412/ENSG00000148200/ENSG00000114861…	SKP2/NCOA6/SFRP1/CNOT9/UBE3A/YAP1/CLOCK/RUNX1/TADA3/DAB2/UFL1/HDAC6/PRMT2/UVSSA/CALR/PER1/CBFB/PHB/EP300/MED24/CRY1/ARNTL/NCOA4/NR6A1/FOXP1/GPAM/SMARCA4/DDX17/STRN3/DDX54/PIAS2/RNF14/PLPP1/CARM1/TGFB1I1/PIAS1/NCOA1/TAF7/RB1/ARID1A/MED16/HDAC1/PAGR1/RBM14/TAF1/SAFB/FHL2/LATS1/UBR5/KAT5/CALCOCO1/MED13/DAXX/TRIM68/BRCA1/PARP1/RNF6/AXIN1	58	32	ENSG00000145604/ENSG00000198646/ENSG00000104332/ENSG00000144580/ENSG00000137693/ENSG00000134852/ENSG00000159216/ENSG00000153071/ENSG00000179094/ENSG00000067955/ENSG00000167085/ENSG00000100393/ENSG00000008838/ENSG00000008405/ENSG00000114861/ENSG00000119927/ENSG00000196792/ENSG00000123064/ENSG00000078043/ENSG00000067113/ENSG00000140682/ENSG00000033800/ENSG00000084676/ENSG00000178913/ENSG00000139687…	26	ENSG00000114062/ENSG00000171148/ENSG00000014123/ENSG00000094631/ENSG00000160310/ENSG00000163945/ENSG00000179218/ENSG00000133794/ENSG00000266412/ENSG00000148200/ENSG00000127616/ENSG00000100201/ENSG00000013561/ENSG00000142453/ENSG00000175221/ENSG00000280789/ENSG00000147133/ENSG00000160633/ENSG00000104517/ENSG00000172977/ENSG00000012822/ENSG00000108510/ENSG00000204209/ENSG00000167333/ENSG00000012048…
BP	GO:0051894	positive regulation of focal adhesion assembly	15/4589	23/14768	0.000766980886939922	0.0175327488757086	ENSG00000112715/ENSG00000104332/ENSG00000097007/ENSG00000136238/ENSG00000166949/ENSG00000197747/ENSG00000149177/ENSG00000248905/ENSG00000128052/ENSG00000165699/ENSG00000084636/ENSG00000124145/ENSG00000099250/ENSG00000140575/ENSG00000100034	VEGFA/SFRP1/ABL1/RAC1/SMAD3/S100A10/PTPRJ/FMN1/KDR/TSC1/COL16A1/SDC4/NRP1/IQGAP1/PPM1F	15	9	ENSG00000112715/ENSG00000104332/ENSG00000097007/ENSG00000166949/ENSG00000197747/ENSG00000128052/ENSG00000084636/ENSG00000099250/ENSG00000100034	6	ENSG00000136238/ENSG00000149177/ENSG00000248905/ENSG00000165699/ENSG00000124145/ENSG00000140575
BP	GO:0071168	protein localization to chromatin	15/4589	23/14768	0.000766980886939922	0.0175327488757086	ENSG00000129933/ENSG00000183207/ENSG00000146670/ENSG00000161904/ENSG00000171320/ENSG00000147457/ENSG00000142453/ENSG00000099284/ENSG00000113648/ENSG00000139687/ENSG00000176476/ENSG00000161036/ENSG00000062650/ENSG00000166851/ENSG00000106462	MAU2/RUVBL2/CDCA5/LEMD2/ESCO2/CHMP7/CARM1/H2AFY2/H2AFY/RB1/SGF29/LRWD1/WAPL/PLK1/EZH2	15	8	ENSG00000129933/ENSG00000146670/ENSG00000171320/ENSG00000113648/ENSG00000139687/ENSG00000161036/ENSG00000166851/ENSG00000106462	7	ENSG00000183207/ENSG00000161904/ENSG00000147457/ENSG00000142453/ENSG00000099284/ENSG00000176476/ENSG00000062650
BP	GO:0001649	osteoblast differentiation	79/4589	187/14768	0.000767147480558855	0.0175327488757086	ENSG00000167460/ENSG00000018408/ENSG00000133818/ENSG00000142627/ENSG00000141232/ENSG00000104332/ENSG00000125968/ENSG00000177706/ENSG00000157240/ENSG00000166949/ENSG00000118785/ENSG00000136244/ENSG00000146674/ENSG00000105810/ENSG00000014123/ENSG00000038427/ENSG00000172216/ENSG00000183684/ENSG00000113658/ENSG00000233608/ENSG00000171223/ENSG00000157933/ENSG00000138246/ENSG00000204217/ENSG00000101384…	TPM4/WWTR1/RRAS2/EPHA2/TOB1/SFRP1/ID1/FAM20C/FZD1/SMAD3/SPP1/IL6/IGFBP3/CDK6/UFL1/VCAN/CEBPB/ALYREF/SMAD5/TWIST2/JUNB/SKI/DNAJC13/BMPR2/JAG1/NBR1/NOTCH1/CBFB/BCAP29/GTPBP4/PHB/CLTC/GLI2/IL6R/ID4/RSL1D1/CTNNBIP1/SNAI2/ID2/NOCT/SEMA7A/TMEM64/HDAC7/PSMC2/JUND/ATRAID/TNC/PIAS2/SNAI1/RRBP1/MEF2C/HSD17B4/PTK2/RPS15/HDAC4/CYR61/HNRNPC/WNT7B/GLI3/MYBBP1A/SND1/GJA1/IL6ST/RBMX/FHL2/TRPM4/ATP6AP1/TP53INP2/F…	79	54	ENSG00000018408/ENSG00000133818/ENSG00000142627/ENSG00000141232/ENSG00000104332/ENSG00000125968/ENSG00000177706/ENSG00000157240/ENSG00000166949/ENSG00000118785/ENSG00000136244/ENSG00000105810/ENSG00000038427/ENSG00000172216/ENSG00000183684/ENSG00000113658/ENSG00000233608/ENSG00000171223/ENSG00000157933/ENSG00000204217/ENSG00000101384/ENSG00000148400/ENSG00000067955/ENSG00000075790/ENSG00000167085…	25	ENSG00000167460/ENSG00000146674/ENSG00000014123/ENSG00000138246/ENSG00000188554/ENSG00000107937/ENSG00000141367/ENSG00000172201/ENSG00000178585/ENSG00000161057/ENSG00000130522/ENSG00000138085/ENSG00000125844/ENSG00000081189/ENSG00000133835/ENSG00000068024/ENSG00000197157/ENSG00000130529/ENSG00000071553/ENSG00000066468/ENSG00000108379/ENSG00000133895/ENSG00000160710/ENSG00000068885/ENSG00000153187
BP	GO:0006048	UDP-N-acetylglucosamine biosynthetic process	9/4589	11/14768	0.000768692543503544	0.0175327488757086	ENSG00000113552/ENSG00000131459/ENSG00000198380/ENSG00000197355/ENSG00000100522/ENSG00000117143/ENSG00000013375/ENSG00000162066/ENSG00000124357	GNPDA1/GFPT2/GFPT1/UAP1L1/GNPNAT1/UAP1/PGM3/AMDHD2/NAGK	9	5	ENSG00000131459/ENSG00000100522/ENSG00000117143/ENSG00000013375/ENSG00000124357	4	ENSG00000113552/ENSG00000198380/ENSG00000197355/ENSG00000162066
BP	GO:2000786	positive regulation of autophagosome assembly	9/4589	11/14768	0.000768692543503544	0.0175327488757086	ENSG00000150867/ENSG00000126581/ENSG00000118873/ENSG00000148356/ENSG00000177169/ENSG00000115839/ENSG00000097033/ENSG00000166908/ENSG00000276293	PIP4K2A/BECN1/RAB3GAP2/LRSAM1/ULK1/RAB3GAP1/SH3GLB1/PIP4K2C/PIP4K2B	9	3	ENSG00000150867/ENSG00000097033/ENSG00000166908	6	ENSG00000126581/ENSG00000118873/ENSG00000148356/ENSG00000177169/ENSG00000115839/ENSG00000276293
BP	GO:0034504	protein localization to nucleus	97/4589	237/14768	0.000770867281856309	0.0175327488757086	ENSG00000265972/ENSG00000102753/ENSG00000124762/ENSG00000093000/ENSG00000171206/ENSG00000124789/ENSG00000184584/ENSG00000105993/ENSG00000150753/ENSG00000171566/ENSG00000205423/ENSG00000128342/ENSG00000104447/ENSG00000179218/ENSG00000163132/ENSG00000139496/ENSG00000082898/ENSG00000083312/ENSG00000065150/ENSG00000173402/ENSG00000132661/ENSG00000140464/ENSG00000105373/ENSG00000143337/ENSG00000196911…	TXNIP/KPNA3/CDKN1A/NUP50/TRIM8/NUP153/TMEM173/DNAJB6/CCT5/PLRG1/CNEP1R1/LIF/TRPS1/CALR/MSX1/NUP58/XPO1/TNPO1/IPO5/DAG1/NXT1/PML/NOP53/TOR1AIP1/KPNA5/RAE1/NUP214/PKIA/GCKR/CDK1/DVL1/TOPORS/TNPO2/ARNTL/NUP93/TXN/MCRS1/MAPK1/NUP188/TBRG1/NUP155/SNUPN/STAT3/SUN2/TERT/PRKCD/NUP35/TCP1/DCLK2/NCKIPSD/NUP54/SUN1/IPO7/NF2/STK11/ZC3H12A/OTUD7B/TRIM29/SIX4/HYAL2/NUP85/PINX1/SOX9/SKP1/CHP1/RBM22/GLI3/CTDNEP1…	97	60	ENSG00000265972/ENSG00000102753/ENSG00000124762/ENSG00000093000/ENSG00000171206/ENSG00000124789/ENSG00000184584/ENSG00000105993/ENSG00000205423/ENSG00000128342/ENSG00000163132/ENSG00000139496/ENSG00000082898/ENSG00000083312/ENSG00000065150/ENSG00000132661/ENSG00000140464/ENSG00000143337/ENSG00000101146/ENSG00000126883/ENSG00000171033/ENSG00000084734/ENSG00000170312/ENSG00000107404/ENSG00000105576…	37	ENSG00000150753/ENSG00000171566/ENSG00000104447/ENSG00000179218/ENSG00000173402/ENSG00000105373/ENSG00000196911/ENSG00000197579/ENSG00000133794/ENSG00000187778/ENSG00000154144/ENSG00000169371/ENSG00000100242/ENSG00000170390/ENSG00000213672/ENSG00000186575/ENSG00000118046/ENSG00000264522/ENSG00000137699/ENSG00000175826/ENSG00000146731/ENSG00000112062/ENSG00000213465/ENSG00000183087/ENSG00000104517…
BP	GO:0010811	positive regulation of cell-substrate adhesion	47/4589	101/14768	0.000774610374367	0.0175498597559288	ENSG00000112715/ENSG00000184371/ENSG00000104332/ENSG00000097007/ENSG00000136238/ENSG00000091986/ENSG00000166949/ENSG00000161638/ENSG00000197747/ENSG00000005884/ENSG00000105810/ENSG00000149177/ENSG00000144810/ENSG00000248905/ENSG00000179218/ENSG00000179820/ENSG00000173402/ENSG00000173848/ENSG00000092929/ENSG00000128052/ENSG00000079691/ENSG00000091409/ENSG00000116962/ENSG00000115414/ENSG00000165699…	VEGFA/CSF1/SFRP1/ABL1/RAC1/CCDC80/SMAD3/ITGA5/S100A10/ITGA3/CDK6/PTPRJ/COL8A1/FMN1/CALR/MYADM/DAG1/NET1/UNC13D/KDR/CARMIL1/ITGA6/NID1/FN1/TSC1/DOCK5/RSU1/PRKCE/COL16A1/CIB1/EDIL3/SDC4/CYR61/ARHGEF7/FLNA/PTK2B/ARL2/PREX1/NRP1/ABI3BP/DOCK1/FERMT1/RAC3/NINJ1/IQGAP1/ARPC2/PPM1F	47	29	ENSG00000112715/ENSG00000184371/ENSG00000104332/ENSG00000097007/ENSG00000166949/ENSG00000161638/ENSG00000197747/ENSG00000005884/ENSG00000105810/ENSG00000179820/ENSG00000173848/ENSG00000092929/ENSG00000128052/ENSG00000079691/ENSG00000091409/ENSG00000116962/ENSG00000147459/ENSG00000171132/ENSG00000084636/ENSG00000185043/ENSG00000142871/ENSG00000102606/ENSG00000196924/ENSG00000099250/ENSG00000154175…	18	ENSG00000136238/ENSG00000091986/ENSG00000149177/ENSG00000144810/ENSG00000248905/ENSG00000179218/ENSG00000173402/ENSG00000115414/ENSG00000165699/ENSG00000148484/ENSG00000164176/ENSG00000124145/ENSG00000120899/ENSG00000213465/ENSG00000124126/ENSG00000150760/ENSG00000169750/ENSG00000140575
BP	GO:0051100	negative regulation of binding	65/4589	149/14768	0.000798228911422682	0.0180154125085704	ENSG00000130956/ENSG00000167110/ENSG00000107984/ENSG00000125968/ENSG00000153071/ENSG00000162735/ENSG00000104964/ENSG00000087586/ENSG00000139644/ENSG00000163132/ENSG00000139372/ENSG00000107937/ENSG00000105976/ENSG00000044574/ENSG00000169860/ENSG00000143537/ENSG00000102882/ENSG00000172201/ENSG00000184939/ENSG00000178585/ENSG00000105974/ENSG00000107404/ENSG00000183207/ENSG00000115738/ENSG00000101412…	HABP4/GOLGA2/DKK1/ID1/DAB2/PEX19/AES/AURKA/TMBIM6/MSX1/TDG/GTPBP4/MET/HSPA5/P2RY1/ADAM15/MAPK3/ID4/ZFP90/CTNNBIP1/CAV1/DVL1/RUVBL2/ID2/E2F1/PER2/BAX/CSNK1E/DDX11/SPAG9/ACTB/MAPRE1/JUN/CPNE1/MAPK8/PRKCD/PIM2/PPARA/CARM1/IFIT1/HFE/SLPI/IFI16/SUMO3/ZNF675/CRMP1/BTAF1/STUB1/TAF1/PSEN1/NFKBIA/HMOX1/RSF1/MAD2L2/EIF4A3/ERCC4/STMN1/SP100/TTBK2/ITGA4/WAPL/B2M/TMSB4X/TNKS/HDAC2	65	33	ENSG00000107984/ENSG00000125968/ENSG00000153071/ENSG00000162735/ENSG00000087586/ENSG00000139644/ENSG00000163132/ENSG00000105976/ENSG00000044574/ENSG00000169860/ENSG00000105974/ENSG00000107404/ENSG00000115738/ENSG00000101412/ENSG00000132326/ENSG00000087088/ENSG00000213923/ENSG00000013573/ENSG00000177606/ENSG00000107643/ENSG00000163932/ENSG00000102096/ENSG00000124107/ENSG00000184900/ENSG00000072832…	32	ENSG00000130956/ENSG00000167110/ENSG00000104964/ENSG00000139372/ENSG00000107937/ENSG00000143537/ENSG00000102882/ENSG00000172201/ENSG00000184939/ENSG00000178585/ENSG00000183207/ENSG00000008294/ENSG00000075624/ENSG00000101367/ENSG00000214078/ENSG00000186951/ENSG00000142453/ENSG00000185745/ENSG00000010704/ENSG00000163565/ENSG00000197372/ENSG00000095564/ENSG00000103266/ENSG00000147133/ENSG00000100292…
BP	GO:0043506	regulation of JUN kinase activity	38/4589	78/14768	0.000819111552282541	0.0183494451823183	ENSG00000107984/ENSG00000169967/ENSG00000104332/ENSG00000078401/ENSG00000177283/ENSG00000135341/ENSG00000111961/ENSG00000006432/ENSG00000156299/ENSG00000186063/ENSG00000178607/ENSG00000197442/ENSG00000008294/ENSG00000149273/ENSG00000076984/ENSG00000160551/ENSG00000143507/ENSG00000091436/ENSG00000137275/ENSG00000121653/ENSG00000175104/ENSG00000142733/ENSG00000086061/ENSG00000174130/ENSG00000168067…	DKK1/MAP3K2/SFRP1/EDN1/FZD8/MAP3K7/SASH1/MAP3K9/TIAM1/AIDA/ERN1/MAP3K5/SPAG9/RPS3/MAP2K7/TAOK1/DUSP10/MAP3K20/RIPK1/MAPK8IP1/TRAF6/MAP3K6/DNAJA1/TLR6/MAP4K2/WNT7B/TNFRSF11A/ZNF675/PTK2B/MAP3K21/DAXX/TAOK3/GSTP1/HIPK3/FZD5/DBNL/MAP2K4/AXIN1	38	22	ENSG00000107984/ENSG00000104332/ENSG00000078401/ENSG00000177283/ENSG00000135341/ENSG00000111961/ENSG00000006432/ENSG00000156299/ENSG00000186063/ENSG00000178607/ENSG00000197442/ENSG00000149273/ENSG00000091436/ENSG00000137275/ENSG00000188064/ENSG00000141655/ENSG00000143674/ENSG00000084207/ENSG00000110422/ENSG00000163251/ENSG00000136279/ENSG00000065559	16	ENSG00000169967/ENSG00000008294/ENSG00000076984/ENSG00000160551/ENSG00000143507/ENSG00000121653/ENSG00000175104/ENSG00000142733/ENSG00000086061/ENSG00000174130/ENSG00000168067/ENSG00000197372/ENSG00000120899/ENSG00000204209/ENSG00000135090/ENSG00000103126
BP	GO:0006613	cotranslational protein targeting to membrane	45/4589	96/14768	0.000819283339769496	0.0183494451823183	ENSG00000122406/ENSG00000182934/ENSG00000167881/ENSG00000058262/ENSG00000163682/ENSG00000114850/ENSG00000143742/ENSG00000197756/ENSG00000182774/ENSG00000149273/ENSG00000116251/ENSG00000174780/ENSG00000143947/ENSG00000197958/ENSG00000112306/ENSG00000171858/ENSG00000137818/ENSG00000161970/ENSG00000186468/ENSG00000114391/ENSG00000221983/ENSG00000089157/ENSG00000115268/ENSG00000198755/ENSG00000140319…	RPL5/SRPRA/SRP68/SEC61A1/RPL9/SSR3/SRP9/RPL37A/RPS17/RPS3/RPL22/SRP72/RPS27A/RPL12/RPS12/RPS21/RPLP1/RPL26/RPS23/RPL24/UBA52/RPLP0/RPS15/RPL10A/SRP14/RPL7/RPS29/RPS28/RPS19/RPS20/RPLP2/RPS2/RPS24/RPL23/RPS13/RPL14/SEC61B/RPL31/RPL35A/RPS5/RPL27/RPL8/RPS8/RPL13A/ARL6IP1	45	44	ENSG00000122406/ENSG00000182934/ENSG00000167881/ENSG00000058262/ENSG00000163682/ENSG00000114850/ENSG00000143742/ENSG00000197756/ENSG00000182774/ENSG00000149273/ENSG00000116251/ENSG00000174780/ENSG00000143947/ENSG00000197958/ENSG00000112306/ENSG00000171858/ENSG00000137818/ENSG00000161970/ENSG00000186468/ENSG00000114391/ENSG00000221983/ENSG00000089157/ENSG00000115268/ENSG00000198755/ENSG00000140319…	1	ENSG00000170540
[truncated: 252 more rows]
