# Supplementary material for: HJURP Promotes Malignant Progression and Mediates Sensitivity to Cisplatin and WEE1-inhibitor in Serous Ovarian Cancer
Source: Int J Biol Sci. 2022 Jan 1;18(3):1188–210. doi: 10.7150/ijbs.65589 (PMC8771849; doi:10.7150/ijbs.65589)
Supplement: Supplementary file 2 — Supplementary tables. [file ijbsv18p1188s2.zip › Supplementary Tables/Supplementary Table S6.KEGG analysis of all down-regulated genes along with siHJURP.xls]

KEGGID	Description	GeneRatio	BgRatio	pvalue	padj	geneID	geneName	keggID	Count
hsa04110	Cell cycle	49/1187	118/6040	3.12952385199089e-08	4.70307904776854e-06	ENSG00000110092/ENSG00000145604/ENSG00000116717/ENSG00000124762/ENSG00000097007/ENSG00000099860/ENSG00000166483/ENSG00000166949/ENSG00000104738/ENSG00000105810/ENSG00000175793/ENSG00000136997/ENSG00000101224/ENSG00000118007/ENSG00000133101/ENSG00000132646/ENSG00000205250/ENSG00000117399/ENSG00000115942/ENSG00000100393/ENSG00000072501/ENSG00000127564/ENSG00000123374/ENSG00000164109/ENSG00000170312…	CCND1/SKP2/GADD45A/CDKN1A/ABL1/GADD45B/WEE1/SMAD3/MCM4/CDK6/SFN/MYC/CDC25B/STAG1/CCNA1/PCNA/E2F4/CDC20/ORC2/EP300/SMC1A/PKMYT1/CDK2/MAD2L1/CDK1/ORC6/MCM7/ANAPC11/E2F1/E2F3/DBF4/CDC6/MCM5/CCND3/YWHAZ/RB1/SKP1/HDAC1/ORC5/CHEK2/MAD2L2/MCM2/CDC45/MCM6/PLK1/ATR/BUB3/CHEK1/HDAC2	hsa:595/hsa:6502/hsa:1647/hsa:1026/hsa:25/hsa:4616/hsa:7465/hsa:4088/hsa:4173/hsa:1021/hsa:2810/hsa:4609/hsa:994/hsa:10274/hsa:8900/hsa:5111/hsa:1874/hsa:991/hsa:4999/hsa:2033/hsa:8243/hsa:9088/hsa:1017/hsa:4085/hsa:983/hsa:23594/hsa:4176/hsa:51529/hsa:1869/hsa:1871/hsa:10926/hsa:990/hsa:4174/hsa:896/hsa:7534/hsa:5925/hsa:6500/hsa:3065/hsa:5001/hsa:11200/hsa:10459/hsa:4171/hsa:8318/hsa:4175/hsa:5…	49
hsa05200	Pathways in cancer	138/1187	463/6040	3.30748730341522e-08	4.70307904776854e-06	ENSG00000146648/ENSG00000110092/ENSG00000169429/ENSG00000145604/ENSG00000112715/ENSG00000187498/ENSG00000154764/ENSG00000117394/ENSG00000134954/ENSG00000051382/ENSG00000116717/ENSG00000130702/ENSG00000196611/ENSG00000164305/ENSG00000124762/ENSG00000164171/ENSG00000097007/ENSG00000099860/ENSG00000091136/ENSG00000196878/ENSG00000156427/ENSG00000077238/ENSG00000114315/ENSG00000058085/ENSG00000157240…	EGFR/CCND1/CXCL8/SKP2/VEGFA/COL4A1/WNT7A/SLC2A1/ETS1/PIK3CB/GADD45A/LAMA5/MMP1/CASP3/CDKN1A/ITGA2/ABL1/GADD45B/LAMB1/LAMB3/FGF18/IL4R/HES1/LAMC2/FZD1/SMAD3/RARA/COL4A2/CALM2/IL6/FZD8/RUNX1/PMAIP1/LAMA3/KITLG/ITGA3/CDK6/MMP2/SP1/GNG12/MYC/TRAF4/CTBP2/JAG1/RPS6KB1/TGFA/NQO1/RPS6KA5/CCNA1/NOTCH1/TFG/TXNRD1/ARAF/LAMC1/MET/EGLN1/PML/EP300/IL15RA/PAX8/GLI2/PIK3R1/CDK2/IL6R/ROCK2/DVL1/GNA13/RALA/PLEKHG5…	hsa:1956/hsa:595/hsa:3576/hsa:6502/hsa:7422/hsa:1282/hsa:7476/hsa:6513/hsa:2113/hsa:5291/hsa:1647/hsa:3911/hsa:4312/hsa:836/hsa:1026/hsa:3673/hsa:25/hsa:4616/hsa:3912/hsa:3914/hsa:8817/hsa:3566/hsa:3280/hsa:3918/hsa:8321/hsa:4088/hsa:5914/hsa:1284/hsa:805/hsa:3569/hsa:8325/hsa:861/hsa:5366/hsa:3909/hsa:4254/hsa:3675/hsa:1021/hsa:4313/hsa:6667/hsa:55970/hsa:4609/hsa:9618/hsa:1488/hsa:182/hsa:6198/…	138
hsa04218	Cellular senescence	55/1187	140/6040	4.55136682042117e-08	4.70307904776854e-06	ENSG00000110092/ENSG00000169429/ENSG00000133818/ENSG00000134954/ENSG00000051382/ENSG00000116717/ENSG00000124762/ENSG00000152518/ENSG00000163349/ENSG00000099860/ENSG00000166949/ENSG00000143933/ENSG00000136244/ENSG00000187840/ENSG00000072803/ENSG00000105810/ENSG00000115008/ENSG00000064393/ENSG00000221823/ENSG00000136997/ENSG00000162909/ENSG00000133101/ENSG00000205250/ENSG00000169100/ENSG00000145675…	CCND1/CXCL8/RRAS2/ETS1/PIK3CB/GADD45A/CDKN1A/ZFP36L2/HIPK1/GADD45B/SMAD3/CALM2/IL6/EIF4EBP1/FBXW11/CDK6/IL1A/HIPK2/PPP3R1/MYC/CAPN2/CCNA1/E2F4/SLC25A6/PIK3R1/CDK2/MAP2K3/MYBL2/NBN/CDK1/MAPKAPK2/E2F1/RHEB/MAPK1/E2F3/ZFP36L1/RAF1/VDAC1/FOXO3/CCND3/SLC25A4/PPP1CC/LIN9/MCU/RB1/MAPK13/TGFBR2/LIN54/CHEK2/LIN52/RAD1/PPP3CC/HIPK3/ATR/CHEK1	hsa:595/hsa:3576/hsa:22800/hsa:2113/hsa:5291/hsa:1647/hsa:1026/hsa:678/hsa:204851/hsa:4616/hsa:4088/hsa:805/hsa:3569/hsa:1978/hsa:23291/hsa:1021/hsa:3552/hsa:28996/hsa:5534/hsa:4609/hsa:824/hsa:8900/hsa:1874/hsa:293/hsa:5295/hsa:1017/hsa:5606/hsa:4605/hsa:4683/hsa:983/hsa:9261/hsa:1869/hsa:6009/hsa:5594/hsa:1871/hsa:677/hsa:5894/hsa:7416/hsa:2309/hsa:896/hsa:291/hsa:5501/hsa:286826/hsa:90550/hsa:…	55
hsa05222	Small cell lung cancer	37/1187	87/6040	7.61105609866125e-07	5.89856847646247e-05	ENSG00000110092/ENSG00000145604/ENSG00000187498/ENSG00000051382/ENSG00000116717/ENSG00000130702/ENSG00000164305/ENSG00000124762/ENSG00000164171/ENSG00000099860/ENSG00000091136/ENSG00000196878/ENSG00000058085/ENSG00000134871/ENSG00000053747/ENSG00000005884/ENSG00000105810/ENSG00000136997/ENSG00000076604/ENSG00000135862/ENSG00000145675/ENSG00000123374/ENSG00000173207/ENSG00000101412/ENSG00000091409…	CCND1/SKP2/COL4A1/PIK3CB/GADD45A/LAMA5/CASP3/CDKN1A/ITGA2/GADD45B/LAMB1/LAMB3/LAMC2/COL4A2/LAMA3/ITGA3/CDK6/MYC/TRAF4/LAMC1/PIK3R1/CDK2/CKS1B/E2F1/ITGA6/BAX/E2F3/MAX/PTK2/RB1/COL4A4/NFKBIA/TRAF5/BCL2/BCL2L1/CKS2/RXRA	hsa:595/hsa:6502/hsa:1282/hsa:5291/hsa:1647/hsa:3911/hsa:836/hsa:1026/hsa:3673/hsa:4616/hsa:3912/hsa:3914/hsa:3918/hsa:1284/hsa:3909/hsa:3675/hsa:1021/hsa:4609/hsa:9618/hsa:3915/hsa:5295/hsa:1017/hsa:1163/hsa:1869/hsa:3655/hsa:581/hsa:1871/hsa:4149/hsa:5747/hsa:5925/hsa:1286/hsa:4792/hsa:7188/hsa:596/hsa:598/hsa:1164/hsa:6256	37
hsa03030	DNA replication	20/1187	35/6040	9.95899307659861e-07	6.17457570749114e-05	ENSG00000148229/ENSG00000104738/ENSG00000168496/ENSG00000117748/ENSG00000132646/ENSG00000138346/ENSG00000077514/ENSG00000166508/ENSG00000133119/ENSG00000132383/ENSG00000100297/ENSG00000111445/ENSG00000172922/ENSG00000101868/ENSG00000163918/ENSG00000146143/ENSG00000035928/ENSG00000115350/ENSG00000073111/ENSG00000076003	POLE3/MCM4/FEN1/RPA2/PCNA/DNA2/POLD3/MCM7/RFC3/RPA1/MCM5/RFC5/RNASEH2C/POLA1/RFC4/PRIM2/RFC1/POLE4/MCM2/MCM6	hsa:54107/hsa:4173/hsa:2237/hsa:6118/hsa:5111/hsa:1763/hsa:10714/hsa:4176/hsa:5983/hsa:6117/hsa:4174/hsa:5985/hsa:84153/hsa:5422/hsa:5984/hsa:5558/hsa:5981/hsa:56655/hsa:4171/hsa:4175	20
hsa05166	Human T-cell leukemia virus 1 infection	68/1187	212/6040	8.72424576542778e-06	0.000450752697880435	ENSG00000110092/ENSG00000175592/ENSG00000133818/ENSG00000154764/ENSG00000117394/ENSG00000134954/ENSG00000051382/ENSG00000148229/ENSG00000124762/ENSG00000157240/ENSG00000067182/ENSG00000166949/ENSG00000136244/ENSG00000177283/ENSG00000198909/ENSG00000221823/ENSG00000136997/ENSG00000163132/ENSG00000082898/ENSG00000132646/ENSG00000115594/ENSG00000118260/ENSG00000117399/ENSG00000100393/ENSG00000134470…	CCND1/FOSL1/RRAS2/WNT7A/SLC2A1/ETS1/PIK3CB/POLE3/CDKN1A/FZD1/TNFRSF1A/SMAD3/IL6/FZD8/MAP3K3/PPP3R1/MYC/MSX1/XPO1/PCNA/IL1R1/CREB1/CDC20/EP300/IL15RA/SLC25A6/PIK3R1/CD40/ETS2/MAD2L1/POLD3/MYBL2/DVL1/ANAPC11/E2F1/BAX/TCF3/E2F3/FOS/JUN/TSPO/ZFP36/VDAC1/MAPK8/TERT/CCND3/CRTC2/EGR1/SLC25A4/ATF3/RB1/WNT7B/TGFBR2/POLE4/PDGFA/NFKBIA/NRP1/CHEK2/TNFRSF13C/BCL2L1/PPP3CC/WNT9A/FZD5/MAP2K4/ATR/XBP1/BUB3/CHEK1	hsa:595/hsa:8061/hsa:22800/hsa:7476/hsa:6513/hsa:2113/hsa:5291/hsa:54107/hsa:1026/hsa:8321/hsa:7132/hsa:4088/hsa:3569/hsa:8325/hsa:4215/hsa:5534/hsa:4609/hsa:4487/hsa:7514/hsa:5111/hsa:3554/hsa:1385/hsa:991/hsa:2033/hsa:3601/hsa:293/hsa:5295/hsa:958/hsa:2114/hsa:4085/hsa:10714/hsa:4605/hsa:1855/hsa:51529/hsa:1869/hsa:581/hsa:6929/hsa:1871/hsa:2353/hsa:3725/hsa:706/hsa:7538/hsa:7416/hsa:5599/hsa:7…	68
hsa04668	TNF signaling pathway	38/1187	100/6040	1.38638390994029e-05	0.000613970017259271	ENSG00000184371/ENSG00000051382/ENSG00000164305/ENSG00000163739/ENSG00000055208/ENSG00000067182/ENSG00000078401/ENSG00000136244/ENSG00000135341/ENSG00000172216/ENSG00000128342/ENSG00000171223/ENSG00000101384/ENSG00000100784/ENSG00000118260/ENSG00000184557/ENSG00000145675/ENSG00000034152/ENSG00000157625/ENSG00000168404/ENSG00000118503/ENSG00000197442/ENSG00000125538/ENSG00000100030/ENSG00000170345…	CSF1/PIK3CB/CASP3/CXCL1/TAB2/TNFRSF1A/EDN1/IL6/MAP3K7/CEBPB/LIF/JUNB/JAG1/RPS6KA5/CREB1/SOCS3/PIK3R1/MAP2K3/TAB3/MLKL/TNFAIP3/MAP3K5/IL1B/MAPK1/FOS/CREB5/JUN/RIPK1/MAPK8/CXCL2/MMP3/MAPK13/FAS/MAP3K8/NFKBIA/TRAF5/MAPK9/MAP2K4	hsa:1435/hsa:5291/hsa:836/hsa:2919/hsa:23118/hsa:7132/hsa:1906/hsa:3569/hsa:6885/hsa:1051/hsa:3976/hsa:3726/hsa:182/hsa:9252/hsa:1385/hsa:9021/hsa:5295/hsa:5606/hsa:257397/hsa:197259/hsa:7128/hsa:4217/hsa:3553/hsa:5594/hsa:2353/hsa:9586/hsa:3725/hsa:8737/hsa:5599/hsa:2920/hsa:4314/hsa:5603/hsa:355/hsa:1326/hsa:4792/hsa:7188/hsa:5601/hsa:6416	38
hsa04115	p53 signaling pathway	29/1187	70/6040	2.18345386242014e-05	0.000846088371687804	ENSG00000110092/ENSG00000116717/ENSG00000120889/ENSG00000149547/ENSG00000164305/ENSG00000124762/ENSG00000099860/ENSG00000141682/ENSG00000105810/ENSG00000137801/ENSG00000175793/ENSG00000171848/ENSG00000113328/ENSG00000123374/ENSG00000115107/ENSG00000170312/ENSG00000080546/ENSG00000087088/ENSG00000206075/ENSG00000112576/ENSG00000085117/ENSG00000026103/ENSG00000170836/ENSG00000171791/ENSG00000183765…	CCND1/GADD45A/TNFRSF10B/EI24/CASP3/CDKN1A/GADD45B/PMAIP1/CDK6/THBS1/SFN/RRM2/CCNG1/CDK2/STEAP3/CDK1/SESN1/BAX/SERPINB5/CCND3/CD82/FAS/PPM1D/BCL2/CHEK2/BCL2L1/SIVA1/ATR/CHEK1	hsa:595/hsa:1647/hsa:8795/hsa:9538/hsa:836/hsa:1026/hsa:4616/hsa:5366/hsa:1021/hsa:7057/hsa:2810/hsa:6241/hsa:900/hsa:1017/hsa:55240/hsa:983/hsa:27244/hsa:581/hsa:5268/hsa:896/hsa:3732/hsa:355/hsa:8493/hsa:596/hsa:11200/hsa:598/hsa:10572/hsa:545/hsa:1111	29
hsa05220	Chronic myeloid leukemia	29/1187	73/6040	5.55728637656699e-05	0.0019141764185953	ENSG00000110092/ENSG00000051382/ENSG00000116717/ENSG00000124762/ENSG00000097007/ENSG00000099860/ENSG00000166949/ENSG00000159216/ENSG00000105810/ENSG00000136997/ENSG00000175029/ENSG00000078061/ENSG00000145675/ENSG00000101412/ENSG00000087088/ENSG00000100030/ENSG00000112242/ENSG00000132155/ENSG00000085276/ENSG00000177885/ENSG00000139687/ENSG00000116478/ENSG00000163513/ENSG00000100906/ENSG00000100485…	CCND1/PIK3CB/GADD45A/CDKN1A/ABL1/GADD45B/SMAD3/RUNX1/CDK6/MYC/CTBP2/ARAF/PIK3R1/E2F1/BAX/MAPK1/E2F3/RAF1/MECOM/GRB2/RB1/HDAC1/TGFBR2/NFKBIA/SOS2/BCL2L1/GAB2/BCR/HDAC2	hsa:595/hsa:5291/hsa:1647/hsa:1026/hsa:25/hsa:4616/hsa:4088/hsa:861/hsa:1021/hsa:4609/hsa:1488/hsa:369/hsa:5295/hsa:1869/hsa:581/hsa:5594/hsa:1871/hsa:5894/hsa:2122/hsa:2885/hsa:5925/hsa:3065/hsa:7048/hsa:4792/hsa:6655/hsa:598/hsa:9846/hsa:613/hsa:3066	29
hsa03010	Ribosome	43/1187	127/6040	9.99040799129021e-05	0.00299015092082267	ENSG00000122140/ENSG00000122406/ENSG00000144029/ENSG00000163682/ENSG00000197756/ENSG00000149273/ENSG00000116251/ENSG00000143947/ENSG00000197958/ENSG00000112306/ENSG00000171858/ENSG00000242485/ENSG00000243927/ENSG00000137818/ENSG00000161970/ENSG00000186468/ENSG00000114391/ENSG00000221983/ENSG00000089157/ENSG00000106591/ENSG00000115268/ENSG00000198755/ENSG00000147604/ENSG00000213741/ENSG00000233927…	MRPS2/RPL5/MRPS5/RPL9/RPL37A/RPS3/RPL22/RPS27A/RPL12/RPS12/RPS21/MRPL20/MRPS6/RPLP1/RPL26/RPS23/RPL24/UBA52/RPLP0/MRPL32/RPS15/RPL10A/RPL7/RPS29/RPS28/RPS19/MRPL35/MRPL14/RPS20/RPLP2/RPS2/RPS24/RPL23/RPS13/RPL14/RPL31/RPL35A/RPS5/RPL27/RPL8/RPS8/MRPL12/RPL13A	hsa:51116/hsa:6125/hsa:64969/hsa:6133/hsa:6168/hsa:6188/hsa:6146/hsa:6233/hsa:6136/hsa:6206/hsa:6227/hsa:55052/hsa:64968/hsa:6176/hsa:6154/hsa:6228/hsa:6152/hsa:7311/hsa:6175/hsa:64983/hsa:6209/hsa:4736/hsa:6129/hsa:6235/hsa:6234/hsa:6223/hsa:51318/hsa:64928/hsa:6224/hsa:6181/hsa:6187/hsa:6229/hsa:9349/hsa:6207/hsa:9045/hsa:6160/hsa:6165/hsa:6193/hsa:6155/hsa:6132/hsa:6202/hsa:6182/hsa:23521	43
hsa05165	Human papillomavirus infection	85/1187	299/6040	0.000113003184666835	0.00299015092082267	ENSG00000146648/ENSG00000110092/ENSG00000089159/ENSG00000112715/ENSG00000187498/ENSG00000154764/ENSG00000051382/ENSG00000067225/ENSG00000130702/ENSG00000164305/ENSG00000124762/ENSG00000164171/ENSG00000091136/ENSG00000196878/ENSG00000114315/ENSG00000058085/ENSG00000157240/ENSG00000067182/ENSG00000118785/ENSG00000134871/ENSG00000161638/ENSG00000177283/ENSG00000187840/ENSG00000053747/ENSG00000005884…	EGFR/CCND1/PXN/VEGFA/COL4A1/WNT7A/PIK3CB/PKM/LAMA5/CASP3/CDKN1A/ITGA2/LAMB1/LAMB3/HES1/LAMC2/FZD1/TNFRSF1A/SPP1/COL4A2/ITGA5/FZD8/EIF4EBP1/LAMA3/ITGA3/CDK6/LFNG/ITGB5/THBS1/ITGB3/MAML2/PPP2CB/PARD6G/JAG1/RPS6KB1/CCNA1/NOTCH1/CREB1/LAMC1/PPP2CA/EP300/ATP6V1E1/PIK3R1/CDK2/LLGL1/PPP2R5E/DVL1/E2F1/NOTCH2/RHEB/ITGA6/BAX/MAPK1/IKBKE/RAF1/HES2/COL6A2/HDAC7/MAML1/CREB5/TERT/CCND3/TNC/TCIRG1/SLC9A3R1/TICA…	hsa:1956/hsa:595/hsa:5829/hsa:7422/hsa:1282/hsa:7476/hsa:5291/hsa:5315/hsa:3911/hsa:836/hsa:1026/hsa:3673/hsa:3912/hsa:3914/hsa:3280/hsa:3918/hsa:8321/hsa:7132/hsa:6696/hsa:1284/hsa:3678/hsa:8325/hsa:1978/hsa:3909/hsa:3675/hsa:1021/hsa:3955/hsa:3693/hsa:7057/hsa:3690/hsa:84441/hsa:5516/hsa:84552/hsa:182/hsa:6198/hsa:8900/hsa:4851/hsa:1385/hsa:3915/hsa:5515/hsa:2033/hsa:529/hsa:5295/hsa:1017/hsa:3…	85
hsa05205	Proteoglycans in cancer	57/1187	183/6040	0.000115747777580232	0.00299015092082267	ENSG00000122861/ENSG00000146648/ENSG00000110092/ENSG00000089159/ENSG00000112715/ENSG00000133818/ENSG00000154764/ENSG00000051382/ENSG00000026508/ENSG00000164305/ENSG00000124762/ENSG00000011422/ENSG00000105971/ENSG00000164171/ENSG00000113070/ENSG00000157240/ENSG00000161638/ENSG00000177283/ENSG00000169439/ENSG00000087245/ENSG00000082781/ENSG00000137801/ENSG00000233608/ENSG00000259207/ENSG00000136997…	PLAU/EGFR/CCND1/PXN/VEGFA/RRAS2/WNT7A/PIK3CB/CD44/CASP3/CDKN1A/PLAUR/CAV2/ITGA2/HBEGF/FZD1/ITGA5/FZD8/SDC2/MMP2/ITGB5/THBS1/TWIST2/ITGB3/MYC/ANK1/ACTG1/RPS6KB1/ARAF/MET/PIK3R1/TIAM1/FRS2/ROCK2/CAV1/KDR/FGFR1/MAPK1/RAF1/STAT3/VAV2/PPP1R12C/GAB1/PPP1CC/GRB2/PTK2/FLNB/WNT7B/MAPK13/FAS/FLNA/SOS2/TWIST1/WNT9A/FZD5/TIMP3/PPP1R12A	hsa:5328/hsa:1956/hsa:595/hsa:5829/hsa:7422/hsa:22800/hsa:7476/hsa:5291/hsa:960/hsa:836/hsa:1026/hsa:5329/hsa:858/hsa:3673/hsa:1839/hsa:8321/hsa:3678/hsa:8325/hsa:6383/hsa:4313/hsa:3693/hsa:7057/hsa:117581/hsa:3690/hsa:4609/hsa:286/hsa:71/hsa:6198/hsa:369/hsa:4233/hsa:5295/hsa:7074/hsa:10818/hsa:9475/hsa:857/hsa:3791/hsa:2260/hsa:5594/hsa:5894/hsa:6774/hsa:7410/hsa:54776/hsa:2549/hsa:5501/hsa:288…	57
hsa04510	Focal adhesion	58/1187	188/6040	0.000135387323602029	0.003228466947433	ENSG00000146648/ENSG00000110092/ENSG00000089159/ENSG00000112715/ENSG00000187498/ENSG00000051382/ENSG00000130702/ENSG00000035403/ENSG00000105971/ENSG00000164171/ENSG00000091136/ENSG00000196878/ENSG00000058085/ENSG00000118785/ENSG00000134871/ENSG00000161638/ENSG00000053747/ENSG00000050820/ENSG00000005884/ENSG00000130669/ENSG00000082781/ENSG00000137801/ENSG00000259207/ENSG00000162909/ENSG00000184009…	EGFR/CCND1/PXN/VEGFA/COL4A1/PIK3CB/LAMA5/VCL/CAV2/ITGA2/LAMB1/LAMB3/LAMC2/SPP1/COL4A2/ITGA5/LAMA3/BCAR1/ITGA3/PAK4/ITGB5/THBS1/ITGB3/CAPN2/ACTG1/LAMC1/MET/MYL12A/PIK3R1/ROCK2/CAV1/KDR/PGF/ITGA6/MAPK1/RAF1/COL6A2/VAV2/PPP1R12C/JUN/MAPK8/CCND3/TNC/PPP1CC/GRB2/PTK2/FLNB/COL4A4/FLNA/PDGFA/BCL2/SOS2/ACTN1/ITGA4/ACTN4/MAPK9/PPP1R12A/PDGFD	hsa:1956/hsa:595/hsa:5829/hsa:7422/hsa:1282/hsa:5291/hsa:3911/hsa:7414/hsa:858/hsa:3673/hsa:3912/hsa:3914/hsa:3918/hsa:6696/hsa:1284/hsa:3678/hsa:3909/hsa:9564/hsa:3675/hsa:10298/hsa:3693/hsa:7057/hsa:3690/hsa:824/hsa:71/hsa:3915/hsa:4233/hsa:10627/hsa:5295/hsa:9475/hsa:857/hsa:3791/hsa:5228/hsa:3655/hsa:5594/hsa:5894/hsa:1292/hsa:7410/hsa:54776/hsa:3725/hsa:5599/hsa:896/hsa:3371/hsa:5501/hsa:288…	58
hsa05219	Bladder cancer	18/1187	39/6040	0.000154614866704862	0.00342361490560766	ENSG00000146648/ENSG00000110092/ENSG00000169429/ENSG00000112715/ENSG00000196611/ENSG00000124762/ENSG00000113070/ENSG00000087245/ENSG00000137801/ENSG00000136997/ENSG00000100784/ENSG00000078061/ENSG00000101412/ENSG00000100030/ENSG00000112242/ENSG00000132155/ENSG00000068028/ENSG00000139687	EGFR/CCND1/CXCL8/VEGFA/MMP1/CDKN1A/HBEGF/MMP2/THBS1/MYC/RPS6KA5/ARAF/E2F1/MAPK1/E2F3/RAF1/RASSF1/RB1	hsa:1956/hsa:595/hsa:3576/hsa:7422/hsa:4312/hsa:1026/hsa:1839/hsa:4313/hsa:7057/hsa:4609/hsa:9252/hsa:369/hsa:1869/hsa:5594/hsa:1871/hsa:5894/hsa:11186/hsa:5925	18
hsa05418	Fluid shear stress and atherosclerosis	41/1187	123/6040	0.000211724297677003	0.00436397237565775	ENSG00000112715/ENSG00000051382/ENSG00000104368/ENSG00000105971/ENSG00000120129/ENSG00000067182/ENSG00000078401/ENSG00000143933/ENSG00000116584/ENSG00000135341/ENSG00000115008/ENSG00000169439/ENSG00000087245/ENSG00000259207/ENSG00000204217/ENSG00000184009/ENSG00000181019/ENSG00000115594/ENSG00000145675/ENSG00000105974/ENSG00000127528/ENSG00000128052/ENSG00000136810/ENSG00000197442/ENSG00000125538…	VEGFA/PIK3CB/PLAT/CAV2/DUSP1/TNFRSF1A/EDN1/CALM2/ARHGEF2/MAP3K7/IL1A/SDC2/MMP2/ITGB3/BMPR2/ACTG1/NQO1/IL1R1/PIK3R1/CAV1/KLF2/KDR/TXN/MAP3K5/IL1B/MEF2A/FOS/JUN/GSTO1/MAPK8/PTK2/SUMO3/MAPK13/MGST1/PDGFA/CYBA/BCL2/GSTP1/MGST3/MAPK9/MAP2K4	hsa:7422/hsa:5291/hsa:5327/hsa:858/hsa:1843/hsa:7132/hsa:1906/hsa:805/hsa:9181/hsa:6885/hsa:3552/hsa:6383/hsa:4313/hsa:3690/hsa:659/hsa:71/hsa:1728/hsa:3554/hsa:5295/hsa:857/hsa:10365/hsa:3791/hsa:7295/hsa:4217/hsa:3553/hsa:4205/hsa:2353/hsa:3725/hsa:9446/hsa:5599/hsa:5747/hsa:6612/hsa:5603/hsa:4257/hsa:5154/hsa:1535/hsa:596/hsa:2950/hsa:4259/hsa:5601/hsa:6416	41
hsa05206	MicroRNAs in cancer	55/1187	179/6040	0.000225237283904916	0.00436397237565775	ENSG00000026025/ENSG00000122861/ENSG00000146648/ENSG00000110092/ENSG00000112715/ENSG00000026508/ENSG00000164305/ENSG00000124762/ENSG00000097007/ENSG00000075618/ENSG00000161638/ENSG00000168283/ENSG00000136158/ENSG00000130669/ENSG00000105810/ENSG00000143384/ENSG00000137801/ENSG00000259207/ENSG00000136997/ENSG00000101224/ENSG00000204217/ENSG00000100784/ENSG00000113328/ENSG00000148400/ENSG00000139514…	VIM/PLAU/EGFR/CCND1/VEGFA/CD44/CASP3/CDKN1A/ABL1/FSCN1/ITGA5/BMI1/SPRY2/PAK4/CDK6/MCL1/THBS1/ITGB3/MYC/CDC25B/BMPR2/RPS6KA5/CCNG1/NOTCH1/SLC7A1/MET/EP300/IRS1/SLC45A3/CDCA5/E2F1/NOTCH2/MAPK1/E2F3/RAF1/GLS/STAT3/SERPINB5/TNC/RASSF1/PRKCE/ZFPM2/GRB2/DNMT1/SOCS1/UBE2I/ZEB1/HDAC1/ABCC1/PDGFA/BCL2/SOS2/PIM1/TIMP3/EZH2	hsa:7431/hsa:5328/hsa:1956/hsa:595/hsa:7422/hsa:960/hsa:836/hsa:1026/hsa:25/hsa:6624/hsa:3678/hsa:648/hsa:10253/hsa:10298/hsa:1021/hsa:4170/hsa:7057/hsa:3690/hsa:4609/hsa:994/hsa:659/hsa:9252/hsa:900/hsa:4851/hsa:6541/hsa:4233/hsa:2033/hsa:3667/hsa:85414/hsa:113130/hsa:1869/hsa:4853/hsa:5594/hsa:1871/hsa:5894/hsa:2744/hsa:6774/hsa:5268/hsa:3371/hsa:11186/hsa:5581/hsa:23414/hsa:2885/hsa:1786/hsa:8…	55
hsa05225	Hepatocellular carcinoma	46/1187	145/6040	0.000326571744193579	0.00595513180588291	ENSG00000146648/ENSG00000110092/ENSG00000154764/ENSG00000051382/ENSG00000116717/ENSG00000124762/ENSG00000099860/ENSG00000157240/ENSG00000166949/ENSG00000177283/ENSG00000105810/ENSG00000136997/ENSG00000184009/ENSG00000108443/ENSG00000163235/ENSG00000181019/ENSG00000198431/ENSG00000078061/ENSG00000105976/ENSG00000145675/ENSG00000107404/ENSG00000101412/ENSG00000087088/ENSG00000100030/ENSG00000112242…	EGFR/CCND1/WNT7A/PIK3CB/GADD45A/CDKN1A/GADD45B/FZD1/SMAD3/FZD8/CDK6/MYC/ACTG1/RPS6KB1/TGFA/NQO1/TXNRD1/ARAF/MET/PIK3R1/DVL1/E2F1/BAX/MAPK1/E2F3/RAF1/ARID2/GSTO1/TERT/TXNRD2/GAB1/GRB2/RB1/WNT7B/TCF7L2/ARID1A/TGFBR2/MGST1/SOS2/GSTP1/MGST3/DPF1/BCL2L1/ARID1B/WNT9A/FZD5	hsa:1956/hsa:595/hsa:7476/hsa:5291/hsa:1647/hsa:1026/hsa:4616/hsa:8321/hsa:4088/hsa:8325/hsa:1021/hsa:4609/hsa:71/hsa:6198/hsa:7039/hsa:1728/hsa:7296/hsa:369/hsa:4233/hsa:5295/hsa:1855/hsa:1869/hsa:581/hsa:5594/hsa:1871/hsa:5894/hsa:196528/hsa:9446/hsa:7015/hsa:10587/hsa:2549/hsa:2885/hsa:5925/hsa:7477/hsa:6934/hsa:8289/hsa:7048/hsa:4257/hsa:6655/hsa:2950/hsa:4259/hsa:8193/hsa:598/hsa:57492/hsa:7…	46
hsa05202	Transcriptional misregulation in cancer	49/1187	158/6040	0.000384181497942376	0.00661645913122981	ENSG00000122861/ENSG00000141380/ENSG00000169429/ENSG00000116717/ENSG00000104368/ENSG00000124762/ENSG00000089280/ENSG00000099860/ENSG00000144802/ENSG00000131759/ENSG00000136244/ENSG00000168283/ENSG00000159216/ENSG00000139318/ENSG00000132475/ENSG00000175832/ENSG00000172216/ENSG00000185591/ENSG00000136997/ENSG00000133101/ENSG00000172493/ENSG00000151702/ENSG00000105976/ENSG00000140464/ENSG00000125618…	PLAU/SS18/CXCL8/GADD45A/PLAT/CDKN1A/FUS/GADD45B/NFKBIZ/RARA/IL6/BMI1/RUNX1/DUSP6/H3F3B/ETV4/CEBPB/SP1/MYC/CCNA1/AFF1/FLI1/MET/PML/PAX8/CD40/NUPR1/SLC45A3/ETV5/ID2/PER2/BAX/TCF3/MAX/KDM6A/NSD2/MMP3/BMP2K/SIX4/PTK2/MLLT3/ZEB1/HDAC1/TGFBR2/PDGFA/HPGD/BCL2L1/RXRA/HDAC2	hsa:5328/hsa:6760/hsa:3576/hsa:1647/hsa:5327/hsa:1026/hsa:2521/hsa:4616/hsa:64332/hsa:5914/hsa:3569/hsa:648/hsa:861/hsa:1848/hsa:3021/hsa:2118/hsa:1051/hsa:6667/hsa:4609/hsa:8900/hsa:4299/hsa:2313/hsa:4233/hsa:5371/hsa:7849/hsa:958/hsa:26471/hsa:85414/hsa:2119/hsa:3398/hsa:8864/hsa:581/hsa:6929/hsa:4149/hsa:7403/hsa:7468/hsa:4314/hsa:55589/hsa:51804/hsa:5747/hsa:4300/hsa:6935/hsa:3065/hsa:7048/hs…	49
hsa05212	Pancreatic cancer	26/1187	72/6040	0.000776125256608807	0.0126630962920384	ENSG00000146648/ENSG00000110092/ENSG00000112715/ENSG00000051382/ENSG00000116717/ENSG00000124762/ENSG00000099860/ENSG00000166949/ENSG00000105810/ENSG00000108443/ENSG00000163235/ENSG00000078061/ENSG00000145675/ENSG00000006451/ENSG00000101412/ENSG00000087088/ENSG00000100030/ENSG00000112242/ENSG00000132155/ENSG00000168610/ENSG00000107643/ENSG00000139687/ENSG00000163513/ENSG00000017797/ENSG00000171552…	EGFR/CCND1/VEGFA/PIK3CB/GADD45A/CDKN1A/GADD45B/SMAD3/CDK6/RPS6KB1/TGFA/ARAF/PIK3R1/RALA/E2F1/BAX/MAPK1/E2F3/RAF1/STAT3/MAPK8/RB1/TGFBR2/RALBP1/BCL2L1/MAPK9	hsa:1956/hsa:595/hsa:7422/hsa:5291/hsa:1647/hsa:1026/hsa:4616/hsa:4088/hsa:1021/hsa:6198/hsa:7039/hsa:369/hsa:5295/hsa:5898/hsa:1869/hsa:581/hsa:5594/hsa:1871/hsa:5894/hsa:6774/hsa:5599/hsa:5925/hsa:7048/hsa:10928/hsa:598/hsa:5601	26
hsa04657	IL-17 signaling pathway	28/1187	80/6040	0.000876609898099988	0.0135471139996463	ENSG00000169429/ENSG00000175592/ENSG00000196611/ENSG00000164305/ENSG00000163739/ENSG00000055208/ENSG00000136244/ENSG00000135341/ENSG00000172216/ENSG00000076604/ENSG00000157625/ENSG00000118503/ENSG00000125538/ENSG00000100030/ENSG00000263528/ENSG00000170345/ENSG00000177606/ENSG00000107643/ENSG00000081041/ENSG00000149968/ENSG00000156711/ENSG00000215182/ENSG00000066044/ENSG00000136450/ENSG00000100906…	CXCL8/FOSL1/MMP1/CASP3/CXCL1/TAB2/IL6/MAP3K7/CEBPB/TRAF4/TAB3/TNFAIP3/IL1B/MAPK1/IKBKE/FOS/JUN/MAPK8/CXCL2/MMP3/MAPK13/MUC5AC/ELAVL1/SRSF1/NFKBIA/TRAF5/MAPK9/USP25	hsa:3576/hsa:8061/hsa:4312/hsa:836/hsa:2919/hsa:23118/hsa:3569/hsa:6885/hsa:1051/hsa:9618/hsa:257397/hsa:7128/hsa:3553/hsa:5594/hsa:9641/hsa:2353/hsa:3725/hsa:5599/hsa:2920/hsa:4314/hsa:5603/hsa:4586/hsa:1994/hsa:6426/hsa:4792/hsa:7188/hsa:5601/hsa:29761	28
hsa05164	Influenza A	40/1187	127/6040	0.000917707722556683	0.0135471139996463	ENSG00000169429/ENSG00000051382/ENSG00000120889/ENSG00000121060/ENSG00000067182/ENSG00000136244/ENSG00000116679/ENSG00000115008/ENSG00000105323/ENSG00000184009/ENSG00000082898/ENSG00000184557/ENSG00000132661/ENSG00000140464/ENSG00000100393/ENSG00000169100/ENSG00000150782/ENSG00000173744/ENSG00000101146/ENSG00000145675/ENSG00000034152/ENSG00000125538/ENSG00000100030/ENSG00000263528/ENSG00000132155…	CXCL8/PIK3CB/TNFRSF10B/TRIM25/TNFRSF1A/IL6/IVNS1ABP/IL1A/HNRNPUL1/ACTG1/XPO1/SOCS3/NXT1/PML/EP300/SLC25A6/IL18/AGFG1/RAE1/PIK3R1/MAP2K3/IL1B/MAPK1/IKBKE/RAF1/JUN/VDAC1/MAPK8/NLRP3/TICAM1/IL33/TNFRSF10A/DNAJB1/MAPK13/FAS/NFKBIA/MAVS/CPSF4/MAPK9/MAP2K4	hsa:3576/hsa:5291/hsa:8795/hsa:7706/hsa:7132/hsa:3569/hsa:10625/hsa:3552/hsa:11100/hsa:71/hsa:7514/hsa:9021/hsa:29107/hsa:5371/hsa:2033/hsa:293/hsa:3606/hsa:3267/hsa:8480/hsa:5295/hsa:5606/hsa:3553/hsa:5594/hsa:9641/hsa:5894/hsa:3725/hsa:7416/hsa:5599/hsa:114548/hsa:148022/hsa:90865/hsa:8797/hsa:3337/hsa:5603/hsa:355/hsa:4792/hsa:57506/hsa:10898/hsa:5601/hsa:6416	40
hsa05167	Kaposi sarcoma-associated herpesvirus infection	47/1187	156/6040	0.00101337887035103	0.0135632206927438	ENSG00000110092/ENSG00000169429/ENSG00000112715/ENSG00000051382/ENSG00000164305/ENSG00000124762/ENSG00000163739/ENSG00000067182/ENSG00000143933/ENSG00000136244/ENSG00000105810/ENSG00000221823/ENSG00000172380/ENSG00000136997/ENSG00000091879/ENSG00000118260/ENSG00000100393/ENSG00000254087/ENSG00000145675/ENSG00000162889/ENSG00000101412/ENSG00000087088/ENSG00000100030/ENSG00000112242/ENSG00000263528…	CCND1/CXCL8/VEGFA/PIK3CB/CASP3/CDKN1A/CXCL1/TNFRSF1A/CALM2/IL6/CDK6/PPP3R1/GNG12/MYC/ANGPT2/CREB1/EP300/LYN/PIK3R1/MAPKAPK2/E2F1/BAX/MAPK1/E2F3/IKBKE/RAF1/FOS/STAT3/JUN/ZFP36/MAPK8/CXCL2/TICAM1/GNB5/RB1/GNGT2/MAPK13/CLEC2B/FAS/IL6ST/NFKBIA/PPP3CC/GNB2/MAPK9/MAP2K4/UBB/GNG2	hsa:595/hsa:3576/hsa:7422/hsa:5291/hsa:836/hsa:1026/hsa:2919/hsa:7132/hsa:805/hsa:3569/hsa:1021/hsa:5534/hsa:55970/hsa:4609/hsa:285/hsa:1385/hsa:2033/hsa:4067/hsa:5295/hsa:9261/hsa:1869/hsa:581/hsa:5594/hsa:1871/hsa:9641/hsa:5894/hsa:2353/hsa:6774/hsa:3725/hsa:7538/hsa:5599/hsa:2920/hsa:148022/hsa:10681/hsa:5925/hsa:2793/hsa:5603/hsa:9976/hsa:355/hsa:3572/hsa:4792/hsa:5533/hsa:2783/hsa:5601/hsa:6…	47
hsa05132	Salmonella infection	27/1187	77/6040	0.00104252079778054	0.0135632206927438	ENSG00000169429/ENSG00000163739/ENSG00000136244/ENSG00000111229/ENSG00000115008/ENSG00000184009/ENSG00000104067/ENSG00000150782/ENSG00000134318/ENSG00000174996/ENSG00000125538/ENSG00000100030/ENSG00000170345/ENSG00000136950/ENSG00000177606/ENSG00000107643/ENSG00000081041/ENSG00000065243/ENSG00000136068/ENSG00000108518/ENSG00000156711/ENSG00000196924/ENSG00000162704/ENSG00000177105/ENSG00000163466…	CXCL8/CXCL1/IL6/ARPC3/IL1A/ACTG1/TJP1/IL18/ROCK2/KLC2/IL1B/MAPK1/FOS/ARPC5L/JUN/MAPK8/CXCL2/PKN2/FLNB/PFN1/MAPK13/FLNA/ARPC5/RHOG/ARPC2/MAPK9/WASF2	hsa:3576/hsa:2919/hsa:3569/hsa:10094/hsa:3552/hsa:71/hsa:7082/hsa:3606/hsa:9475/hsa:64837/hsa:3553/hsa:5594/hsa:2353/hsa:81873/hsa:3725/hsa:5599/hsa:2920/hsa:5586/hsa:2317/hsa:5216/hsa:5603/hsa:2316/hsa:10092/hsa:391/hsa:10109/hsa:5601/hsa:10163	27
hsa05168	Herpes simplex infection	43/1187	140/6040	0.00106642148743021	0.0135632206927438	ENSG00000145604/ENSG00000164305/ENSG00000055208/ENSG00000134852/ENSG00000067182/ENSG00000136244/ENSG00000135341/ENSG00000183684/ENSG00000107341/ENSG00000179094/ENSG00000184557/ENSG00000140464/ENSG00000100393/ENSG00000123374/ENSG00000197780/ENSG00000116350/ENSG00000170312/ENSG00000049246/ENSG00000132326/ENSG00000125538/ENSG00000263528/ENSG00000170345/ENSG00000161547/ENSG00000110400/ENSG00000177606…	SKP2/CASP3/TAB2/CLOCK/TNFRSF1A/IL6/MAP3K7/ALYREF/UBE2R2/PER1/SOCS3/PML/EP300/CDK2/TAF13/SRSF4/CDK1/PER3/PER2/IL1B/IKBKE/FOS/SRSF2/NECTIN1/JUN/SRSF7/MAPK8/CDC34/TAF4/HCFC2/TICAM1/TAF4B/PPP1CC/USP7/SKP1/SRPK1/SRSF3/FAS/SRSF1/NFKBIA/TRAF5/MAVS/MAPK9	hsa:6502/hsa:836/hsa:23118/hsa:9575/hsa:7132/hsa:3569/hsa:6885/hsa:10189/hsa:54926/hsa:5187/hsa:9021/hsa:5371/hsa:2033/hsa:1017/hsa:6884/hsa:6429/hsa:983/hsa:8863/hsa:8864/hsa:3553/hsa:9641/hsa:2353/hsa:6427/hsa:5818/hsa:3725/hsa:6432/hsa:5599/hsa:997/hsa:6874/hsa:29915/hsa:148022/hsa:6875/hsa:5501/hsa:7874/hsa:6500/hsa:6732/hsa:6428/hsa:355/hsa:6426/hsa:4792/hsa:7188/hsa:57506/hsa:5601	43
hsa04666	Fc gamma R-mediated phagocytosis	28/1187	81/6040	0.00109380812038256	0.0135632206927438	ENSG00000051382/ENSG00000143398/ENSG00000165410/ENSG00000153317/ENSG00000132970/ENSG00000111229/ENSG00000176170/ENSG00000165527/ENSG00000162407/ENSG00000108443/ENSG00000254087/ENSG00000145675/ENSG00000100030/ENSG00000132155/ENSG00000136950/ENSG00000160293/ENSG00000163932/ENSG00000151693/ENSG00000171132/ENSG00000067113/ENSG00000148180/ENSG00000175130/ENSG00000162704/ENSG00000134516/ENSG00000033327…	PIK3CB/PIP5K1A/CFL2/ASAP1/WASF3/ARPC3/SPHK1/ARF6/PLPP3/RPS6KB1/LYN/PIK3R1/MAPK1/RAF1/ARPC5L/VAV2/PRKCD/ASAP2/PRKCE/PLPP1/GSN/MARCKSL1/ARPC5/DOCK2/GAB2/ARPC2/INPPL1/WASF2	hsa:5291/hsa:8394/hsa:1073/hsa:50807/hsa:10810/hsa:10094/hsa:8877/hsa:382/hsa:8613/hsa:6198/hsa:4067/hsa:5295/hsa:5594/hsa:5894/hsa:81873/hsa:7410/hsa:5580/hsa:8853/hsa:5581/hsa:8611/hsa:2934/hsa:65108/hsa:10092/hsa:1794/hsa:9846/hsa:10109/hsa:3636/hsa:10163	28
hsa05163	Human cytomegalovirus infection	53/1187	182/6040	0.00119446309669509	0.0137551864943807	ENSG00000146648/ENSG00000110092/ENSG00000089159/ENSG00000169429/ENSG00000112715/ENSG00000051382/ENSG00000164305/ENSG00000124762/ENSG00000184584/ENSG00000067182/ENSG00000143933/ENSG00000136244/ENSG00000187840/ENSG00000050820/ENSG00000105810/ENSG00000259207/ENSG00000221823/ENSG00000185591/ENSG00000172380/ENSG00000136997/ENSG00000108443/ENSG00000115594/ENSG00000118260/ENSG00000145675/ENSG00000160712…	EGFR/CCND1/PXN/CXCL8/VEGFA/PIK3CB/CASP3/CDKN1A/TMEM173/TNFRSF1A/CALM2/IL6/EIF4EBP1/BCAR1/CDK6/ITGB3/PPP3R1/SP1/GNG12/MYC/RPS6KB1/IL1R1/CREB1/PIK3R1/IL6R/ROCK2/GNA13/E2F1/GNAI2/RHEB/IL1B/BAX/MAPK1/E2F3/RAF1/STAT3/CREB5/RIPK1/GRB2/GNB5/PTK2/RB1/GNGT2/MAPK13/FAS/NFKBIA/TRAF5/SOS2/GNAI3/PPP3CC/GNB2/GNAI1/GNG2	hsa:1956/hsa:595/hsa:5829/hsa:3576/hsa:7422/hsa:5291/hsa:836/hsa:1026/hsa:340061/hsa:7132/hsa:805/hsa:3569/hsa:1978/hsa:9564/hsa:1021/hsa:3690/hsa:5534/hsa:6667/hsa:55970/hsa:4609/hsa:6198/hsa:3554/hsa:1385/hsa:5295/hsa:3570/hsa:9475/hsa:10672/hsa:1869/hsa:2771/hsa:6009/hsa:3553/hsa:581/hsa:5594/hsa:1871/hsa:5894/hsa:6774/hsa:9586/hsa:8737/hsa:2885/hsa:10681/hsa:5747/hsa:5925/hsa:2793/hsa:5603/hs…	53
hsa05169	Epstein-Barr virus infection	46/1187	153/6040	0.00119803237209122	0.0137551864943807	ENSG00000026025/ENSG00000110092/ENSG00000145604/ENSG00000051382/ENSG00000116717/ENSG00000026508/ENSG00000164305/ENSG00000124762/ENSG00000055208/ENSG00000099860/ENSG00000114315/ENSG00000136244/ENSG00000135341/ENSG00000105810/ENSG00000136997/ENSG00000133101/ENSG00000254087/ENSG00000145675/ENSG00000123374/ENSG00000101017/ENSG00000034152/ENSG00000118503/ENSG00000101412/ENSG00000087088/ENSG00000112242…	VIM/CCND1/SKP2/PIK3CB/GADD45A/CD44/CASP3/CDKN1A/TAB2/GADD45B/HES1/IL6/MAP3K7/CDK6/MYC/CCNA1/LYN/PIK3R1/CDK2/CD40/MAP2K3/TNFAIP3/E2F1/BAX/E2F3/IKBKE/STAT3/PSMD12/JUN/IRAK1/RIPK1/MAPK8/CCND3/USP7/RB1/HDAC1/MAPK13/FAS/CD58/NFKBIA/TRAF5/BCL2/MAVS/MAPK9/MAP2K4/HDAC2	hsa:7431/hsa:595/hsa:6502/hsa:5291/hsa:1647/hsa:960/hsa:836/hsa:1026/hsa:23118/hsa:4616/hsa:3280/hsa:3569/hsa:6885/hsa:1021/hsa:4609/hsa:8900/hsa:4067/hsa:5295/hsa:1017/hsa:958/hsa:5606/hsa:7128/hsa:1869/hsa:581/hsa:1871/hsa:9641/hsa:6774/hsa:5718/hsa:3725/hsa:3654/hsa:8737/hsa:5599/hsa:896/hsa:7874/hsa:5925/hsa:3065/hsa:5603/hsa:355/hsa:965/hsa:4792/hsa:7188/hsa:596/hsa:57506/hsa:5601/hsa:6416/h…	46
hsa05131	Shigellosis	23/1187	63/6040	0.00129267103045893	0.0139200427395104	ENSG00000169429/ENSG00000026508/ENSG00000035403/ENSG00000097007/ENSG00000161638/ENSG00000072803/ENSG00000111229/ENSG00000184009/ENSG00000062598/ENSG00000134318/ENSG00000100030/ENSG00000136950/ENSG00000107643/ENSG00000104312/ENSG00000108518/ENSG00000156711/ENSG00000162704/ENSG00000100906/ENSG00000116670/ENSG00000177105/ENSG00000163466/ENSG00000050748/ENSG00000158195	CXCL8/CD44/VCL/ABL1/ITGA5/FBXW11/ARPC3/ACTG1/ELMO2/ROCK2/MAPK1/ARPC5L/MAPK8/RIPK2/PFN1/MAPK13/ARPC5/NFKBIA/MAD2L2/RHOG/ARPC2/MAPK9/WASF2	hsa:3576/hsa:960/hsa:7414/hsa:25/hsa:3678/hsa:23291/hsa:10094/hsa:71/hsa:63916/hsa:9475/hsa:5594/hsa:81873/hsa:5599/hsa:8767/hsa:5216/hsa:5603/hsa:10092/hsa:4792/hsa:10459/hsa:391/hsa:10109/hsa:5601/hsa:10163	23
hsa04064	NF-kappa B signaling pathway	27/1187	78/6040	0.00130219754659936	0.0139200427395104	ENSG00000122861/ENSG00000169429/ENSG00000055208/ENSG00000099860/ENSG00000121060/ENSG00000067182/ENSG00000135341/ENSG00000115594/ENSG00000254087/ENSG00000101017/ENSG00000157625/ENSG00000118503/ENSG00000125538/ENSG00000184216/ENSG00000137275/ENSG00000081041/ENSG00000127666/ENSG00000103275/ENSG00000141655/ENSG00000100906/ENSG00000082512/ENSG00000171791/ENSG00000159958/ENSG00000100065/ENSG00000171552…	PLAU/CXCL8/TAB2/GADD45B/TRIM25/TNFRSF1A/MAP3K7/IL1R1/LYN/CD40/TAB3/TNFAIP3/IL1B/IRAK1/RIPK1/CXCL2/TICAM1/UBE2I/TNFRSF11A/NFKBIA/TRAF5/BCL2/TNFRSF13C/CARD10/BCL2L1/PARP1/BCL10	hsa:5328/hsa:3576/hsa:23118/hsa:4616/hsa:7706/hsa:7132/hsa:6885/hsa:3554/hsa:4067/hsa:958/hsa:257397/hsa:7128/hsa:3553/hsa:3654/hsa:8737/hsa:2920/hsa:148022/hsa:7329/hsa:8792/hsa:4792/hsa:7188/hsa:596/hsa:115650/hsa:29775/hsa:598/hsa:142/hsa:8915	27
hsa05210	Colorectal cancer	28/1187	83/6040	0.00167138888914662	0.0172710185211817	ENSG00000146648/ENSG00000110092/ENSG00000051382/ENSG00000116717/ENSG00000164305/ENSG00000124762/ENSG00000099860/ENSG00000166949/ENSG00000141682/ENSG00000136997/ENSG00000108443/ENSG00000163235/ENSG00000078061/ENSG00000145675/ENSG00000006451/ENSG00000087088/ENSG00000100030/ENSG00000132155/ENSG00000170345/ENSG00000177606/ENSG00000107643/ENSG00000177885/ENSG00000095002/ENSG00000148737/ENSG00000163513…	EGFR/CCND1/PIK3CB/GADD45A/CASP3/CDKN1A/GADD45B/SMAD3/PMAIP1/MYC/RPS6KB1/TGFA/ARAF/PIK3R1/RALA/BAX/MAPK1/RAF1/FOS/JUN/MAPK8/GRB2/MSH2/TCF7L2/TGFBR2/BCL2/SOS2/MAPK9	hsa:1956/hsa:595/hsa:5291/hsa:1647/hsa:836/hsa:1026/hsa:4616/hsa:4088/hsa:5366/hsa:4609/hsa:6198/hsa:7039/hsa:369/hsa:5295/hsa:5898/hsa:581/hsa:5594/hsa:5894/hsa:2353/hsa:3725/hsa:5599/hsa:2885/hsa:4436/hsa:6934/hsa:7048/hsa:596/hsa:6655/hsa:5601	28
hsa05223	Non-small cell lung cancer	22/1187	61/6040	0.00196011177427156	0.0196011177427156	ENSG00000146648/ENSG00000110092/ENSG00000051382/ENSG00000116717/ENSG00000124762/ENSG00000099860/ENSG00000105810/ENSG00000163235/ENSG00000078061/ENSG00000145675/ENSG00000101412/ENSG00000087088/ENSG00000100030/ENSG00000112242/ENSG00000132155/ENSG00000168610/ENSG00000118689/ENSG00000068028/ENSG00000177885/ENSG00000139687/ENSG00000100485/ENSG00000186350	EGFR/CCND1/PIK3CB/GADD45A/CDKN1A/GADD45B/CDK6/TGFA/ARAF/PIK3R1/E2F1/BAX/MAPK1/E2F3/RAF1/STAT3/FOXO3/RASSF1/GRB2/RB1/SOS2/RXRA	hsa:1956/hsa:595/hsa:5291/hsa:1647/hsa:1026/hsa:4616/hsa:1021/hsa:7039/hsa:369/hsa:5295/hsa:1869/hsa:581/hsa:5594/hsa:1871/hsa:5894/hsa:6774/hsa:2309/hsa:11186/hsa:2885/hsa:5925/hsa:6655/hsa:6256	22
hsa04151	PI3K-Akt signaling pathway	80/1187	303/6040	0.00205130937839237	0.0196430390975792	ENSG00000146648/ENSG00000110092/ENSG00000112715/ENSG00000187498/ENSG00000184371/ENSG00000051382/ENSG00000142627/ENSG00000130702/ENSG00000124762/ENSG00000164171/ENSG00000091136/ENSG00000196878/ENSG00000156427/ENSG00000077238/ENSG00000058085/ENSG00000118785/ENSG00000134871/ENSG00000161638/ENSG00000136244/ENSG00000187840/ENSG00000053747/ENSG00000049130/ENSG00000005884/ENSG00000184349/ENSG00000105810…	EGFR/CCND1/VEGFA/COL4A1/CSF1/PIK3CB/EPHA2/LAMA5/CDKN1A/ITGA2/LAMB1/LAMB3/FGF18/IL4R/LAMC2/SPP1/COL4A2/ITGA5/IL6/EIF4EBP1/LAMA3/KITLG/ITGA3/EFNA5/CDK6/MCL1/ITGB5/THBS1/ITGB3/GNG12/MYC/ANGPT2/PPP2CB/RPS6KB1/TGFA/CREB1/LAMC1/MET/PPP2CA/PIK3R1/CDK2/IL6R/IRS1/PPP2R5E/SGK1/KDR/FGFR1/RHEB/PGF/ITGA6/PHLPP2/MAPK1/IL7R/RAF1/COL6A2/CREB5/FOXO3/CCND3/TNC/CRTC2/PKN2/GRB2/YWHAZ/GNB5/PTK2/LPAR3/GNGT2/COL4A4/PDG…	hsa:1956/hsa:595/hsa:7422/hsa:1282/hsa:1435/hsa:5291/hsa:1969/hsa:3911/hsa:1026/hsa:3673/hsa:3912/hsa:3914/hsa:8817/hsa:3566/hsa:3918/hsa:6696/hsa:1284/hsa:3678/hsa:3569/hsa:1978/hsa:3909/hsa:4254/hsa:3675/hsa:1946/hsa:1021/hsa:4170/hsa:3693/hsa:7057/hsa:3690/hsa:55970/hsa:4609/hsa:285/hsa:5516/hsa:6198/hsa:7039/hsa:1385/hsa:3915/hsa:4233/hsa:5515/hsa:5295/hsa:1017/hsa:3570/hsa:3667/hsa:5529/hsa:…	80
hsa05215	Prostate cancer	30/1187	92/6040	0.00212588907724374	0.0196430390975792	ENSG00000122861/ENSG00000146648/ENSG00000110092/ENSG00000051382/ENSG00000104368/ENSG00000124762/ENSG00000163235/ENSG00000118260/ENSG00000078061/ENSG00000100393/ENSG00000145675/ENSG00000123374/ENSG00000244405/ENSG00000101412/ENSG00000077782/ENSG00000100030/ENSG00000112242/ENSG00000132155/ENSG00000146592/ENSG00000149968/ENSG00000177885/ENSG00000139687/ENSG00000148737/ENSG00000148516/ENSG00000197461…	PLAU/EGFR/CCND1/PIK3CB/PLAT/CDKN1A/TGFA/CREB1/ARAF/EP300/PIK3R1/CDK2/ETV5/E2F1/FGFR1/MAPK1/E2F3/RAF1/CREB5/MMP3/GRB2/RB1/TCF7L2/ZEB1/PDGFA/NFKBIA/BCL2/SOS2/GSTP1/PDGFD	hsa:5328/hsa:1956/hsa:595/hsa:5291/hsa:5327/hsa:1026/hsa:7039/hsa:1385/hsa:369/hsa:2033/hsa:5295/hsa:1017/hsa:2119/hsa:1869/hsa:2260/hsa:5594/hsa:1871/hsa:5894/hsa:9586/hsa:4314/hsa:2885/hsa:5925/hsa:6934/hsa:6935/hsa:5154/hsa:4792/hsa:596/hsa:6655/hsa:2950/hsa:80310	30
hsa04380	Osteoclast differentiation	32/1187	100/6040	0.00216702384436706	0.0196430390975792	ENSG00000175592/ENSG00000184371/ENSG00000051382/ENSG00000055208/ENSG00000067182/ENSG00000135341/ENSG00000101307/ENSG00000115008/ENSG00000259207/ENSG00000221823/ENSG00000171223/ENSG00000198053/ENSG00000115594/ENSG00000118260/ENSG00000184557/ENSG00000145675/ENSG00000125538/ENSG00000100030/ENSG00000170345/ENSG00000177606/ENSG00000107643/ENSG00000177885/ENSG00000185338/ENSG00000141655/ENSG00000156711…	FOSL1/CSF1/PIK3CB/TAB2/TNFRSF1A/MAP3K7/SIRPB1/IL1A/ITGB3/PPP3R1/JUNB/SIRPA/IL1R1/CREB1/SOCS3/PIK3R1/IL1B/MAPK1/FOS/JUN/MAPK8/GRB2/SOCS1/TNFRSF11A/MAPK13/TGFBR2/FHL2/NFKBIA/CYBA/PPP3CC/GAB2/MAPK9	hsa:8061/hsa:1435/hsa:5291/hsa:23118/hsa:7132/hsa:6885/hsa:10326/hsa:3552/hsa:3690/hsa:5534/hsa:3726/hsa:140885/hsa:3554/hsa:1385/hsa:9021/hsa:5295/hsa:3553/hsa:5594/hsa:2353/hsa:3725/hsa:5599/hsa:2885/hsa:8651/hsa:8792/hsa:5603/hsa:7048/hsa:2274/hsa:4792/hsa:1535/hsa:5533/hsa:9846/hsa:5601	32
hsa05170	Human immunodeficiency virus 1 infection	50/1187	174/6040	0.00221776247875894	0.0196430390975792	ENSG00000089159/ENSG00000051382/ENSG00000164305/ENSG00000055208/ENSG00000184584/ENSG00000165410/ENSG00000166483/ENSG00000067182/ENSG00000143933/ENSG00000135341/ENSG00000072803/ENSG00000130669/ENSG00000221823/ENSG00000172380/ENSG00000108443/ENSG00000145675/ENSG00000034152/ENSG00000182287/ENSG00000166266/ENSG00000170312/ENSG00000114353/ENSG00000154582/ENSG00000087088/ENSG00000100030/ENSG00000132155…	PXN/PIK3CB/CASP3/TAB2/TMEM173/CFL2/WEE1/TNFRSF1A/CALM2/MAP3K7/FBXW11/PAK4/PPP3R1/GNG12/RPS6KB1/PIK3R1/MAP2K3/AP1S2/CUL5/CDK1/GNAI2/ELOC/BAX/MAPK1/RAF1/FOS/APOBEC3B/JUN/IRAK1/RIPK1/MAPK8/GNB5/ELOB/PTK2/SKP1/GNGT2/MAPK13/FAS/NFKBIA/TRAF5/BCL2/GNAI3/BCL2L1/PPP3CC/GNB2/GNAI1/MAPK9/ATR/GNG2/CHEK1	hsa:5829/hsa:5291/hsa:836/hsa:23118/hsa:340061/hsa:1073/hsa:7465/hsa:7132/hsa:805/hsa:6885/hsa:23291/hsa:10298/hsa:5534/hsa:55970/hsa:6198/hsa:5295/hsa:5606/hsa:8905/hsa:8065/hsa:983/hsa:2771/hsa:6921/hsa:581/hsa:5594/hsa:5894/hsa:2353/hsa:9582/hsa:3725/hsa:3654/hsa:8737/hsa:5599/hsa:10681/hsa:6923/hsa:5747/hsa:6500/hsa:2793/hsa:5603/hsa:355/hsa:4792/hsa:7188/hsa:596/hsa:2773/hsa:598/hsa:5533/hsa…	50
hsa04710	Circadian rhythm	13/1187	30/6040	0.00257933986733036	0.0222109821909003	ENSG00000126368/ENSG00000134852/ENSG00000072803/ENSG00000179094/ENSG00000118260/ENSG00000181929/ENSG00000008405/ENSG00000049246/ENSG00000132326/ENSG00000213923/ENSG00000005812/ENSG00000113558/ENSG00000170485	NR1D1/CLOCK/FBXW11/PER1/CREB1/PRKAG1/CRY1/PER3/PER2/CSNK1E/FBXL3/SKP1/NPAS2	hsa:9572/hsa:9575/hsa:23291/hsa:5187/hsa:1385/hsa:5571/hsa:1407/hsa:8863/hsa:8864/hsa:1454/hsa:26224/hsa:6500/hsa:4862	13
hsa01521	EGFR tyrosine kinase inhibitor resistance	25/1187	75/6040	0.00347698355085381	0.0291314838044508	ENSG00000146648/ENSG00000112715/ENSG00000051382/ENSG00000136244/ENSG00000187840/ENSG00000108443/ENSG00000163235/ENSG00000078061/ENSG00000105976/ENSG00000145675/ENSG00000160712/ENSG00000128052/ENSG00000087088/ENSG00000100030/ENSG00000167601/ENSG00000132155/ENSG00000168610/ENSG00000118689/ENSG00000109458/ENSG00000177885/ENSG00000197461/ENSG00000171791/ENSG00000100485/ENSG00000171552/ENSG00000170962	EGFR/VEGFA/PIK3CB/IL6/EIF4EBP1/RPS6KB1/TGFA/ARAF/MET/PIK3R1/IL6R/KDR/BAX/MAPK1/AXL/RAF1/STAT3/FOXO3/GAB1/GRB2/PDGFA/BCL2/SOS2/BCL2L1/PDGFD	hsa:1956/hsa:7422/hsa:5291/hsa:3569/hsa:1978/hsa:6198/hsa:7039/hsa:369/hsa:4233/hsa:5295/hsa:3570/hsa:3791/hsa:581/hsa:5594/hsa:558/hsa:5894/hsa:6774/hsa:2309/hsa:2549/hsa:2885/hsa:5154/hsa:596/hsa:6655/hsa:598/hsa:80310	25
hsa05221	Acute myeloid leukemia	21/1187	60/6040	0.00372867728205067	0.0304181567746239	ENSG00000110092/ENSG00000051382/ENSG00000131759/ENSG00000159216/ENSG00000187840/ENSG00000139318/ENSG00000136997/ENSG00000108443/ENSG00000133101/ENSG00000078061/ENSG00000140464/ENSG00000145675/ENSG00000132326/ENSG00000100030/ENSG00000132155/ENSG00000168610/ENSG00000102096/ENSG00000177885/ENSG00000148737/ENSG00000100485/ENSG00000137193	CCND1/PIK3CB/RARA/RUNX1/EIF4EBP1/DUSP6/MYC/RPS6KB1/CCNA1/ARAF/PML/PIK3R1/PER2/MAPK1/RAF1/STAT3/PIM2/GRB2/TCF7L2/SOS2/PIM1	hsa:595/hsa:5291/hsa:5914/hsa:861/hsa:1978/hsa:1848/hsa:4609/hsa:6198/hsa:8900/hsa:369/hsa:5371/hsa:5295/hsa:8864/hsa:5594/hsa:5894/hsa:6774/hsa:11040/hsa:2885/hsa:6934/hsa:6655/hsa:5292	21
hsa04640	Hematopoietic cell lineage	22/1187	64/6040	0.0038997741652318	0.0309982049031246	ENSG00000184371/ENSG00000026508/ENSG00000164171/ENSG00000077238/ENSG00000161638/ENSG00000136244/ENSG00000166825/ENSG00000049130/ENSG00000005884/ENSG00000115008/ENSG00000259207/ENSG00000010278/ENSG00000095752/ENSG00000115594/ENSG00000196352/ENSG00000085063/ENSG00000160712/ENSG00000091409/ENSG00000125538/ENSG00000168685/ENSG00000196549/ENSG00000115232	CSF1/CD44/ITGA2/IL4R/ITGA5/IL6/ANPEP/KITLG/ITGA3/IL1A/ITGB3/CD9/IL11/IL1R1/CD55/CD59/IL6R/ITGA6/IL1B/IL7R/MME/ITGA4	hsa:1435/hsa:960/hsa:3673/hsa:3566/hsa:3678/hsa:3569/hsa:290/hsa:4254/hsa:3675/hsa:3552/hsa:3690/hsa:928/hsa:3589/hsa:3554/hsa:1604/hsa:966/hsa:3570/hsa:3655/hsa:3553/hsa:3575/hsa:4311/hsa:3676	22
hsa04810	Regulation of actin cytoskeleton	53/1187	192/6040	0.00424706828709773	0.0322359201482763	ENSG00000146648/ENSG00000089159/ENSG00000133818/ENSG00000051382/ENSG00000150867/ENSG00000143398/ENSG00000035403/ENSG00000164171/ENSG00000156427/ENSG00000165410/ENSG00000161638/ENSG00000108262/ENSG00000050820/ENSG00000111229/ENSG00000005884/ENSG00000130669/ENSG00000082781/ENSG00000259207/ENSG00000172380/ENSG00000184009/ENSG00000078061/ENSG00000061676/ENSG00000101608/ENSG00000145675/ENSG00000156299…	EGFR/PXN/RRAS2/PIK3CB/PIP4K2A/PIP5K1A/VCL/ITGA2/FGF18/CFL2/ITGA5/GIT1/BCAR1/ARPC3/ITGA3/PAK4/ITGB5/ITGB3/GNG12/ACTG1/ARAF/NCKAP1/MYL12A/PIK3R1/TIAM1/ROCK2/GNA13/FGFR1/ITGA6/MAPK1/RAF1/ARPC5L/VAV2/PPP1R12C/PIP4K2C/PPP1CC/GSN/ITGAX/PTK2/ARHGEF7/PFN1/ARPC5/PDGFA/SOS2/ACTN1/ITGA4/LPAR1/TMSB4X/ARPC2/ACTN4/PPP1R12A/PDGFD/WASF2	hsa:1956/hsa:5829/hsa:22800/hsa:5291/hsa:5305/hsa:8394/hsa:7414/hsa:3673/hsa:8817/hsa:1073/hsa:3678/hsa:28964/hsa:9564/hsa:10094/hsa:3675/hsa:10298/hsa:3693/hsa:3690/hsa:55970/hsa:71/hsa:369/hsa:10787/hsa:10627/hsa:5295/hsa:7074/hsa:9475/hsa:10672/hsa:2260/hsa:3655/hsa:5594/hsa:5894/hsa:81873/hsa:7410/hsa:54776/hsa:79837/hsa:5501/hsa:2934/hsa:3687/hsa:5747/hsa:8874/hsa:5216/hsa:10092/hsa:5154/hsa…	53
hsa00564	Glycerophospholipid metabolism	26/1187	80/6040	0.00429943170934148	0.0322359201482763	ENSG00000138678/ENSG00000163624/ENSG00000120992/ENSG00000143797/ENSG00000138018/ENSG00000162407/ENSG00000156471/ENSG00000204310/ENSG00000087253/ENSG00000111666/ENSG00000176485/ENSG00000088766/ENSG00000149091/ENSG00000101577/ENSG00000155189/ENSG00000119927/ENSG00000065357/ENSG00000158669/ENSG00000161217/ENSG00000067113/ENSG00000173868/ENSG00000125772/ENSG00000169692/ENSG00000176454/ENSG00000123684…	GPAT3/CDS1/LYPLA1/MBOAT2/SELENOI/PLPP3/PTDSS1/AGPAT1/LPCAT2/CHPT1/PLA2G16/CRLS1/DGKZ/LPIN2/AGPAT5/GPAM/DGKA/GPAT4/PCYT1A/PLPP1/PHOSPHO1/GPCPD1/AGPAT2/LPCAT4/LPGAT1/MBOAT1	hsa:84803/hsa:1040/hsa:10434/hsa:129642/hsa:85465/hsa:8613/hsa:9791/hsa:10554/hsa:54947/hsa:56994/hsa:11145/hsa:54675/hsa:8525/hsa:9663/hsa:55326/hsa:57678/hsa:1606/hsa:137964/hsa:5130/hsa:8611/hsa:162466/hsa:56261/hsa:10555/hsa:254531/hsa:9926/hsa:154141	26
hsa04066	HIF-1 signaling pathway	29/1187	92/6040	0.0043674472458955	0.0322359201482763	ENSG00000146648/ENSG00000102144/ENSG00000112715/ENSG00000117394/ENSG00000102265/ENSG00000051382/ENSG00000124762/ENSG00000079277/ENSG00000078401/ENSG00000136244/ENSG00000187840/ENSG00000091879/ENSG00000108443/ENSG00000134333/ENSG00000135766/ENSG00000100393/ENSG00000145675/ENSG00000160712/ENSG00000159399/ENSG00000154582/ENSG00000100030/ENSG00000168610/ENSG00000074800/ENSG00000111640/ENSG00000156515…	EGFR/PGK1/VEGFA/SLC2A1/TIMP1/PIK3CB/CDKN1A/MKNK1/EDN1/IL6/EIF4EBP1/ANGPT2/RPS6KB1/LDHA/EGLN1/EP300/PIK3R1/IL6R/HK2/ELOC/MAPK1/STAT3/ENO1/GAPDH/HK1/PDK1/ELOB/BCL2/PFKFB3	hsa:1956/hsa:5230/hsa:7422/hsa:6513/hsa:7076/hsa:5291/hsa:1026/hsa:8569/hsa:1906/hsa:3569/hsa:1978/hsa:285/hsa:6198/hsa:3939/hsa:54583/hsa:2033/hsa:5295/hsa:3570/hsa:3099/hsa:6921/hsa:5594/hsa:6774/hsa:2023/hsa:2597/hsa:3098/hsa:5163/hsa:6923/hsa:596/hsa:5209	29
hsa04010	MAPK signaling pathway	69/1187	263/6040	0.0047853198181738	0.0344988172938111	ENSG00000146648/ENSG00000112715/ENSG00000133818/ENSG00000184371/ENSG00000142627/ENSG00000116717/ENSG00000164305/ENSG00000055208/ENSG00000120875/ENSG00000099860/ENSG00000156427/ENSG00000120129/ENSG00000109270/ENSG00000079277/ENSG00000067182/ENSG00000135341/ENSG00000049130/ENSG00000139318/ENSG00000114738/ENSG00000184349/ENSG00000115008/ENSG00000100614/ENSG00000198909/ENSG00000221823/ENSG00000172380…	EGFR/VEGFA/RRAS2/CSF1/EPHA2/GADD45A/CASP3/TAB2/DUSP4/GADD45B/FGF18/DUSP1/LAMTOR3/MKNK1/TNFRSF1A/MAP3K7/KITLG/DUSP6/MAPKAPK3/EFNA5/IL1A/PPM1A/MAP3K3/PPP3R1/GNG12/MYC/ANGPT2/CDC25B/TGFA/RPS6KA5/RPS6KA2/IL1R1/ARAF/DUSP5/MET/DUSP7/MAP2K3/KDR/MAPKAPK2/FGFR1/PGF/MAP3K5/IL1B/MAPK1/MAX/RAF1/FOS/ECSIT/JUN/IRAK1/MAP3K20/MAPK8/MECOM/GRB2/IL1RAP/PTPRR/FLNB/MAPK13/FAS/TGFBR2/FLNA/MAP3K8/PDGFA/SOS2/MAP4K3/PPP3…	hsa:1956/hsa:7422/hsa:22800/hsa:1435/hsa:1969/hsa:1647/hsa:836/hsa:23118/hsa:1846/hsa:4616/hsa:8817/hsa:1843/hsa:8649/hsa:8569/hsa:7132/hsa:6885/hsa:4254/hsa:1848/hsa:7867/hsa:1946/hsa:3552/hsa:5494/hsa:4215/hsa:5534/hsa:55970/hsa:4609/hsa:285/hsa:994/hsa:7039/hsa:9252/hsa:6196/hsa:3554/hsa:369/hsa:1847/hsa:4233/hsa:1849/hsa:5606/hsa:3791/hsa:9261/hsa:2260/hsa:5228/hsa:4217/hsa:3553/hsa:5594/hsa:…	69
hsa01522	Endocrine resistance	28/1187	89/6040	0.00520159231975871	0.0361116974239795	ENSG00000146648/ENSG00000110092/ENSG00000051382/ENSG00000124762/ENSG00000113070/ENSG00000087245/ENSG00000185591/ENSG00000101384/ENSG00000108443/ENSG00000148400/ENSG00000078061/ENSG00000145675/ENSG00000101412/ENSG00000134250/ENSG00000087088/ENSG00000100030/ENSG00000112242/ENSG00000132155/ENSG00000170345/ENSG00000177606/ENSG00000107643/ENSG00000177885/ENSG00000169398/ENSG00000139687/ENSG00000156711…	EGFR/CCND1/PIK3CB/CDKN1A/HBEGF/MMP2/SP1/JAG1/RPS6KB1/NOTCH1/ARAF/PIK3R1/E2F1/NOTCH2/BAX/MAPK1/E2F3/RAF1/FOS/JUN/MAPK8/GRB2/PTK2/RB1/MAPK13/BCL2/SOS2/MAPK9	hsa:1956/hsa:595/hsa:5291/hsa:1026/hsa:1839/hsa:4313/hsa:6667/hsa:182/hsa:6198/hsa:4851/hsa:369/hsa:5295/hsa:1869/hsa:4853/hsa:581/hsa:5594/hsa:1871/hsa:5894/hsa:2353/hsa:3725/hsa:5599/hsa:2885/hsa:5747/hsa:5925/hsa:5603/hsa:596/hsa:6655/hsa:5601	28
hsa03430	Mismatch repair	10/1187	22/6040	0.00530743978702959	0.0361116974239795	ENSG00000117748/ENSG00000132646/ENSG00000077514/ENSG00000133119/ENSG00000132383/ENSG00000111445/ENSG00000095002/ENSG00000163918/ENSG00000035928/ENSG00000174371	RPA2/PCNA/POLD3/RFC3/RPA1/RFC5/MSH2/RFC4/RFC1/EXO1	hsa:6118/hsa:5111/hsa:10714/hsa:5983/hsa:6117/hsa:5985/hsa:4436/hsa:5984/hsa:5981/hsa:9156	10
hsa05161	Hepatitis B	37/1187	126/6040	0.00535850994033244	0.0361116974239795	ENSG00000110092/ENSG00000169429/ENSG00000051382/ENSG00000164305/ENSG00000124762/ENSG00000166949/ENSG00000136244/ENSG00000105810/ENSG00000136997/ENSG00000133101/ENSG00000132646/ENSG00000118260/ENSG00000100393/ENSG00000145675/ENSG00000123374/ENSG00000101412/ENSG00000087088/ENSG00000100030/ENSG00000112242/ENSG00000263528/ENSG00000132155/ENSG00000170345/ENSG00000168610/ENSG00000146592/ENSG00000177606…	CCND1/CXCL8/PIK3CB/CASP3/CDKN1A/SMAD3/IL6/CDK6/MYC/CCNA1/PCNA/CREB1/EP300/PIK3R1/CDK2/E2F1/BAX/MAPK1/E2F3/IKBKE/RAF1/FOS/STAT3/CREB5/JUN/MAPK8/TICAM1/GRB2/YWHAZ/DDX3X/RB1/FAS/NFKBIA/BCL2/MAVS/MAPK9/MAP2K4	hsa:595/hsa:3576/hsa:5291/hsa:836/hsa:1026/hsa:4088/hsa:3569/hsa:1021/hsa:4609/hsa:8900/hsa:5111/hsa:1385/hsa:2033/hsa:5295/hsa:1017/hsa:1869/hsa:581/hsa:5594/hsa:1871/hsa:9641/hsa:5894/hsa:2353/hsa:6774/hsa:9586/hsa:3725/hsa:5599/hsa:148022/hsa:2885/hsa:7534/hsa:1654/hsa:5925/hsa:355/hsa:4792/hsa:596/hsa:57506/hsa:5601/hsa:6416	37
hsa04392	Hippo signaling pathway - multiple species	12/1187	29/6040	0.00588313666568133	0.0388036673693875	ENSG00000018408/ENSG00000139926/ENSG00000137693/ENSG00000114978/ENSG00000129474/ENSG00000142279/ENSG00000213923/ENSG00000068028/ENSG00000007866/ENSG00000166341/ENSG00000131023/ENSG00000197905	WWTR1/FRMD6/YAP1/MOB1A/AJUBA/WTIP/CSNK1E/RASSF1/TEAD3/DCHS1/LATS1/TEAD4	hsa:25937/hsa:122786/hsa:10413/hsa:55233/hsa:84962/hsa:126374/hsa:1454/hsa:11186/hsa:7005/hsa:8642/hsa:9113/hsa:7004	12
hsa04933	AGE-RAGE signaling pathway in diabetic complications	29/1187	95/6040	0.00720868024718829	0.0455537805379541	ENSG00000110092/ENSG00000169429/ENSG00000112715/ENSG00000187498/ENSG00000051382/ENSG00000117525/ENSG00000164305/ENSG00000166949/ENSG00000078401/ENSG00000134871/ENSG00000136244/ENSG00000115008/ENSG00000087245/ENSG00000145675/ENSG00000125538/ENSG00000087088/ENSG00000100030/ENSG00000168610/ENSG00000177606/ENSG00000107643/ENSG00000163932/ENSG00000120738/ENSG00000171132/ENSG00000156711/ENSG00000163513…	CCND1/CXCL8/VEGFA/COL4A1/PIK3CB/F3/CASP3/SMAD3/EDN1/COL4A2/IL6/IL1A/MMP2/PIK3R1/IL1B/BAX/MAPK1/STAT3/JUN/MAPK8/PRKCD/EGR1/PRKCE/MAPK13/TGFBR2/COL4A4/BCL2/PIM1/MAPK9	hsa:595/hsa:3576/hsa:7422/hsa:1282/hsa:5291/hsa:2152/hsa:836/hsa:4088/hsa:1906/hsa:1284/hsa:3569/hsa:3552/hsa:4313/hsa:5295/hsa:3553/hsa:581/hsa:5594/hsa:6774/hsa:3725/hsa:5599/hsa:5580/hsa:1958/hsa:5581/hsa:5603/hsa:7048/hsa:1286/hsa:596/hsa:5292/hsa:5601	29
hsa05231	Choline metabolism in cancer	28/1187	91/6040	0.00728764499139775	0.0455537805379541	ENSG00000146648/ENSG00000051382/ENSG00000143398/ENSG00000120992/ENSG00000187840/ENSG00000132970/ENSG00000162407/ENSG00000185591/ENSG00000108443/ENSG00000145675/ENSG00000111666/ENSG00000106615/ENSG00000100030/ENSG00000149091/ENSG00000132155/ENSG00000170345/ENSG00000065357/ENSG00000177606/ENSG00000107643/ENSG00000161217/ENSG00000067113/ENSG00000177885/ENSG00000125772/ENSG00000197461/ENSG00000100485…	EGFR/PIK3CB/PIP5K1A/LYPLA1/EIF4EBP1/WASF3/PLPP3/SP1/RPS6KB1/PIK3R1/CHPT1/RHEB/MAPK1/DGKZ/RAF1/FOS/DGKA/JUN/MAPK8/PCYT1A/PLPP1/GRB2/GPCPD1/PDGFA/SOS2/MAPK9/PDGFD/WASF2	hsa:1956/hsa:5291/hsa:8394/hsa:10434/hsa:1978/hsa:10810/hsa:8613/hsa:6667/hsa:6198/hsa:5295/hsa:56994/hsa:6009/hsa:5594/hsa:8525/hsa:5894/hsa:2353/hsa:1606/hsa:3725/hsa:5599/hsa:5130/hsa:8611/hsa:2885/hsa:56261/hsa:5154/hsa:6655/hsa:5601/hsa:80310/hsa:10163	28
hsa05145	Toxoplasmosis	27/1187	87/6040	0.00734738395773453	0.0455537805379541	ENSG00000130702/ENSG00000164305/ENSG00000055208/ENSG00000091136/ENSG00000196878/ENSG00000058085/ENSG00000067182/ENSG00000135341/ENSG00000053747/ENSG00000135862/ENSG00000101017/ENSG00000034152/ENSG00000114353/ENSG00000091409/ENSG00000100030/ENSG00000168610/ENSG00000184216/ENSG00000107643/ENSG00000108179/ENSG00000185338/ENSG00000156711/ENSG00000100906/ENSG00000171791/ENSG00000065135/ENSG00000171552…	LAMA5/CASP3/TAB2/LAMB1/LAMB3/LAMC2/TNFRSF1A/MAP3K7/LAMA3/LAMC1/CD40/MAP2K3/GNAI2/ITGA6/MAPK1/STAT3/IRAK1/MAPK8/PPIF/SOCS1/MAPK13/NFKBIA/BCL2/GNAI3/BCL2L1/GNAI1/MAPK9	hsa:3911/hsa:836/hsa:23118/hsa:3912/hsa:3914/hsa:3918/hsa:7132/hsa:6885/hsa:3909/hsa:3915/hsa:958/hsa:5606/hsa:2771/hsa:3655/hsa:5594/hsa:6774/hsa:3654/hsa:5599/hsa:10105/hsa:8651/hsa:5603/hsa:4792/hsa:596/hsa:2773/hsa:598/hsa:2770/hsa:5601	27
hsa05224	Breast cancer	37/1187	129/6040	0.00810345038993411	0.0492562670760701	ENSG00000146648/ENSG00000110092/ENSG00000154764/ENSG00000051382/ENSG00000116717/ENSG00000124762/ENSG00000099860/ENSG00000156427/ENSG00000114315/ENSG00000157240/ENSG00000177283/ENSG00000105810/ENSG00000185591/ENSG00000136997/ENSG00000101384/ENSG00000108443/ENSG00000148400/ENSG00000078061/ENSG00000145675/ENSG00000107404/ENSG00000101412/ENSG00000077782/ENSG00000134250/ENSG00000087088/ENSG00000100030…	EGFR/CCND1/WNT7A/PIK3CB/GADD45A/CDKN1A/GADD45B/FGF18/HES1/FZD1/FZD8/CDK6/SP1/MYC/JAG1/RPS6KB1/NOTCH1/ARAF/PIK3R1/DVL1/E2F1/FGFR1/NOTCH2/BAX/MAPK1/E2F3/RAF1/FOS/JUN/GRB2/NCOA1/RB1/WNT7B/TCF7L2/SOS2/WNT9A/FZD5	hsa:1956/hsa:595/hsa:7476/hsa:5291/hsa:1647/hsa:1026/hsa:4616/hsa:8817/hsa:3280/hsa:8321/hsa:8325/hsa:1021/hsa:6667/hsa:4609/hsa:182/hsa:6198/hsa:4851/hsa:369/hsa:5295/hsa:1855/hsa:1869/hsa:2260/hsa:4853/hsa:581/hsa:5594/hsa:1871/hsa:5894/hsa:2353/hsa:3725/hsa:2885/hsa:8648/hsa:5925/hsa:7477/hsa:6934/hsa:6655/hsa:7483/hsa:7855	37
