# Supplementary material for: HJURP Promotes Malignant Progression and Mediates Sensitivity to Cisplatin and WEE1-inhibitor in Serous Ovarian Cancer
Source: Int J Biol Sci. 2022 Jan 1;18(3):1188–210. doi: 10.7150/ijbs.65589 (PMC8771849; doi:10.7150/ijbs.65589)
Supplement: Supplementary file 2 — Supplementary tables. [file ijbsv18p1188s2.zip › Supplementary Tables/Supplementary Table S7.GO analysis of restricted DEGs between siNC and siHJURP.xlsx]

## Sheet: GO
ONTOLOGY	ID	Description	GeneRatio	BgRatio	pvalue	p.adjust	qvalue	geneID	Count
CC	GO:0005925	focal adhesion	54/879	415/19559	2.03e-12	1.05e-09	9.77e-10	VIM/PLAU/EGFR/PXN/RRAS2/EPHA2/CD44/SPRY4/CYFIP1/PIP5K1A/HMGA1/SLC9A3R2/PLAUR/DLC1/VCL/CAV2/ITGA2/AFAP1/RPL5/TNS1/LAMTOR3/FZD1/SENP1/BCAR3/ITGA5/ARHGEF2/TNS2/PPFIA1/GIT1/LMLN/DAB2/PAK4/MDC1/LPXN/ITGB3/TGM2/ARHGAP22/CD9/FBLIM1/TNS4/PRAG1/CDC42EP1/FLRT3/AHNAK/ITGA6/RPS17/TNC/CORO2B/ZNF185/SORBS1/MME/ARHGAP24/ITGA4/SHROOM4	54
CC	GO:0030055	cell-substrate junction	54/879	423/19559	4.34e-12	1.12e-09	1.04e-09	VIM/PLAU/EGFR/PXN/RRAS2/EPHA2/CD44/SPRY4/CYFIP1/PIP5K1A/HMGA1/SLC9A3R2/PLAUR/DLC1/VCL/CAV2/ITGA2/AFAP1/RPL5/TNS1/LAMTOR3/FZD1/SENP1/BCAR3/ITGA5/ARHGEF2/TNS2/PPFIA1/GIT1/LMLN/DAB2/PAK4/MDC1/LPXN/ITGB3/TGM2/ARHGAP22/CD9/FBLIM1/TNS4/PRAG1/CDC42EP1/FLRT3/AHNAK/ITGA6/RPS17/TNC/CORO2B/ZNF185/SORBS1/MME/ARHGAP24/ITGA4/SHROOM4	54
BP	GO:0030198	extracellular matrix organization	53/847	395/18866	9.07e-13	2.64e-09	2.03e-09	COLGALT1/COL4A1/TIMP1/ETS1/LAMA5/HAS3/SLC39A8/CD44/MMP1/ANXA2/CAV2/ITGA2/ABL1/LAMB1/LAMB3/LOXL2/LAMC2/SULF2/ADAMTS1/TNFRSF1A/PXDN/SMAD3/SPP1/ITGA5/IL6/LAMA3/DNAJB6/MMP2/FOXF2/THBS1/ITGB3/THSD4/NOTCH1/KDR/CRISPLD2/ITGA6/ADAMTS15/F11R/TLL2/ADTRP/NID1/COL13A1/TNC/MELTF/MMP3/COL16A1/ITGAX/SOX9/PDGFA/ABI3BP/RGCC/ITGA4/CTSS	53
BP	GO:0043062	extracellular structure organization	53/847	396/18866	1e-12	2.64e-09	2.03e-09	COLGALT1/COL4A1/TIMP1/ETS1/LAMA5/HAS3/SLC39A8/CD44/MMP1/ANXA2/CAV2/ITGA2/ABL1/LAMB1/LAMB3/LOXL2/LAMC2/SULF2/ADAMTS1/TNFRSF1A/PXDN/SMAD3/SPP1/ITGA5/IL6/LAMA3/DNAJB6/MMP2/FOXF2/THBS1/ITGB3/THSD4/NOTCH1/KDR/CRISPLD2/ITGA6/ADAMTS15/F11R/TLL2/ADTRP/NID1/COL13A1/TNC/MELTF/MMP3/COL16A1/ITGAX/SOX9/PDGFA/ABI3BP/RGCC/ITGA4/CTSS	53
BP	GO:0150115	cell-substrate junction organization	25/847	102/18866	2.26e-12	3.97e-09	3.06e-09	VEGFA/PIP5K1A/DLC1/VCL/SFRP1/ITGA2/ABL1/LAMB3/LAMC2/TNS1/SMAD3/ITGA5/IQSEC1/S100A10/LAMA3/EFNA5/THBS1/KRT14/KDR/ITGA6/CORO2B/COL16A1/ACVRL1/SORBS1/BCL2	25
BP	GO:0030856	regulation of epithelial cell differentiation	32/847	171/18866	5.32e-12	6.28e-09	4.84e-09	WWTR1/CCND1/VEGFA/ERRFI1/LHX1/VCL/ID1/YAP1/HES1/ZBED2/CLOCK/TNFRSF1A/RUNX1/MAFF/SPRY2/ETV4/LIF/SFN/JAG1/NOTCH1/BTG1/SPRED3/S1PR3/XDH/IL1B/F11R/ZFP36/ACVRL1/SOX9/SPRY1/NME2/PRLR	32
BP	GO:1904018	positive regulation of vasculature development	38/847	235/18866	5.97e-12	6.28e-09	4.84e-09	CXCL8/VEGFA/ETS1/PKM/F3/ANGPTL4/HIPK1/ABL1/FGF18/RAPGEF3/ITGA5/AGO2/RUNX1/PAK4/SPHK1/IL1A/MAP3K3/HIPK2/THBS1/ANGPT2/NOTCH1/SASH1/BTG1/FGFBP1/CD40/IL6R/GATA6/KDR/PGF/IL1B/JCAD/TERT/EGR1/GAB1/ITGAX/ACVRL1/TIE1/PDGFD	38
BP	GO:0007044	cell-substrate junction assembly	24/847	99/18866	8.04e-12	7.04e-09	5.43e-09	VEGFA/PIP5K1A/DLC1/VCL/SFRP1/ITGA2/ABL1/LAMB3/LAMC2/TNS1/SMAD3/ITGA5/S100A10/LAMA3/EFNA5/THBS1/KRT14/KDR/ITGA6/CORO2B/COL16A1/ACVRL1/SORBS1/BCL2	24
BP	GO:0001667	ameboidal-type cell migration	57/847	481/18866	2.12e-11	1.59e-08	1.23e-08	PXN/RTN4/SEMA4B/VEGFA/WNT7A/STC1/EFNB1/TIMP1/ETS1/EPHA2/GADD45A/LAMA5/GIPC1/PIP5K1A/APPL2/ITGA2/ABL1/SOX17/ID1/LOXL2/FGF18/TNS1/HBEGF/EDN1/NRP2/AGO2/IQSEC1/KITLG/MAP3K3/PLPP3/LPXN/THBS1/ITGB3/ANGPT2/SEMA3F/GLUL/NOTCH1/SASH1/FGFBP1/SEMA6A/CD40/ARSB/PLEKHG5/KDR/PAXIP1/JCAD/S100A2/ADTRP/NANOS1/MMRN2/ACVRL1/PTPRR/SOX9/APOE/RGCC/ITGA4/ARHGDIB	57
BP	GO:0045766	positive regulation of angiogenesis	34/847	208/18866	5.76e-11	3.78e-08	2.92e-08	CXCL8/VEGFA/ETS1/PKM/F3/ANGPTL4/HIPK1/ABL1/FGF18/RAPGEF3/ITGA5/AGO2/RUNX1/PAK4/SPHK1/IL1A/MAP3K3/HIPK2/THBS1/ANGPT2/SASH1/BTG1/FGFBP1/CD40/GATA6/KDR/PGF/IL1B/JCAD/TERT/GAB1/ITGAX/ACVRL1/TIE1	34
BP	GO:1901342	regulation of vasculature development	53/847	444/18866	8.34e-11	4.87e-08	3.75e-08	CXCL8/PGK1/VEGFA/ETS1/EPHA2/GADD45A/PKM/F3/ANGPTL4/HIPK1/SFRP1/ABL1/ID1/FGF18/RAPGEF3/ADAMTS1/ITGA5/IL6/AGO2/RUNX1/SPRY2/PAK4/SPHK1/IL1A/MAP3K3/HIPK2/THBS1/ANGPT2/GLUL/NOTCH1/SASH1/BTG1/FGFBP1/SEMA6A/CD40/IL6R/GATA6/TNFAIP3/XDH/KDR/PGF/IL1B/JCAD/TERT/MMRN2/EGR1/GAB1/ITGAX/ACVRL1/ECSCR/TIE1/RGCC/PDGFD	53
BP	GO:0043405	regulation of MAP kinase activity	45/847	342/18866	9.52e-11	5.01e-08	3.86e-08	EGFR/SH2B3/VEGFA/PIK3CB/GADD45A/SPRY4/DKK1/TAB2/SFRP1/DUSP4/GADD45B/FGF18/DUSP1/LAMTOR3/EDN1/FZD8/MAP3K7/KITLG/DUSP6/SPRY2/MAP3K3/THBS1/TRIB1/TGFA/SASH1/MAP3K9/DUSP5/DUSP7/SPRED3/CD40/TIAM1/MLKL/ERN1/GDF15/MAP3K5/IL1B/TRIB2/INAVA/LPAR3/SPRY1/PDGFA/APOE/DRD4/RGS2/PDGFD	45
BP	GO:0045765	regulation of angiogenesis	49/847	403/18866	2.31e-10	1.1e-07	8.5e-08	CXCL8/PGK1/VEGFA/ETS1/EPHA2/GADD45A/PKM/F3/ANGPTL4/HIPK1/SFRP1/ABL1/ID1/FGF18/RAPGEF3/ADAMTS1/ITGA5/IL6/AGO2/RUNX1/SPRY2/PAK4/SPHK1/IL1A/MAP3K3/HIPK2/THBS1/ANGPT2/GLUL/NOTCH1/SASH1/BTG1/FGFBP1/SEMA6A/CD40/GATA6/TNFAIP3/KDR/PGF/IL1B/JCAD/TERT/MMRN2/GAB1/ITGAX/ACVRL1/ECSCR/TIE1/RGCC	49
BP	GO:0060485	mesenchyme development	40/847	290/18866	2.56e-10	1.12e-07	8.65e-08	WWTR1/RTN4/SEMA4B/EFNB1/LAMA5/SFRP1/YAP1/LOXL2/HES1/SMAD3/EDN1/NRP2/IL6/KITLG/DAB2/SPRY2/FOXF2/BCL9L/ZNF703/SEMA3F/JAG1/MSX1/NOTCH1/SEMA6A/SPRED3/TIAM1/IL1B/RBM24/RDH10/FOXA2/SNAI1/ZFPM2/SIX4/DCHS1/ACVRL1/SOX9/SPRY1/EDNRA/BCL2/RGCC	40
BP	GO:0001763	morphogenesis of a branching structure	32/847	201/18866	4.23e-10	1.71e-07	1.32e-07	RTN4/VEGFA/COL4A1/CSF1/EPHA2/LAMA5/HNF1B/LHX1/KDM5B/SFRP1/ABL1/YAP1/EDN1/SPRY2/TGM2/NOTCH1/SOCS3/GLI2/KDR/PGF/RDH10/COL13A1/TNC/SIX4/DCHS1/SOX9/SPRY1/EDNRA/PDGFA/BCL2/NRARP/HHIP	32
BP	GO:0045785	positive regulation of cell adhesion	50/847	428/18866	6.15e-10	2.31e-07	1.78e-07	VEGFA/CSF1/EFNB1/ETS1/CD44/ZMIZ1/PLAUR/PNP/SFRP1/ITGA2/ABL1/SOX13/NFKBIZ/IL4R/HES1/STX3/SMAD3/RARA/ITGA5/IL6/S100A10/RUNX1/SIRPB1/CDK6/IL1A/ADGRG1/LIF/PLPP3/MYADM/TGM2/SIRPA/IL18/GLI2/ADA/UNC13D/KDR/ITGA6/IL1B/F11R/IL7R/FOXA2/NID1/NLRP3/COL16A1/IL36B/SOCS1/ABI3BP/TNFRSF13C/ITGA4/HLX	50
BP	GO:0042326	negative regulation of phosphorylation	54/847	484/18866	6.83e-10	2.39e-07	1.85e-07	WWTR1/SH2B3/GADD45A/ERRFI1/GPRC5A/SPRY4/UBASH3B/CASP3/CDKN1A/DKK1/SFRP1/ABL1/DUSP4/GADD45B/RANBP9/KIRREL1/DUSP1/HEG1/ITPRIP/DUSP6/SPRY2/SIRT2/LIF/PLPP3/SFN/TRIB1/MYADM/SIRPA/CEP85/PER1/SOCS3/INPP5F/DUSP5/SEMA6A/DUSP7/GSKIP/SPRED3/PKIA/GCKR/NUPR1/TNFAIP3/XDH/CAMK2N1/IL1B/TRIB2/FOXA2/ATF3/PTPRR/SOCS1/SPRY1/APOE/CADM4/TIMP3/RGS2	54
BP	GO:0001933	negative regulation of protein phosphorylation	51/847	444/18866	7.49e-10	2.46e-07	1.9e-07	WWTR1/SH2B3/GADD45A/ERRFI1/GPRC5A/SPRY4/UBASH3B/CASP3/CDKN1A/DKK1/SFRP1/ABL1/DUSP4/GADD45B/RANBP9/KIRREL1/DUSP1/HEG1/ITPRIP/DUSP6/SPRY2/SIRT2/LIF/PLPP3/SFN/TRIB1/MYADM/SIRPA/CEP85/PER1/SOCS3/INPP5F/DUSP5/SEMA6A/DUSP7/GSKIP/SPRED3/PKIA/TNFAIP3/XDH/CAMK2N1/IL1B/TRIB2/ATF3/PTPRR/SOCS1/SPRY1/APOE/CADM4/TIMP3/RGS2	51
BP	GO:0048762	mesenchymal cell differentiation	34/847	229/18866	8.11e-10	2.51e-07	1.93e-07	WWTR1/RTN4/SEMA4B/EFNB1/LAMA5/SFRP1/LOXL2/HES1/SMAD3/EDN1/NRP2/IL6/KITLG/DAB2/SPRY2/FOXF2/BCL9L/ZNF703/SEMA3F/JAG1/MSX1/NOTCH1/SEMA6A/SPRED3/TIAM1/IL1B/RDH10/FOXA2/SNAI1/SOX9/SPRY1/EDNRA/BCL2/RGCC	34
BP	GO:0033673	negative regulation of kinase activity	37/847	268/18866	1.18e-09	3.41e-07	2.63e-07	WWTR1/SH2B3/GADD45A/ERRFI1/GPRC5A/SPRY4/UBASH3B/CASP3/CDKN1A/SFRP1/ABL1/DUSP4/GADD45B/DUSP1/HEG1/ITPRIP/DUSP6/SPRY2/SFN/TRIB1/CEP85/SOCS3/DUSP5/DUSP7/GSKIP/SPRED3/PKIA/GCKR/TNFAIP3/CAMK2N1/IL1B/TRIB2/FOXA2/SOCS1/SPRY1/APOE/RGS2	37
BP	GO:0061138	morphogenesis of a branching epithelium	30/847	187/18866	1.23e-09	3.41e-07	2.63e-07	VEGFA/COL4A1/CSF1/EPHA2/LAMA5/HNF1B/LHX1/KDM5B/SFRP1/ABL1/YAP1/EDN1/SPRY2/TGM2/NOTCH1/SOCS3/GLI2/KDR/PGF/RDH10/TNC/SIX4/DCHS1/SOX9/SPRY1/EDNRA/PDGFA/BCL2/NRARP/HHIP	30
BP	GO:0006469	negative regulation of protein kinase activity	35/847	246/18866	1.47e-09	3.87e-07	2.98e-07	WWTR1/SH2B3/GADD45A/ERRFI1/GPRC5A/SPRY4/UBASH3B/CASP3/CDKN1A/SFRP1/ABL1/DUSP4/GADD45B/DUSP1/HEG1/ITPRIP/DUSP6/SPRY2/SFN/TRIB1/CEP85/SOCS3/DUSP5/DUSP7/GSKIP/SPRED3/PKIA/TNFAIP3/CAMK2N1/IL1B/TRIB2/SOCS1/SPRY1/APOE/RGS2	35
BP	GO:0051348	negative regulation of transferase activity	39/847	296/18866	1.65e-09	4.14e-07	3.19e-07	WWTR1/SH2B3/GADD45A/ERRFI1/GPRC5A/SPRY4/UBASH3B/CASP3/CDKN1A/SFRP1/ABL1/DUSP4/GADD45B/RPL5/DUSP1/HEG1/ITPRIP/DUSP6/SPRY2/SFN/TRIB1/CEP85/SOCS3/DUSP5/DUSP7/GSKIP/SPRED3/PKIA/GCKR/TNFAIP3/CAMK2N1/IL1B/TRIB2/FOXA2/ZFP36/SOCS1/SPRY1/APOE/RGS2	39
BP	GO:0090287	regulation of cellular response to growth factor stimulus	40/847	310/18866	1.89e-09	4.53e-07	3.49e-07	SPRY4/CYFIP1/GIPC1/DKK1/CAV2/TOB1/SFRP1/ABL1/FGF18/HES1/MYOF/SULF2/FAM20C/FZD1/CHST11/SMAD3/ITGA5/DAB2/SPRY2/PPM1A/HIPK2/THBS1/BCL9L/ITGB3/ZNF703/MSX1/NOTCH1/SHISA2/FGFBP1/SEMA6A/SPRED3/XDH/IL1B/JCAD/MMRN2/ACVRL1/SPRY1/DLX1/CADM4/HHIP	40
BP	GO:0050673	epithelial cell proliferation	50/847	453/18866	4.27e-09	9.75e-07	7.52e-07	EGFR/CCND1/RTN4/VEGFA/WNT7A/NR1D1/EPHA2/ERRFI1/F3/HNF1B/KDM5B/CAV2/SFRP1/NFIB/ID1/YAP1/LAMB1/LOXL2/HES1/SULF2/UHRF1/SMAD3/NRP2/IL6/CDK6/THBS1/ITGB3/ZNF703/SFN/TGFA/GLUL/NOTCH1/FGFBP1/NUPR1/TNFAIP3/XDH/KDR/ERN1/PGF/JCAD/ZFP36/IGFBP4/SIX4/ACVRL1/SOX9/APOE/NME2/RGCC/NRARP/ITGA4	50
BP	GO:0031589	cell-substrate adhesion	43/847	359/18866	4.68e-09	1.03e-06	7.91e-07	PLAU/PXN/VEGFA/CSF1/PIK3CB/LAMA5/CD44/PIP5K1A/DLC1/VCL/SFRP1/ITGA2/ABL1/ID1/LAMB1/LAMB3/SMAD3/ITGA5/S100A10/PPFIA1/EFNA5/CDK6/LPXN/THBS1/ITGB3/ANGPT2/MYADM/JAG1/NOTCH1/TIAM1/UNC13D/KDR/ITGA6/NID1/COL13A1/CORO2B/MELTF/COL16A1/ACVRL1/SORBS1/BCL2/ABI3BP/ITGA4	43
BP	GO:0048754	branching morphogenesis of an epithelial tube	26/847	155/18866	5.96e-09	1.25e-06	9.66e-07	VEGFA/COL4A1/CSF1/EPHA2/LAMA5/HNF1B/LHX1/KDM5B/ABL1/YAP1/EDN1/SPRY2/NOTCH1/GLI2/KDR/PGF/RDH10/TNC/SIX4/DCHS1/SOX9/SPRY1/EDNRA/BCL2/NRARP/HHIP	26
BP	GO:0010631	epithelial cell migration	43/847	365/18866	7.72e-09	1.56e-06	1.2e-06	PXN/RTN4/VEGFA/WNT7A/STC1/ETS1/EPHA2/GADD45A/GIPC1/ITGA2/ABL1/ID1/LOXL2/FGF18/HBEGF/EDN1/NRP2/IQSEC1/MAP3K3/PLPP3/LPXN/THBS1/ITGB3/ANGPT2/GLUL/NOTCH1/SASH1/FGFBP1/CD40/ARSB/PLEKHG5/KDR/PAXIP1/JCAD/S100A2/ADTRP/NANOS1/MMRN2/ACVRL1/PTPRR/SOX9/APOE/RGCC	43
CC	GO:0005911	cell-cell junction	52/879	493/19559	1.04e-08	1.79e-06	1.67e-06	CCND1/PXN/NDRG1/VEGFA/SLC2A1/EPHA2/GJC1/YBX3/VCL/FRMD6/ANXA2/SIPA1L3/KRT18/KIRREL1/STX3/HEG1/PCDH1/CDC42EP4/ITGA5/ARHGEF2/CCDC85B/EFNA5/SIRT2/PAK4/GJB3/PLPP3/ITGB3/RAP2B/MYADM/TRAF4/PARD6G/JAG1/NOTCH1/TRPC6/LIN7C/TIAM1/CDC42EP1/FLRT3/PLEKHG5/AHNAK/MPP4/F11R/JCAD/COL13A1/GAB1/DCHS1/CLDN4/SORBS1/CLDN2/ARHGAP24/CADM4/SHROOM4	52
BP	GO:0090132	epithelium migration	43/847	368/18866	9.87e-09	1.82e-06	1.4e-06	PXN/RTN4/VEGFA/WNT7A/STC1/ETS1/EPHA2/GADD45A/GIPC1/ITGA2/ABL1/ID1/LOXL2/FGF18/HBEGF/EDN1/NRP2/IQSEC1/MAP3K3/PLPP3/LPXN/THBS1/ITGB3/ANGPT2/GLUL/NOTCH1/SASH1/FGFBP1/CD40/ARSB/PLEKHG5/KDR/PAXIP1/JCAD/S100A2/ADTRP/NANOS1/MMRN2/ACVRL1/PTPRR/SOX9/APOE/RGCC	43
BP	GO:0030323	respiratory tube development	28/847	181/18866	1e-08	1.82e-06	1.4e-06	EGFR/VEGFA/ERRFI1/LAMA5/NFIB/ID1/YAP1/FGF18/HES1/HEG1/EIF4EBP1/SEC24B/SPRY2/LIF/TRAF4/NOTCH1/GLI2/GATA6/ADA/CRISPLD2/RDH10/TNC/ZFPM2/SOX9/SPRY1/MME/PDGFA/HHIP	28
BP	GO:0060541	respiratory system development	30/847	204/18866	1e-08	1.82e-06	1.4e-06	EGFR/VEGFA/ERRFI1/LAMA5/NFIB/ID1/YAP1/FGF18/HES1/HEG1/RARA/EIF4EBP1/SEC24B/SPRY2/LIF/NOTCH1/GLI2/GATA6/ADA/CRISPLD2/RDH10/TNC/ZFPM2/SIX4/ALDH1A3/SOX9/SPRY1/MME/PDGFA/HHIP	30
BP	GO:0001706	endoderm formation	15/847	55/18866	1.19e-08	2.08e-06	1.6e-06	HNF1B/LHX1/DKK1/SOX7/DUSP4/SOX17/LAMB1/LAMB3/DUSP1/ITGA5/LAMA3/MMP2/DUSP5/GATA6/ITGA4	15
BP	GO:0090130	tissue migration	43/847	374/18866	1.6e-08	2.71e-06	2.09e-06	PXN/RTN4/VEGFA/WNT7A/STC1/ETS1/EPHA2/GADD45A/GIPC1/ITGA2/ABL1/ID1/LOXL2/FGF18/HBEGF/EDN1/NRP2/IQSEC1/MAP3K3/PLPP3/LPXN/THBS1/ITGB3/ANGPT2/GLUL/NOTCH1/SASH1/FGFBP1/CD40/ARSB/PLEKHG5/KDR/PAXIP1/JCAD/S100A2/ADTRP/NANOS1/MMRN2/ACVRL1/PTPRR/SOX9/APOE/RGCC	43
CC	GO:0045121	membrane raft	39/879	329/19559	3.39e-08	3.8e-06	3.54e-06	EGFR/PGK1/SLC2A1/EFNB1/CASP3/MAL2/DLC1/SYNJ2/ANXA2/CAV2/KIRREL1/MYOF/LAMTOR3/TNFRSF1A/S100A10/PLVAP/EFNA5/ADGRG1/PLPP3/PROM2/RAP2B/MYADM/CLN6/IRS1/ADRA1B/KDR/AHNAK/NTSR1/KCNMA1/MALL/ADTRP/CAVIN2/PLPP1/TNFRSF10A/RGMB/SORBS1/FAS/MME/UNC5B	39
CC	GO:0098857	membrane microdomain	39/879	330/19559	3.68e-08	3.8e-06	3.54e-06	EGFR/PGK1/SLC2A1/EFNB1/CASP3/MAL2/DLC1/SYNJ2/ANXA2/CAV2/KIRREL1/MYOF/LAMTOR3/TNFRSF1A/S100A10/PLVAP/EFNA5/ADGRG1/PLPP3/PROM2/RAP2B/MYADM/CLN6/IRS1/ADRA1B/KDR/AHNAK/NTSR1/KCNMA1/MALL/ADTRP/CAVIN2/PLPP1/TNFRSF10A/RGMB/SORBS1/FAS/MME/UNC5B	39
BP	GO:0030324	lung development	27/847	177/18866	2.49e-08	4.09e-06	3.15e-06	EGFR/VEGFA/ERRFI1/LAMA5/NFIB/ID1/YAP1/FGF18/HES1/HEG1/EIF4EBP1/SEC24B/SPRY2/LIF/NOTCH1/GLI2/GATA6/ADA/CRISPLD2/RDH10/TNC/ZFPM2/SOX9/SPRY1/MME/PDGFA/HHIP	27
BP	GO:0050678	regulation of epithelial cell proliferation	44/847	395/18866	2.8e-08	4.46e-06	3.44e-06	EGFR/CCND1/RTN4/VEGFA/WNT7A/NR1D1/ERRFI1/F3/KDM5B/CAV2/SFRP1/NFIB/ID1/YAP1/LAMB1/HES1/SULF2/UHRF1/SMAD3/NRP2/CDK6/THBS1/ITGB3/ZNF703/SFN/TGFA/GLUL/NOTCH1/FGFBP1/NUPR1/TNFAIP3/XDH/KDR/PGF/JCAD/ZFP36/SIX4/ACVRL1/SOX9/APOE/NME2/RGCC/NRARP/ITGA4	44
BP	GO:0022407	regulation of cell-cell adhesion	47/847	439/18866	3.24e-08	5.01e-06	3.86e-06	SH2B3/VEGFA/EFNB1/ETS1/CD44/ZMIZ1/UBASH3B/CASP3/PLAUR/PNP/ABL1/SOX13/NFKBIZ/IL4R/HES1/RARA/IL6/RUNX1/SIRPB1/EFNA5/IL1A/PLPP3/ZNF703/MYADM/SIRPA/CD9/JAG1/NOTCH1/IL18/GLI2/ADA/ITGA6/IL1B/F11R/IL7R/PELI1/FOXA2/ADTRP/NLRP3/IL36B/C1QTNF1/SOCS1/TNFRSF13C/RGCC/NRARP/ITGA4/HLX	47
BP	GO:0010721	negative regulation of cell development	40/847	343/18866	3.42e-08	5.14e-06	3.96e-06	VIM/RTN4/SEMA4B/VEGFA/WNT7A/NR1D1/DKK1/APPL2/ID1/HES1/ASAP1/DPYSL3/SPP1/ARHGEF2/IL6/EFNA5/SIRT2/ADGRG1/KREMEN1/SEMA3F/JAG1/NOTCH1/TRPC6/INPP5F/DRAXIN/SEMA6A/S1PR3/PITX3/PRAG1/IL1B/TERT/GDF11/MELTF/LSM1/SOX9/CRMP1/DLX1/APOE/BCL2/RGS2	40
BP	GO:0007178	transmembrane receptor protein serine/threonine kinase signaling pathway	41/847	359/18866	4.16e-08	6.08e-06	4.68e-06	VIM/WWTR1/PXN/GIPC1/ZMIZ1/DKK1/CAV2/APPL2/TOB1/SFRP1/ABL1/ID1/RBPMS/HES1/FZD1/CHST11/ZFYVE16/SMAD3/MAP3K7/DAB2/SPRY2/PPM1A/HIPK2/LPXN/THBS1/BCL9L/ZNF703/MSX1/NOTCH1/ZC3H3/SPRED3/GDF15/F11R/FOS/EGR1/GDF11/ACVRL1/RGMB/SPRY1/DLX1/HPGD	41
BP	GO:0097191	extrinsic apoptotic signaling pathway	31/847	230/18866	4.58e-08	6.51e-06	5.02e-06	G0S2/TNFRSF10B/CASP3/HIPK1/KRT18/SFRP1/YAP1/ITPRIP/TNFRSF1A/SMAD3/ARHGEF2/PMAIP1/KITLG/CASP2/IL1A/THBS1/SRPX/IL6R/SH3RF1/TNFAIP3/ITGA6/IL1B/DEDD2/TERT/IL33/TNFRSF10A/ATF3/FAS/UNC5B/BCL2/TIMP3	31
BP	GO:0007492	endoderm development	17/847	79/18866	6.06e-08	8.18e-06	6.3e-06	HNF1B/LHX1/DKK1/SOX7/DUSP4/SOX17/LAMB1/LAMB3/DUSP1/SMAD3/ITGA5/LAMA3/MMP2/NOTCH1/DUSP5/GATA6/ITGA4	17
BP	GO:0070373	negative regulation of ERK1 and ERK2 cascade	17/847	79/18866	6.06e-08	8.18e-06	6.3e-06	ERRFI1/SPRY4/ABL1/DUSP4/RANBP9/DUSP1/DUSP6/SPRY2/LIF/SIRPA/SEMA6A/SPRED3/CAMK2N1/ATF3/PTPRR/SPRY1/TIMP3	17
CC	GO:0098589	membrane region	39/879	343/19559	1.04e-07	8.97e-06	8.35e-06	EGFR/PGK1/SLC2A1/EFNB1/CASP3/MAL2/DLC1/SYNJ2/ANXA2/CAV2/KIRREL1/MYOF/LAMTOR3/TNFRSF1A/S100A10/PLVAP/EFNA5/ADGRG1/PLPP3/PROM2/RAP2B/MYADM/CLN6/IRS1/ADRA1B/KDR/AHNAK/NTSR1/KCNMA1/MALL/ADTRP/CAVIN2/PLPP1/TNFRSF10A/RGMB/SORBS1/FAS/MME/UNC5B	39
BP	GO:0030857	negative regulation of epithelial cell differentiation	14/847	54/18866	7.38e-08	9.36e-06	7.22e-06	CCND1/VEGFA/ID1/YAP1/HES1/SPRY2/JAG1/NOTCH1/SPRED3/S1PR3/XDH/ACVRL1/SOX9/SPRY1	14
BP	GO:0043542	endothelial cell migration	35/847	286/18866	7.48e-08	9.36e-06	7.22e-06	PXN/VEGFA/WNT7A/STC1/ETS1/EPHA2/GADD45A/GIPC1/ABL1/ID1/LOXL2/FGF18/EDN1/NRP2/MAP3K3/PLPP3/LPXN/THBS1/ITGB3/ANGPT2/GLUL/NOTCH1/SASH1/FGFBP1/CD40/PLEKHG5/KDR/PAXIP1/JCAD/S100A2/ADTRP/MMRN2/ACVRL1/APOE/RGCC	35
BP	GO:0051403	stress-activated MAPK cascade	35/847	286/18866	7.48e-08	9.36e-06	7.22e-06	EGFR/VEGFA/WNT7A/GADD45A/ARL6IP5/DKK1/TAB2/SFRP1/GADD45B/DUSP1/EDN1/FZD8/MAP3K7/FBXW11/SPHK1/MAP3K3/HIPK2/TRIB1/TRAF4/SIRPA/PER1/SASH1/MAP3K9/TIAM1/MLKL/SH3RF1/XDH/ERN1/MAP3K5/IL1B/ZFP36/INAVA/MAPK13/FAS/SH2D3A	35
BP	GO:0031098	stress-activated protein kinase signaling cascade	36/847	300/18866	8.06e-08	9.85e-06	7.59e-06	EGFR/VEGFA/WNT7A/GADD45A/ARL6IP5/DKK1/TAB2/SFRP1/GADD45B/DUSP1/EDN1/FZD8/MAP3K7/FBXW11/PAK4/SPHK1/MAP3K3/HIPK2/TRIB1/TRAF4/SIRPA/PER1/SASH1/MAP3K9/TIAM1/MLKL/SH3RF1/XDH/ERN1/MAP3K5/IL1B/ZFP36/INAVA/MAPK13/FAS/SH2D3A	36
BP	GO:0060560	developmental growth involved in morphogenesis	31/847	236/18866	8.34e-08	9.96e-06	7.68e-06	RTN4/SEMA4B/VEGFA/CSF1/CYFIP1/HNF1B/LHX1/KDM5B/VCL/SFRP1/ABL1/YAP1/SPP1/NRP2/SPRY2/EFNA5/RAPH1/SEMA3F/NOTCH1/DRAXIN/SEMA6A/TIAM1/FLRT3/RDH10/TNC/SIX4/LPAR3/SOX9/SPRY1/APOE/ITGA4	31
BP	GO:0050730	regulation of peptidyl-tyrosine phosphorylation	33/847	263/18866	9.71e-08	1.13e-05	8.74e-06	EGFR/SH2B3/VEGFA/ERRFI1/GPRC5A/CD44/EHD4/SFRP1/ABL1/HES1/HBEGF/TNFRSF1A/ITGA5/ARHGEF2/IL6/KITLG/GPRC5B/EFNA5/LIF/ITGB3/RAP2B/AFAP1L2/TGFA/IL11/SOCS3/INPP5F/IL18/CD40/IL6R/SOCS1/PDGFA/CADM4/PDGFD	33
BP	GO:0043406	positive regulation of MAP kinase activity	33/847	264/18866	1.06e-07	1.22e-05	9.36e-06	EGFR/VEGFA/PIK3CB/GADD45A/DKK1/TAB2/GADD45B/FGF18/LAMTOR3/EDN1/FZD8/MAP3K7/KITLG/DUSP6/MAP3K3/THBS1/TGFA/SASH1/MAP3K9/DUSP5/DUSP7/CD40/TIAM1/MLKL/ERN1/GDF15/MAP3K5/IL1B/INAVA/LPAR3/PDGFA/DRD4/PDGFD	33
BP	GO:0032147	activation of protein kinase activity	38/847	331/18866	1.14e-07	1.27e-05	9.79e-06	EGFR/VEGFA/PIK3CB/GADD45A/TNFRSF10B/GPRC5A/TAB2/ABL1/GADD45B/LAMTOR3/MAP3K7/DUSP6/GPRC5B/EFNA5/PAK4/MAP3K3/THBS1/CLSPN/ITGB3/TRAF4/TGFA/MAP3K9/DUSP5/DUSP7/IL18/IL6R/MLKL/ERN1/GDF15/MAP3K5/IL1B/INAVA/TNFRSF10A/LPAR3/SOCS1/RGCC/DRD4/PRLR	38
BP	GO:0072001	renal system development	35/847	292/18866	1.25e-07	1.37e-05	1.06e-05	WWTR1/VEGFA/COL4A1/LAMA5/HNF1B/LHX1/SFRP1/SOX17/YAP1/HES1/SULF2/ADAMTS1/SMAD3/RARA/TNS2/LIF/ANGPT2/JAG1/NOTCH1/GLI2/IL6R/PGF/RDH10/NID1/EGR1/GDF11/SIX4/DCHS1/SOX9/SPRY1/MME/PDGFA/BCL2/HPGD/PDGFD	35
BP	GO:0048041	focal adhesion assembly	17/847	83/18866	1.31e-07	1.4e-05	1.08e-05	VEGFA/PIP5K1A/DLC1/VCL/SFRP1/ITGA2/ABL1/SMAD3/S100A10/EFNA5/THBS1/KDR/CORO2B/COL16A1/ACVRL1/SORBS1/BCL2	17
BP	GO:1903708	positive regulation of hemopoiesis	28/847	204/18866	1.39e-07	1.43e-05	1.1e-05	CSF1/ETS1/ZMIZ1/PNP/SOX13/NFKBIZ/IL4R/RARA/RUNX1/KITLG/IL1A/LIF/KLF10/TRIB1/JAG1/TRIM58/FAM210B/IL18/GLI2/ATP11C/ADA/IL1B/IL7R/FOS/NLRP3/IL36B/SOCS1/HLX	28
BP	GO:0030111	regulation of Wnt signaling pathway	41/847	375/18866	1.39e-07	1.43e-05	1.1e-05	WWTR1/EGFR/HNF1B/DKK1/SOX7/CAPRIN2/SFRP1/ABL1/SOX17/YAP1/SULF2/ZBED2/FZD1/SMAD3/RUNX1/DEPDC1B/C12orf43/GPRC5B/DAB2/IGFBP1/PPM1A/PLPP3/KREMEN1/ZNF703/NOTCH1/ZRANB1/SHISA2/DRAXIN/GSKIP/TIAM1/TNFAIP3/TRABD2A/SCEL/TERT/EGR1/HIC1/IGFBP4/SOX9/FOXL1/APOE/NRARP	41
BP	GO:0007160	cell-matrix adhesion	30/847	230/18866	1.57e-07	1.59e-05	1.23e-05	PLAU/VEGFA/CSF1/PIK3CB/CD44/PIP5K1A/DLC1/VCL/SFRP1/ITGA2/ABL1/SMAD3/S100A10/PPFIA1/EFNA5/CDK6/THBS1/ITGB3/JAG1/TIAM1/KDR/ITGA6/NID1/COL13A1/CORO2B/COL16A1/ACVRL1/SORBS1/BCL2/ITGA4	30
BP	GO:0001822	kidney development	34/847	283/18866	1.79e-07	1.76e-05	1.36e-05	WWTR1/VEGFA/LAMA5/HNF1B/LHX1/SFRP1/SOX17/YAP1/HES1/SULF2/ADAMTS1/SMAD3/RARA/TNS2/LIF/ANGPT2/JAG1/NOTCH1/GLI2/IL6R/PGF/RDH10/NID1/EGR1/GDF11/SIX4/DCHS1/SOX9/SPRY1/MME/PDGFA/BCL2/HPGD/PDGFD	34
BP	GO:1902107	positive regulation of leukocyte differentiation	24/847	159/18866	1.81e-07	1.76e-05	1.36e-05	CSF1/ZMIZ1/PNP/SOX13/NFKBIZ/IL4R/RARA/RUNX1/KITLG/IL1A/LIF/KLF10/TRIB1/IL18/GLI2/ATP11C/ADA/IL1B/IL7R/FOS/NLRP3/IL36B/SOCS1/HLX	24
BP	GO:0071559	response to transforming growth factor beta	32/847	258/18866	1.98e-07	1.89e-05	1.46e-05	PXN/WNT7A/GIPC1/ZMIZ1/ZFP36L2/CAV2/APPL2/SFRP1/ID1/CHST11/SMAD3/EDN1/MAP3K7/DAB2/SPRY2/PPM1A/HIPK2/LPXN/THBS1/BCL9L/ZNF703/SPRED3/FNDC4/GDF15/F11R/FOS/ACVRL1/SOX9/SPRY1/DLX1/HPGD/PDGFD	32
BP	GO:0010718	positive regulation of epithelial to mesenchymal transition	13/847	50/18866	2.08e-07	1.92e-05	1.48e-05	WWTR1/LOXL2/SMAD3/IL6/DAB2/BCL9L/ZNF703/JAG1/NOTCH1/TIAM1/IL1B/SNAI1/RGCC	13
BP	GO:0030195	negative regulation of blood coagulation	13/847	50/18866	2.08e-07	1.92e-05	1.48e-05	PLAU/SH2B3/PLAT/UBASH3B/PLAUR/ANXA2/EDN1/THBS1/CD9/ADTRP/C1QTNF1/PDGFA/APOE	13
BP	GO:0007565	female pregnancy	27/847	196/18866	2.15e-07	1.94e-05	1.5e-05	FOSL1/VEGFA/SLC2A1/STC1/TIMP1/ETS1/CTSB/ITGA2/SLC38A2/SPP1/RARA/ITGA5/AGO2/MMP2/LIF/JUNB/ANGPT2/PGF/IL1B/FOS/COL16A1/CLDN4/BCL2/HPGD/PRLR/ARHGDIB/RGS2	27
BP	GO:0045446	endothelial cell differentiation	20/847	117/18866	2.44e-07	2.17e-05	1.67e-05	VEGFA/WNT7A/STC1/VCL/SOX17/ID1/RAPGEF3/HEG1/TNFRSF1A/MYADM/JAG1/NOTCH1/BTG1/S1PR3/XDH/KDR/IL1B/F11R/ACVRL1/ROBO4	20
BP	GO:0030330	DNA damage response, signal transduction by p53 class mediator	19/847	107/18866	2.62e-07	2.3e-05	1.77e-05	NDRG1/GADD45A/CD44/CDKN1A/CNOT11/CNOT9/PMAIP1/CASP2/HIPK2/SFN/MSX1/SPRED3/E2F7/PLK3/PAXIP1/SNAI1/RPL26/HIC1/RGCC	19
BP	GO:1900047	negative regulation of hemostasis	13/847	51/18866	2.68e-07	2.31e-05	1.78e-05	PLAU/SH2B3/PLAT/UBASH3B/PLAUR/ANXA2/EDN1/THBS1/CD9/ADTRP/C1QTNF1/PDGFA/APOE	13
BP	GO:0050679	positive regulation of epithelial cell proliferation	28/847	211/18866	2.83e-07	2.4e-05	1.85e-05	EGFR/CCND1/RTN4/VEGFA/WNT7A/F3/KDM5B/CAV2/SFRP1/ID1/YAP1/LAMB1/NRP2/ITGB3/ZNF703/TGFA/GLUL/NOTCH1/FGFBP1/TNFAIP3/KDR/PGF/JCAD/ACVRL1/SOX9/NME2/NRARP/ITGA4	28
BP	GO:0001655	urogenital system development	37/847	330/18866	3.03e-07	2.53e-05	1.95e-05	WWTR1/VEGFA/COL4A1/LAMA5/HNF1B/LHX1/SFRP1/SOX17/YAP1/HES1/SULF2/ADAMTS1/SMAD3/RARA/TNS2/LIF/ANGPT2/JAG1/NOTCH1/GLI2/IL6R/PGF/RDH10/NID1/TNC/EGR1/GDF11/SIX4/DCHS1/SOX9/SPRY1/MME/PDGFA/BCL2/HPGD/PRLR/PDGFD	37
BP	GO:1902105	regulation of leukocyte differentiation	34/847	290/18866	3.21e-07	2.63e-05	2.03e-05	CSF1/ZMIZ1/UBASH3B/PNP/SIGLEC15/ZFP36L2/SFRP1/ABL1/SOX13/NFKBIZ/IL4R/RARA/RUNX1/KITLG/CDK6/IL1A/LIF/LRRC17/KLF10/TRIB1/IL18/GLI2/ATP11C/ADA/SH3RF1/IL1B/IL7R/FOS/NLRP3/IL36B/SOCS1/NME2/NRARP/HLX	34
BP	GO:0060562	epithelial tube morphogenesis	37/847	331/18866	3.26e-07	2.63e-05	2.03e-05	VEGFA/COL4A1/CSF1/EPHA2/LAMA5/HNF1B/CASP3/LHX1/DLC1/KDM5B/SFRP1/ABL1/SOX17/YAP1/HES1/FZD1/SMAD3/EDN1/RARA/SEC24B/SPRY2/NOTCH1/GLI2/KDR/PGF/RDH10/TNC/ITGAX/SIX4/DCHS1/ACVRL1/SOX9/SPRY1/EDNRA/BCL2/NRARP/HHIP	37
BP	GO:0071902	positive regulation of protein serine/threonine kinase activity	38/847	345/18866	3.3e-07	2.63e-05	2.03e-05	EGFR/CCND1/VEGFA/PIK3CB/GADD45A/DKK1/TAB2/GADD45B/FGF18/PSRC1/LAMTOR3/EDN1/FZD8/MAP3K7/KITLG/DUSP6/CCNYL1/SPRY2/MAP3K3/THBS1/TGFA/SASH1/MAP3K9/DUSP5/DUSP7/CD40/TIAM1/MLKL/ERN1/GDF15/MAP3K5/IL1B/INAVA/LPAR3/PDGFA/RGCC/DRD4/PDGFD	38
BP	GO:0016049	cell growth	48/847	490/18866	3.46e-07	2.71e-05	2.09e-05	EGFR/RTN4/SEMA4B/VEGFA/CYFIP1/EI24/CDKN1A/VCL/CAPRIN2/ZNF639/SFRP1/ABL1/SOX17/PSRC1/HBEGF/OSGIN1/SMAD3/SPP1/EDN1/NRP2/CCDC85B/EFNA5/PAK4/SPHK1/IGFBP1/CDKN2AIP/RAPH1/SFN/SEMA3F/MSX1/BTG1/DRAXIN/SEMA6A/ING1/TIAM1/CHPT1/FLRT3/TSPYL2/NANOS1/IGFBP4/ACVRL1/MFSD2A/LPAR3/SOX9/APOE/BCL2/ITGA4/RGS2	48
BP	GO:0018108	peptidyl-tyrosine phosphorylation	40/847	374/18866	3.53e-07	2.73e-05	2.1e-05	EGFR/SH2B3/VEGFA/EPHA2/ERRFI1/GPRC5A/CD44/EHD4/HIPK1/SFRP1/ABL1/HES1/HBEGF/WEE1/TNFRSF1A/ITGA5/ARHGEF2/IL6/KITLG/GPRC5B/EFNA5/HIPK2/LIF/ITGB3/RAP2B/AFAP1L2/TGFA/IL11/SOCS3/INPP5F/IL18/CD40/IL6R/KDR/SOCS1/PDGFA/TIE1/CADM4/PRLR/PDGFD	40
BP	GO:0044706	multi-multicellular organism process	29/847	226/18866	3.58e-07	2.73e-05	2.1e-05	FOSL1/VEGFA/SLC2A1/STC1/TIMP1/ETS1/CTSB/ITGA2/SLC38A2/SPP1/EDN1/RARA/ITGA5/AGO2/MAFF/MMP2/LIF/JUNB/ANGPT2/PGF/IL1B/FOS/COL16A1/CLDN4/BCL2/HPGD/PRLR/ARHGDIB/RGS2	29
BP	GO:0071560	cellular response to transforming growth factor beta stimulus	31/847	252/18866	3.68e-07	2.76e-05	2.13e-05	PXN/WNT7A/GIPC1/ZMIZ1/ZFP36L2/CAV2/APPL2/SFRP1/ID1/CHST11/SMAD3/EDN1/MAP3K7/DAB2/SPRY2/PPM1A/HIPK2/LPXN/THBS1/BCL9L/ZNF703/SPRED3/GDF15/F11R/FOS/ACVRL1/SOX9/SPRY1/DLX1/HPGD/PDGFD	31
BP	GO:0010717	regulation of epithelial to mesenchymal transition	18/847	99/18866	3.74e-07	2.77e-05	2.13e-05	WWTR1/SFRP1/LOXL2/SMAD3/IL6/DAB2/SPRY2/BCL9L/ZNF703/JAG1/NOTCH1/SPRED3/TIAM1/IL1B/FOXA2/SNAI1/SPRY1/RGCC	18
BP	GO:0034329	cell junction assembly	44/847	434/18866	4.17e-07	3.04e-05	2.35e-05	VEGFA/WNT7A/EPHA2/PIP5K1A/GJC1/DLC1/DKK1/VCL/HIPK1/SFRP1/ITGA2/ABL1/LAMB3/LAMC2/HEG1/TNS1/FZD1/SMAD3/ITGA5/S100A10/RUNX1/LAMA3/EFNA5/THBS1/ZNF703/CD9/PARD6G/FBLIM1/KRT14/FLRT3/KDR/ITGA6/IL1B/F11R/SNAI1/CORO2B/COL16A1/SIX4/DCHS1/ACVRL1/CLDN4/SORBS1/CLDN2/BCL2	44
BP	GO:0018212	peptidyl-tyrosine modification	40/847	377/18866	4.35e-07	3.14e-05	2.42e-05	EGFR/SH2B3/VEGFA/EPHA2/ERRFI1/GPRC5A/CD44/EHD4/HIPK1/SFRP1/ABL1/HES1/HBEGF/WEE1/TNFRSF1A/ITGA5/ARHGEF2/IL6/KITLG/GPRC5B/EFNA5/HIPK2/LIF/ITGB3/RAP2B/AFAP1L2/TGFA/IL11/SOCS3/INPP5F/IL18/CD40/IL6R/KDR/SOCS1/PDGFA/TIE1/CADM4/PRLR/PDGFD	40
BP	GO:0050768	negative regulation of neurogenesis	34/847	295/18866	4.8e-07	3.41e-05	2.63e-05	VIM/RTN4/SEMA4B/WNT7A/NR1D1/DKK1/APPL2/ID1/HES1/ASAP1/DPYSL3/SPP1/ARHGEF2/IL6/SIRT2/ADGRG1/KREMEN1/SEMA3F/JAG1/NOTCH1/TRPC6/INPP5F/DRAXIN/SEMA6A/PITX3/PRAG1/IL1B/TERT/GDF11/LSM1/SOX9/CRMP1/DLX1/APOE	34
BP	GO:0010810	regulation of cell-substrate adhesion	28/847	217/18866	5.07e-07	3.55e-05	2.74e-05	PLAU/VEGFA/CSF1/PIK3CB/DLC1/VCL/SFRP1/ABL1/SMAD3/ITGA5/S100A10/EFNA5/CDK6/THBS1/ANGPT2/MYADM/JAG1/NOTCH1/UNC13D/KDR/ITGA6/NID1/CORO2B/MELTF/COL16A1/ACVRL1/BCL2/ABI3BP	28
BP	GO:0030193	regulation of blood coagulation	16/847	82/18866	6.12e-07	4.22e-05	3.25e-05	PLAU/SH2B3/F3/PLAT/UBASH3B/PLAUR/ANXA2/EDN1/THBS1/CD9/F11R/FOXA2/ADTRP/C1QTNF1/PDGFA/APOE	16
BP	GO:0045582	positive regulation of T cell differentiation	17/847	92/18866	6.18e-07	4.22e-05	3.25e-05	ZMIZ1/PNP/SOX13/NFKBIZ/IL4R/RARA/RUNX1/IL1A/IL18/GLI2/ADA/IL1B/IL7R/NLRP3/IL36B/SOCS1/HLX	17
BP	GO:0003158	endothelium development	21/847	135/18866	6.3e-07	4.25e-05	3.27e-05	VEGFA/WNT7A/STC1/VCL/SOX17/ID1/RAPGEF3/HEG1/TNFRSF1A/MYADM/JAG1/NOTCH1/BTG1/S1PR3/XDH/KDR/IL1B/F11R/ITGAX/ACVRL1/ROBO4	21
BP	GO:0050819	negative regulation of coagulation	13/847	55/18866	6.92e-07	4.6e-05	3.55e-05	PLAU/SH2B3/PLAT/UBASH3B/PLAUR/ANXA2/EDN1/THBS1/CD9/ADTRP/C1QTNF1/PDGFA/APOE	13
BP	GO:1903034	regulation of response to wounding	25/847	183/18866	7.03e-07	4.62e-05	3.56e-05	PLAU/SH2B3/F3/PLAT/UBASH3B/PLAUR/ANXA2/HBEGF/SMAD3/SPP1/EDN1/PLPP3/THBS1/KREMEN1/CD9/INPP5F/TNFAIP3/F11R/FOXA2/ADTRP/C1QTNF1/CLDN4/PDGFA/APOE/CADM4	25
BP	GO:1903035	negative regulation of response to wounding	17/847	93/18866	7.25e-07	4.62e-05	3.56e-05	PLAU/SH2B3/PLAT/UBASH3B/PLAUR/ANXA2/SMAD3/SPP1/EDN1/THBS1/KREMEN1/CD9/INPP5F/ADTRP/C1QTNF1/PDGFA/APOE	17
BP	GO:1900046	regulation of hemostasis	16/847	83/18866	7.27e-07	4.62e-05	3.56e-05	PLAU/SH2B3/F3/PLAT/UBASH3B/PLAUR/ANXA2/EDN1/THBS1/CD9/F11R/FOXA2/ADTRP/C1QTNF1/PDGFA/APOE	16
BP	GO:0048608	reproductive structure development	44/847	443/18866	7.33e-07	4.62e-05	3.56e-05	EGFR/CCND1/FOSL1/RNF38/VEGFA/WNT7A/STC1/CTSB/PHLDA2/CASP3/LHX1/YBX3/KDM5B/SFRP1/HES1/ADAMTS1/SPP1/RARA/MAMLD1/DNAJB6/KITLG/CASP2/LFNG/FOXF2/ADGRG1/LIF/GJB3/JUNB/NOTCH1/SOCS3/GLI2/E2F7/GATA6/ADA/NUPR1/RDH10/TNC/SNAI1/ZFPM2/SIX4/SOX9/MME/BCL2/PRLR	44
BP	GO:0002064	epithelial cell development	28/847	221/18866	7.37e-07	4.62e-05	3.56e-05	VIM/VEGFA/WNT7A/STC1/EPHA2/CDKN1A/VCL/FRMD6/SIPA1L3/ID1/YAP1/RAPGEF3/HEG1/CLOCK/TNFRSF1A/RARA/SEC24B/CDK6/TMOD1/SFN/MYADM/JAG1/NOTCH1/S1PR3/IL1B/F11R/SOX9/ROBO4	28
BP	GO:0071901	negative regulation of protein serine/threonine kinase activity	22/847	148/18866	7.62e-07	4.71e-05	3.63e-05	SH2B3/GADD45A/SPRY4/CASP3/CDKN1A/SFRP1/ABL1/DUSP4/DUSP1/HEG1/DUSP6/SPRY2/SFN/DUSP5/DUSP7/SPRED3/PKIA/TNFAIP3/IL1B/SPRY1/APOE/RGS2	22
BP	GO:0060602	branch elongation of an epithelium	8/847	19/18866	7.76e-07	4.75e-05	3.66e-05	HNF1B/YAP1/SPRY2/RDH10/TNC/SIX4/SOX9/SPRY1	8
BP	GO:0045621	positive regulation of lymphocyte differentiation	18/847	105/18866	9.25e-07	5.59e-05	4.31e-05	ZMIZ1/PNP/SOX13/NFKBIZ/IL4R/RARA/RUNX1/IL1A/IL18/GLI2/ATP11C/ADA/IL1B/IL7R/NLRP3/IL36B/SOCS1/HLX	18
BP	GO:0061458	reproductive system development	44/847	447/18866	9.36e-07	5.59e-05	4.31e-05	EGFR/CCND1/FOSL1/RNF38/VEGFA/WNT7A/STC1/CTSB/PHLDA2/CASP3/LHX1/YBX3/KDM5B/SFRP1/HES1/ADAMTS1/SPP1/RARA/MAMLD1/DNAJB6/KITLG/CASP2/LFNG/FOXF2/ADGRG1/LIF/GJB3/JUNB/NOTCH1/SOCS3/GLI2/E2F7/GATA6/ADA/NUPR1/RDH10/TNC/SNAI1/ZFPM2/SIX4/SOX9/MME/BCL2/PRLR	44
BP	GO:0001704	formation of primary germ layer	20/847	127/18866	9.49e-07	5.61e-05	4.32e-05	EPHA2/HNF1B/LHX1/DKK1/SOX7/ITGA2/DUSP4/SOX17/LAMB1/LAMB3/DUSP1/SMAD3/ITGA5/LAMA3/MMP2/ITGB3/DUSP5/GATA6/SNAI1/ITGA4	20
BP	GO:0045601	regulation of endothelial cell differentiation	12/847	48/18866	9.7e-07	5.62e-05	4.33e-05	VEGFA/VCL/ID1/TNFRSF1A/JAG1/NOTCH1/BTG1/S1PR3/XDH/IL1B/F11R/ACVRL1	12
BP	GO:0032872	regulation of stress-activated MAPK cascade	29/847	237/18866	9.73e-07	5.62e-05	4.33e-05	EGFR/VEGFA/WNT7A/GADD45A/ARL6IP5/DKK1/SFRP1/GADD45B/DUSP1/EDN1/FZD8/MAP3K7/SPHK1/MAP3K3/HIPK2/TRAF4/SIRPA/PER1/SASH1/MAP3K9/TIAM1/MLKL/SH3RF1/XDH/ERN1/MAP3K5/IL1B/INAVA/FAS	29
BP	GO:0043409	negative regulation of MAPK cascade	25/847	187/18866	1.06e-06	6.05e-05	4.66e-05	SH2B3/ERRFI1/SPRY4/SFRP1/ABL1/DUSP4/RANBP9/DUSP1/DUSP6/SPRY2/LIF/SIRPA/PER1/DUSP5/SEMA6A/DUSP7/SPRED3/CAMK2N1/IL1B/ATF3/PTPRR/SPRY1/APOE/TIMP3/RGS2	25
BP	GO:0061041	regulation of wound healing	22/847	151/18866	1.08e-06	6.11e-05	4.7e-05	PLAU/SH2B3/F3/PLAT/UBASH3B/PLAUR/ANXA2/HBEGF/SMAD3/EDN1/PLPP3/THBS1/CD9/TNFAIP3/F11R/FOXA2/ADTRP/C1QTNF1/CLDN4/PDGFA/APOE/CADM4	22
BP	GO:0001837	epithelial to mesenchymal transition	22/847	152/18866	1.21e-06	6.77e-05	5.22e-05	WWTR1/RTN4/SFRP1/LOXL2/SMAD3/IL6/DAB2/SPRY2/FOXF2/BCL9L/ZNF703/JAG1/MSX1/NOTCH1/SPRED3/TIAM1/IL1B/FOXA2/SNAI1/SOX9/SPRY1/RGCC	22
BP	GO:0070302	regulation of stress-activated protein kinase signaling cascade	29/847	240/18866	1.26e-06	6.98e-05	5.38e-05	EGFR/VEGFA/WNT7A/GADD45A/ARL6IP5/DKK1/SFRP1/GADD45B/DUSP1/EDN1/FZD8/MAP3K7/SPHK1/MAP3K3/HIPK2/TRAF4/SIRPA/PER1/SASH1/MAP3K9/TIAM1/MLKL/SH3RF1/XDH/ERN1/MAP3K5/IL1B/INAVA/FAS	29
BP	GO:0050818	regulation of coagulation	16/847	88/18866	1.65e-06	8.97e-05	6.91e-05	PLAU/SH2B3/F3/PLAT/UBASH3B/PLAUR/ANXA2/EDN1/THBS1/CD9/F11R/FOXA2/ADTRP/C1QTNF1/PDGFA/APOE	16
BP	GO:0072006	nephron development	21/847	143/18866	1.66e-06	8.97e-05	6.91e-05	WWTR1/VEGFA/LAMA5/HNF1B/LHX1/YAP1/HES1/SULF2/LIF/ANGPT2/JAG1/NOTCH1/IL6R/PGF/NID1/EGR1/SIX4/DCHS1/SOX9/BCL2/PDGFD	21
BP	GO:0001701	in utero embryonic development	39/847	383/18866	1.7e-06	9.1e-05	7.01e-05	EGFR/RTN4/YBX1/FOSL1/VEGFA/HNF1B/ZMIZ1/PHLDA2/YBX3/CMTM3/SOX17/HES1/HEG1/CHST11/SMAD3/EDN1/MAFF/DNAJB6/GINS1/LIF/GJB3/JUNB/RUNDC1/MSX1/NOTCH1/SOCS3/GLI2/E2F7/LIG4/GATA6/ADA/RDH10/SNAI1/ZFPM2/ACVRL1/PTPRR/EDNRA/TIE1/MFNG	39
BP	GO:0071496	cellular response to external stimulus	35/847	326/18866	1.74e-06	9.22e-05	7.1e-05	EGFR/FOSL1/SKP2/SLC2A1/GADD45A/TNFRSF10B/CDKN1A/SFRP1/ITGA2/TNRC6A/SLC38A2/TNFRSF1A/PMAIP1/CASP2/KLF10/GAS2L1/GLUL/UPP1/CD40/SESN1/ITGA6/MAP3K5/IL1B/F11R/FOS/FOXA2/TNC/TNFRSF10A/ATF3/MFSD2A/SOX9/BMT2/FAS/BCL2/ITGA4	35
BP	GO:0042770	signal transduction in response to DNA damage	20/847	133/18866	2e-06	0.000105084	8.1e-05	NDRG1/GADD45A/CD44/CDKN1A/CNOT11/CNOT9/ABL1/PMAIP1/CASP2/HIPK2/SFN/MSX1/SPRED3/E2F7/PLK3/PAXIP1/SNAI1/RPL26/HIC1/RGCC	20
BP	GO:0070306	lens fiber cell differentiation	10/847	35/18866	2.08e-06	0.000107321	8.27e-05	VIM/WNT7A/EPHA2/KDM5B/SMAD3/SPRY2/TMOD1/SPRED3/PITX3/SPRY1	10
BP	GO:0038127	ERBB signaling pathway	21/847	145/18866	2.08e-06	0.000107321	8.27e-05	EGFR/RTN4/ERRFI1/GPRC5A/PLAUR/RNF126/CNOT9/ABL1/HBEGF/FAM83A/SPRY2/AFAP1L2/TGFA/RPS6KA5/SH3TC2/HIP1/GAB1/PTPRR/SOX9/SPRY1/REPS2	21
BP	GO:0010632	regulation of epithelial cell migration	33/847	301/18866	2.16e-06	0.000110173	8.49e-05	RTN4/VEGFA/WNT7A/STC1/ETS1/EPHA2/GADD45A/ITGA2/ABL1/FGF18/HBEGF/EDN1/NRP2/IQSEC1/MAP3K3/PLPP3/THBS1/ITGB3/ANGPT2/GLUL/NOTCH1/SASH1/FGFBP1/CD40/ARSB/KDR/JCAD/MMRN2/ACVRL1/PTPRR/SOX9/APOE/RGCC	33
BP	GO:0090288	negative regulation of cellular response to growth factor stimulus	24/847	182/18866	2.21e-06	0.000111914	8.62e-05	SPRY4/DKK1/CAV2/TOB1/SFRP1/ABL1/SULF2/FZD1/CHST11/SMAD3/SPRY2/PPM1A/HIPK2/THBS1/BCL9L/NOTCH1/SHISA2/SEMA6A/SPRED3/XDH/MMRN2/SPRY1/DLX1/CADM4	24
BP	GO:0032874	positive regulation of stress-activated MAPK cascade	23/847	170/18866	2.3e-06	0.00011516	8.87e-05	VEGFA/WNT7A/GADD45A/ARL6IP5/DKK1/GADD45B/EDN1/FZD8/MAP3K7/SPHK1/MAP3K3/HIPK2/TRAF4/SASH1/MAP3K9/TIAM1/MLKL/SH3RF1/XDH/ERN1/MAP3K5/IL1B/INAVA	23
BP	GO:0001666	response to hypoxia	37/847	359/18866	2.35e-06	0.00011647	8.97e-05	PLAU/PGK1/NDRG1/VEGFA/SLC2A1/STC1/ETS1/PKM/PLAT/CASP3/ANGPTL4/SFRP1/ITGA2/LOXL2/SMAD3/EDN1/EIF4EBP1/PMAIP1/SIRT2/HIPK2/MMP2/THBS1/ANGPT2/SLC11A2/NOTCH1/TRPC6/GATA6/ADA/PLK3/PGF/KCNMA1/TERT/EGR1/ACVRL1/EDNRA/BCL2/RGCC	37
BP	GO:0032102	negative regulation of response to external stimulus	42/847	433/18866	2.41e-06	0.00011845	9.13e-05	PLAU/SH2B3/SEMA4B/NR1D1/ETS1/TTLL12/PLAT/UBASH3B/SERPINB9/METRNL/PLAUR/ANXA2/APPL2/DUSP1/TNFRSF1A/SMAD3/SPP1/EDN1/SIRT2/NT5E/THBS1/KREMEN1/ANGPT2/TRIB1/SEMA3F/SIRPA/CD9/NOTCH1/SOCS3/INPP5F/SEMA6A/ADA/TNFAIP3/FNDC4/MICB/GPR17/ADTRP/NLRP3/C1QTNF1/FEM1A/PDGFA/APOE	42
BP	GO:0038066	p38MAPK cascade	12/847	52/18866	2.44e-06	0.000118619	9.14e-05	VEGFA/GADD45A/GADD45B/DUSP1/SPHK1/MAP3K3/PER1/SASH1/XDH/MAP3K5/IL1B/ZFP36	12
BP	GO:0009612	response to mechanical stimulus	26/847	209/18866	2.57e-06	0.000124058	9.56e-05	EGFR/FOSL1/TXNIP/SLC2A1/ETS1/GADD45A/TNFRSF10B/ITGA2/SLC38A2/TNFRSF1A/EDN1/CASP2/THBS1/ANGPT2/P2RY1/CD40/IL1B/F11R/SCEL/FOS/TNC/TNFRSF10A/SOX9/FAS/SLC1A3/PKD1L1	26
BP	GO:0001558	regulation of cell growth	41/847	420/18866	2.7e-06	0.000129287	9.96e-05	EGFR/RTN4/SEMA4B/VEGFA/CYFIP1/EI24/CDKN1A/CAPRIN2/ZNF639/SFRP1/ABL1/SOX17/PSRC1/HBEGF/OSGIN1/SMAD3/SPP1/EDN1/CCDC85B/EFNA5/PAK4/SPHK1/IGFBP1/CDKN2AIP/SFN/SEMA3F/MSX1/BTG1/DRAXIN/SEMA6A/ING1/CHPT1/TSPYL2/NANOS1/IGFBP4/ACVRL1/MFSD2A/LPAR3/APOE/BCL2/RGS2	41
BP	GO:1903053	regulation of extracellular matrix organization	11/847	44/18866	2.75e-06	0.000130427	0.000100501	COLGALT1/ETS1/ABL1/TNFRSF1A/SMAD3/IL6/NOTCH1/ADTRP/MELTF/SOX9/RGCC	11
BP	GO:0070304	positive regulation of stress-activated protein kinase signaling cascade	23/847	172/18866	2.82e-06	0.000132265	0.000101917	VEGFA/WNT7A/GADD45A/ARL6IP5/DKK1/GADD45B/EDN1/FZD8/MAP3K7/SPHK1/MAP3K3/HIPK2/TRAF4/SASH1/MAP3K9/TIAM1/MLKL/SH3RF1/XDH/ERN1/MAP3K5/IL1B/INAVA	23
BP	GO:0051961	negative regulation of nervous system development	34/847	319/18866	2.86e-06	0.000133154	0.000102602	VIM/RTN4/SEMA4B/WNT7A/NR1D1/DKK1/APPL2/ID1/HES1/ASAP1/DPYSL3/SPP1/ARHGEF2/IL6/SIRT2/ADGRG1/KREMEN1/SEMA3F/JAG1/NOTCH1/TRPC6/INPP5F/DRAXIN/SEMA6A/PITX3/PRAG1/IL1B/TERT/GDF11/LSM1/SOX9/CRMP1/DLX1/APOE	34
BP	GO:0007599	hemostasis	36/847	348/18866	2.94e-06	0.000135802	0.000104643	PLAU/SH2B3/PIK3CB/F3/PLAT/EHD1/UBASH3B/PLAUR/VCL/ANXA2/ITGA2/EDN1/IL6/MAFF/CYP4F11/THBS1/ITGB3/RAP2B/CD9/PEAR1/TRPC6/FLI1/P2RY1/CD40/GATA6/BLOC1S4/F11R/FOXA2/ADTRP/PAPSS2/ZFPM2/C1QTNF1/PDGFA/APOE/PF4V1/GNG2	36
BP	GO:1903706	regulation of hemopoiesis	46/847	498/18866	3.06e-06	0.000139999	0.000107877	CSF1/ETS1/ZMIZ1/UBASH3B/PNP/SIGLEC15/ZFP36L2/SFRP1/ABL1/YAP1/SOX13/NFKBIZ/TNRC6A/IL4R/HES1/SENP1/RARA/RUNX1/KITLG/CDK6/IL1A/PURB/LIF/LRRC17/THBS1/KLF10/TRIB1/JAG1/TRIM58/NOTCH1/FAM210B/IL18/GLI2/ATP11C/ADA/SH3RF1/IL1B/IL7R/FOS/ZFP36/NLRP3/IL36B/SOCS1/NME2/NRARP/HLX	46
BP	GO:0048661	positive regulation of smooth muscle cell proliferation	17/847	103/18866	3.17e-06	0.000143788	0.000110797	EGFR/SKP2/ITGA2/HBEGF/ADAMTS1/EDN1/IL6/MMP2/THBS1/TGM2/IL18/IL6R/ERN1/MAP3K5/TERT/HPGD/PDGFD	17
BP	GO:0022409	positive regulation of cell-cell adhesion	31/847	279/18866	3.3e-06	0.000148059	0.000114088	EFNB1/ETS1/CD44/ZMIZ1/PLAUR/PNP/SOX13/NFKBIZ/IL4R/HES1/RARA/IL6/RUNX1/SIRPB1/IL1A/PLPP3/SIRPA/IL18/GLI2/ADA/ITGA6/IL1B/F11R/IL7R/FOXA2/NLRP3/IL36B/SOCS1/TNFRSF13C/ITGA4/HLX	31
BP	GO:0042063	gliogenesis	33/847	307/18866	3.32e-06	0.000148059	0.000114088	VIM/EGFR/RTN4/NDRG1/CSF1/NR1D1/ZMIZ1/ABL1/NFIB/SOX13/LAMB1/HES1/IL6/WASF3/SIRT2/CDK6/ADGRG1/LIF/CD9/NOTCH1/SH3TC2/P2RY1/TIAM1/PITX3/SLC45A3/IL1B/GPR17/TERT/FA2H/IL33/SOX9/ZNF488/DLX1	33
BP	GO:2001236	regulation of extrinsic apoptotic signaling pathway	22/847	162/18866	3.57e-06	0.00015755	0.000121401	G0S2/TNFRSF10B/SFRP1/YAP1/ITPRIP/ARHGEF2/PMAIP1/IL1A/THBS1/SRPX/SH3RF1/TNFAIP3/ITGA6/IL1B/DEDD2/TERT/TNFRSF10A/ATF3/FAS/UNC5B/BCL2/TIMP3	22
BP	GO:0030217	T cell differentiation	29/847	253/18866	3.67e-06	0.000160979	0.000124044	ZMIZ1/PNP/ZFP36L2/ABL1/SOX13/NFKBIZ/IL4R/RARA/IL6/FZD8/RUNX1/CDK6/IL1A/LFNG/PKNOX1/IL18/GLI2/LIG4/ADA/SH3RF1/IL1B/IL7R/EGR1/NLRP3/IL36B/SOCS1/BCL2/NRARP/HLX	29
BP	GO:0001570	vasculogenesis	15/847	83/18866	3.75e-06	0.000163113	0.000125687	VEGFA/WNT7A/EPHA2/ZMIZ1/GJC1/SOX17/YAP1/HEG1/JUNB/NOTCH1/XDH/KDR/PAXIP1/ZFPM2/TIE1	15
BP	GO:0070482	response to oxygen levels	39/847	396/18866	3.82e-06	0.00016472	0.000126926	PLAU/PGK1/NDRG1/VEGFA/SLC2A1/STC1/ETS1/PKM/PLAT/CASP3/CDKN1A/ANGPTL4/SFRP1/ITGA2/LOXL2/SMAD3/EDN1/EIF4EBP1/PMAIP1/SIRT2/HIPK2/MMP2/THBS1/ANGPT2/SLC11A2/NOTCH1/TRPC6/GATA6/ADA/PLK3/PGF/KCNMA1/TERT/EGR1/ACVRL1/FAS/EDNRA/BCL2/RGCC	39
BP	GO:0030098	lymphocyte differentiation	37/847	368/18866	4.19e-06	0.000179117	0.000138019	ZMIZ1/PNP/ZFP36L2/SFRP1/ABL1/SOX13/NFKBIZ/IL4R/RARA/IL6/LRRC8A/FZD8/RUNX1/CDK6/IL1A/IRF2BP2/LFNG/PKNOX1/CMTM7/IL11/IL18/GLI2/ATP11C/LIG4/ADA/SH3RF1/IL1B/IL7R/EGR1/NLRP3/IL36B/SOCS1/BCL2/MFNG/NRARP/ITGA4/HLX	37
BP	GO:0001885	endothelial cell development	13/847	64/18866	4.31e-06	0.000182315	0.000140484	VEGFA/WNT7A/STC1/VCL/ID1/RAPGEF3/HEG1/TNFRSF1A/MYADM/S1PR3/IL1B/F11R/ROBO4	13
BP	GO:0003401	axis elongation	9/847	30/18866	4.33e-06	0.000182315	0.000140484	HNF1B/SFRP1/YAP1/SPRY2/RDH10/TNC/SIX4/SOX9/SPRY1	9
BP	GO:0014031	mesenchymal cell development	15/847	84/18866	4.38e-06	0.000182647	0.000140739	SEMA4B/EFNB1/LAMA5/HES1/EDN1/NRP2/KITLG/SEMA3F/JAG1/NOTCH1/SEMA6A/RDH10/SOX9/EDNRA/BCL2	15
BP	GO:1900744	regulation of p38MAPK cascade	11/847	46/18866	4.41e-06	0.000182647	0.000140739	VEGFA/GADD45A/GADD45B/DUSP1/SPHK1/MAP3K3/PER1/SASH1/XDH/MAP3K5/IL1B	11
BP	GO:1904019	epithelial cell apoptotic process	18/847	117/18866	4.62e-06	0.000189873	0.000146307	ANGPTL4/HIPK1/KRT18/ABL1/YAP1/IL6/PAK4/THBS1/CD40/NUPR1/TNFAIP3/KDR/MAP3K5/ZFP36/TERT/ECSCR/RGCC/ITGA4	18
BP	GO:0061326	renal tubule development	16/847	95/18866	4.69e-06	0.000191075	0.000147234	WWTR1/VEGFA/COL4A1/LAMA5/HNF1B/LHX1/YAP1/HES1/LIF/JAG1/NOTCH1/PGF/SIX4/DCHS1/SOX9/BCL2	16
BP	GO:0036293	response to decreased oxygen levels	37/847	371/18866	5.05e-06	0.000204433	0.000157527	PLAU/PGK1/NDRG1/VEGFA/SLC2A1/STC1/ETS1/PKM/PLAT/CASP3/ANGPTL4/SFRP1/ITGA2/LOXL2/SMAD3/EDN1/EIF4EBP1/PMAIP1/SIRT2/HIPK2/MMP2/THBS1/ANGPT2/SLC11A2/NOTCH1/TRPC6/GATA6/ADA/PLK3/PGF/KCNMA1/TERT/EGR1/ACVRL1/EDNRA/BCL2/RGCC	37
BP	GO:0007596	blood coagulation	35/847	343/18866	5.47e-06	0.000219581	0.000169199	PLAU/SH2B3/PIK3CB/F3/PLAT/EHD1/UBASH3B/PLAUR/VCL/ANXA2/ITGA2/EDN1/IL6/MAFF/CYP4F11/THBS1/ITGB3/RAP2B/CD9/PEAR1/TRPC6/P2RY1/CD40/GATA6/BLOC1S4/F11R/FOXA2/ADTRP/PAPSS2/ZFPM2/C1QTNF1/PDGFA/APOE/PF4V1/GNG2	35
BP	GO:0090183	regulation of kidney development	12/847	56/18866	5.59e-06	0.000221086	0.000170359	WWTR1/VEGFA/HNF1B/LHX1/YAP1/LIF/IL6R/EGR1/SIX4/SOX9/PDGFA/PDGFD	12
BP	GO:0072073	kidney epithelium development	20/847	142/18866	5.59e-06	0.000221086	0.000170359	WWTR1/VEGFA/LAMA5/HNF1B/LHX1/SFRP1/YAP1/HES1/SMAD3/RARA/LIF/JAG1/NOTCH1/PGF/GDF11/SIX4/DCHS1/SOX9/SPRY1/BCL2	20
BP	GO:1900745	positive regulation of p38MAPK cascade	9/847	31/18866	5.87e-06	0.000228896	0.000176377	VEGFA/GADD45A/GADD45B/SPHK1/MAP3K3/SASH1/XDH/MAP3K5/IL1B	9
BP	GO:0007162	negative regulation of cell adhesion	32/847	301/18866	5.88e-06	0.000228896	0.000176377	SH2B3/VEGFA/UBASH3B/CASP3/DLC1/ABL1/PLXNA2/IL4R/DUSP1/RUNX1/EFNA5/LPXN/THBS1/ZNF703/ANGPT2/MYADM/CD9/JAG1/NOTCH1/SEMA6A/PELI1/ADTRP/TNC/CORO2B/MELTF/ACVRL1/C1QTNF1/SOCS1/RGCC/NRARP/HLX/ARHGDIB	32
MF	GO:0070851	growth factor receptor binding	23/886	141/18352	2.77e-07	0.000236224	0.000218631	VEGFA/RNF126/CNOT9/FGF18/HBEGF/ITGA5/IL6/ESM1/IL1A/ITGB3/TGFA/IL11/IL1R1/IL6R/FLRT3/HIP1/ERN1/PGF/IL1B/IL36B/PDGFA/CADM4/PDGFD	23
BP	GO:0150116	regulation of cell-substrate junction organization	13/847	66/18866	6.17e-06	0.000238583	0.000183842	VEGFA/DLC1/VCL/SFRP1/ABL1/SMAD3/IQSEC1/S100A10/EFNA5/THBS1/KDR/COL16A1/ACVRL1	13
BP	GO:0048568	embryonic organ development	42/847	451/18866	6.71e-06	0.000256442	0.000197603	EGFR/SH2B3/CXCL8/VEGFA/EPHA2/HNF1B/PHLDA2/LHX1/HIPK1/SOX17/YAP1/HES1/HOXB2/CHST11/SMAD3/EDN1/RARA/DNAJB6/SEC24B/KITLG/SPRY2/HIPK2/FOXF2/LIF/JUNB/MSX1/NOTCH1/SOCS3/GLI2/E2F7/ADA/KDR/RDH10/COL13A1/SNAI1/ZFPM2/SIX4/ALDH1A3/SOX9/PDGFA/HLX/HOXA1	42
BP	GO:0045619	regulation of lymphocyte differentiation	23/847	181/18866	6.73e-06	0.000256442	0.000197603	ZMIZ1/PNP/ZFP36L2/SFRP1/ABL1/SOX13/NFKBIZ/IL4R/RARA/RUNX1/IL1A/IL18/GLI2/ATP11C/ADA/SH3RF1/IL1B/IL7R/NLRP3/IL36B/SOCS1/NRARP/HLX	23
BP	GO:0050817	coagulation	35/847	349/18866	8.02e-06	0.000303235	0.000233659	PLAU/SH2B3/PIK3CB/F3/PLAT/EHD1/UBASH3B/PLAUR/VCL/ANXA2/ITGA2/EDN1/IL6/MAFF/CYP4F11/THBS1/ITGB3/RAP2B/CD9/PEAR1/TRPC6/P2RY1/CD40/GATA6/BLOC1S4/F11R/FOXA2/ADTRP/PAPSS2/ZFPM2/C1QTNF1/PDGFA/APOE/PF4V1/GNG2	35
BP	GO:0043491	protein kinase B signaling	30/847	278/18866	8.49e-06	0.000318728	0.000245598	EGFR/RTN4/SH2B3/PIK3CB/EPHA2/F3/FGF18/HBEGF/KITLG/SPRY2/SIRT2/THBS1/TGFA/PEAR1/INPP5F/IL18/CD40/IRS1/HIP1/XDH/KDR/PLK3/GDF15/IL1B/ADTRP/GAB1/C1QTNF1/SOX9/TNFAIP8L3/PDGFA	30
BP	GO:0061045	negative regulation of wound healing	14/847	78/18866	8.55e-06	0.000318728	0.000245598	PLAU/SH2B3/PLAT/UBASH3B/PLAUR/ANXA2/SMAD3/EDN1/THBS1/CD9/ADTRP/C1QTNF1/PDGFA/APOE	14
BP	GO:0072577	endothelial cell apoptotic process	13/847	68/18866	8.71e-06	0.00032262	0.000248596	ANGPTL4/HIPK1/ABL1/PAK4/THBS1/CD40/TNFAIP3/KDR/MAP3K5/TERT/ECSCR/RGCC/ITGA4	13
BP	GO:0007173	epidermal growth factor receptor signaling pathway	18/847	123/18866	9.48e-06	0.000348556	0.000268581	EGFR/ERRFI1/GPRC5A/PLAUR/RNF126/CNOT9/ABL1/HBEGF/FAM83A/SPRY2/AFAP1L2/TGFA/RPS6KA5/HIP1/GAB1/SOX9/SPRY1/REPS2	18
BP	GO:0043407	negative regulation of MAP kinase activity	14/847	79/18866	9.96e-06	0.000361332	0.000278426	SH2B3/SPRY4/SFRP1/DUSP4/DUSP1/DUSP6/SPRY2/DUSP5/DUSP7/SPRED3/IL1B/SPRY1/APOE/RGS2	14
BP	GO:0071260	cellular response to mechanical stimulus	14/847	79/18866	9.96e-06	0.000361332	0.000278426	EGFR/SLC2A1/GADD45A/TNFRSF10B/ITGA2/SLC38A2/TNFRSF1A/CASP2/CD40/IL1B/F11R/TNFRSF10A/SOX9/FAS	14
BP	GO:0072659	protein localization to plasma membrane	30/847	281/18866	1.05e-05	0.000374938	0.00028891	EGFR/PICALM/EPHA2/LAMA5/EHD4/PIP5K1A/EHD1/SLC9A3R2/ANXA2/GORASP2/KRT18/TSPAN14/RAB31/LYPLA1/RAB3B/STX3/TNFRSF1A/RAB11FIP2/S100A10/PPFIA1/DAB2/TSPAN5/RAB8B/MYADM/ANK1/MRAP2/P2RY1/F11R/DCHS1/SORBS1	30
BP	GO:0045602	negative regulation of endothelial cell differentiation	6/847	13/18866	1.05e-05	0.000374938	0.00028891	VEGFA/ID1/JAG1/S1PR3/XDH/ACVRL1	6
BP	GO:0072331	signal transduction by p53 class mediator	29/847	267/18866	1.06e-05	0.000374938	0.00028891	NDRG1/GADD45A/CD44/CDKN1A/CNOT11/HIPK1/CNOT9/RPL5/PMAIP1/CASP2/HIPK2/RPA2/SFN/MSX1/RMI1/DNA2/SPRED3/E2F7/BLM/NUPR1/PLK3/PAXIP1/SNAI1/RPL26/TAF4B/RMI2/HIC1/BCL2/RGCC	29
BP	GO:0090092	regulation of transmembrane receptor protein serine/threonine kinase signaling pathway	28/847	254/18866	1.13e-05	0.000398893	0.000307369	WWTR1/GIPC1/DKK1/CAV2/TOB1/SFRP1/ABL1/RBPMS/HES1/FZD1/CHST11/SMAD3/DAB2/SPRY2/PPM1A/HIPK2/THBS1/BCL9L/ZNF703/MSX1/NOTCH1/ZC3H3/SPRED3/GDF15/GDF11/ACVRL1/SPRY1/DLX1	28
BP	GO:0001952	regulation of cell-matrix adhesion	18/847	125/18866	1.19e-05	0.000417444	0.000321664	PLAU/VEGFA/CSF1/PIK3CB/DLC1/VCL/SFRP1/ABL1/SMAD3/S100A10/EFNA5/CDK6/THBS1/JAG1/KDR/COL16A1/ACVRL1/BCL2	18
BP	GO:0001656	metanephros development	15/847	91/18866	1.21e-05	0.000419284	0.000323082	WWTR1/HNF1B/LHX1/SOX17/YAP1/HES1/LIF/RDH10/EGR1/GDF11/SIX4/SOX9/SPRY1/PDGFA/BCL2	15
BP	GO:0050926	regulation of positive chemotaxis	8/847	26/18866	1.21e-05	0.000419284	0.000323082	CXCL8/VEGFA/F3/ITGA2/SMAD3/ANGPT2/KDR/PGF	8
BP	GO:0045580	regulation of T cell differentiation	20/847	150/18866	1.29e-05	0.000443619	0.000341833	ZMIZ1/PNP/ABL1/SOX13/NFKBIZ/IL4R/RARA/RUNX1/IL1A/IL18/GLI2/ADA/SH3RF1/IL1B/IL7R/NLRP3/IL36B/SOCS1/NRARP/HLX	20
BP	GO:0048872	homeostasis of number of cells	28/847	256/18866	1.31e-05	0.000447004	0.000344441	SH2B3/VEGFA/CSF1/ETS1/PIK3CB/CASP3/ABL1/SENP1/IL6/PMAIP1/KITLG/CDK6/HIPK2/LYAR/SLC11A2/PKNOX1/TRIM58/NOTCH1/FAM210B/ADA/TNFAIP3/IL7R/RPS17/ZFP36/SOX9/FAS/BCL2/TNFRSF13C	28
BP	GO:0007179	transforming growth factor beta receptor signaling pathway	24/847	202/18866	1.36e-05	0.000459798	0.000354299	PXN/GIPC1/ZMIZ1/CAV2/APPL2/ID1/CHST11/SMAD3/MAP3K7/DAB2/SPRY2/PPM1A/HIPK2/LPXN/THBS1/BCL9L/ZNF703/SPRED3/GDF15/F11R/FOS/ACVRL1/SPRY1/HPGD	24
BP	GO:0008630	intrinsic apoptotic signaling pathway in response to DNA damage	16/847	103/18866	1.36e-05	0.000459798	0.000354299	EPHA2/CD44/CDKN1A/HIPK1/ABL1/DDIAS/TNFRSF1A/CASP2/HIPK2/SFN/NUPR1/IKBKE/SNAI1/RPL26/HIC1/BCL2	16
BP	GO:0007369	gastrulation	23/847	189/18866	1.38e-05	0.000462945	0.000356725	EPHA2/HNF1B/LHX1/DKK1/SOX7/SFRP1/ITGA2/DUSP4/SOX17/LAMB1/LAMB3/DUSP1/SMAD3/ITGA5/LAMA3/MMP2/ITGB3/MYADM/DUSP5/GATA6/FOXA2/SNAI1/ITGA4	23
BP	GO:0030308	negative regulation of cell growth	23/847	190/18866	1.51e-05	0.000501634	0.000386536	RTN4/SEMA4B/EI24/CDKN1A/CAPRIN2/SFRP1/SOX17/PSRC1/OSGIN1/SMAD3/SPP1/CCDC85B/CDKN2AIP/SEMA3F/MSX1/BTG1/DRAXIN/SEMA6A/ING1/TSPYL2/ACVRL1/BCL2/RGS2	23
BP	GO:0060425	lung morphogenesis	11/847	52/18866	1.56e-05	0.000516351	0.000397877	NFIB/ID1/YAP1/SEC24B/SPRY2/LIF/RDH10/TNC/SOX9/SPRY1/HHIP	11
BP	GO:0072080	nephron tubule development	15/847	93/18866	1.59e-05	0.000521551	0.000401883	WWTR1/VEGFA/LAMA5/HNF1B/LHX1/YAP1/HES1/LIF/JAG1/NOTCH1/PGF/SIX4/DCHS1/SOX9/BCL2	15
BP	GO:1904035	regulation of epithelial cell apoptotic process	15/847	94/18866	1.81e-05	0.000591516	0.000455796	ANGPTL4/ABL1/YAP1/IL6/PAK4/THBS1/CD40/NUPR1/TNFAIP3/KDR/ZFP36/TERT/ECSCR/RGCC/ITGA4	15
BP	GO:0031571	mitotic G1 DNA damage checkpoint	12/847	63/18866	2e-05	0.000641365	0.000494207	CCND1/GADD45A/CDKN1A/CNOT11/CNOT9/CASP2/RPA2/SFN/E2F7/PLK3/RPL26/RGCC	12
BP	GO:0051893	regulation of focal adhesion assembly	12/847	63/18866	2e-05	0.000641365	0.000494207	VEGFA/DLC1/VCL/SFRP1/ABL1/SMAD3/S100A10/EFNA5/THBS1/KDR/COL16A1/ACVRL1	12
BP	GO:0090109	regulation of cell-substrate junction assembly	12/847	63/18866	2e-05	0.000641365	0.000494207	VEGFA/DLC1/VCL/SFRP1/ABL1/SMAD3/S100A10/EFNA5/THBS1/KDR/COL16A1/ACVRL1	12
BP	GO:0048864	stem cell development	14/847	84/18866	2.06e-05	0.00065785	0.00050691	SEMA4B/WNT7A/EFNB1/LAMA5/HES1/EDN1/NRP2/KITLG/SEMA3F/JAG1/SEMA6A/RDH10/SOX9/EDNRA	14
BP	GO:1903039	positive regulation of leukocyte cell-cell adhesion	26/847	235/18866	2.16e-05	0.000684123	0.000527154	EFNB1/ETS1/CD44/ZMIZ1/PNP/SOX13/NFKBIZ/IL4R/HES1/RARA/IL6/RUNX1/SIRPB1/IL1A/SIRPA/IL18/GLI2/ADA/IL1B/IL7R/NLRP3/IL36B/SOCS1/TNFRSF13C/ITGA4/HLX	26
BP	GO:0001503	ossification	38/847	412/18866	2.26e-05	0.000709687	0.000546853	WWTR1/EGFR/RRAS2/CSF1/STC1/EPHA2/DKK1/TOB1/SFRP1/ID1/FGF18/FAM20C/FZD1/SMAD3/SPP1/IL6/RUNX1/SLC26A2/CDK6/MMP2/KREMEN1/KLF10/TWIST2/JUNB/JAG1/NOTCH1/BCAP29/GLI2/IL6R/NOCT/COL13A1/TNC/SNAI1/XYLT1/PHOSPHO1/DCHS1/SOX9/BCL2	38
BP	GO:0048732	gland development	40/847	443/18866	2.27e-05	0.000709687	0.000546853	EGFR/CCND1/RTN4/VEGFA/CSF1/ETS1/EPHA2/PKM/LAMA5/HNF1B/KDM5B/IGSF3/SFRP1/ITGA2/ABL1/NFIB/HES1/SULF2/SMAD3/RARA/IL6/ZNF703/TGM2/MSX1/NOTCH1/GLI2/E2F7/GATA6/ADA/TNFAIP3/XDH/FA2H/TNC/SIX4/ALDH1A3/SOX9/PDGFA/BCL2/PRLR/HLX	40
BP	GO:0048863	stem cell differentiation	28/847	264/18866	2.31e-05	0.000719425	0.000554357	SEMA4B/WNT7A/EFNB1/LAMA5/HNF1B/ZFP36L2/SFRP1/ABL1/SOX17/YAP1/HES1/FZD1/EDN1/NRP2/RUNX1/KITLG/CDK6/LIF/SEMA3F/JAG1/MSX1/NOTCH1/SEMA6A/GATA6/RBM24/RDH10/SOX9/EDNRA	28
BP	GO:0032835	glomerulus development	12/847	64/18866	2.36e-05	0.00072227	0.000556549	WWTR1/LHX1/HES1/SULF2/ANGPT2/JAG1/NOTCH1/IL6R/NID1/EGR1/BCL2/PDGFD	12
BP	GO:0044783	G1 DNA damage checkpoint	12/847	64/18866	2.36e-05	0.00072227	0.000556549	CCND1/GADD45A/CDKN1A/CNOT11/CNOT9/CASP2/RPA2/SFN/E2F7/PLK3/RPL26/RGCC	12
BP	GO:0044819	mitotic G1/S transition checkpoint	12/847	64/18866	2.36e-05	0.00072227	0.000556549	CCND1/GADD45A/CDKN1A/CNOT11/CNOT9/CASP2/RPA2/SFN/E2F7/PLK3/RPL26/RGCC	12
CC	GO:0062023	collagen-containing extracellular matrix	40/879	427/19559	9.96e-06	0.000735803	0.000684642	COL4A1/TINAGL1/TIMP1/CTSB/PKM/F3/LAMA5/SERPINB9/ANXA2/ANGPTL4/SFRP1/LAMB1/LAMB3/LOXL2/LAMC2/ADAMTS1/PXDN/S100A10/LAMA3/EFNA5/SDC2/MMP2/THBS1/SRPX/ANGPT2/TGM2/THSD4/GDF15/ITGA6/ADAMTS15/NID1/COL13A1/TNC/MMRN2/COL16A1/APOE/ABI3BP/EMILIN3/TIMP3/CTSS	40
BP	GO:0008593	regulation of Notch signaling pathway	16/847	108/18866	2.51e-05	0.00076235	0.000587433	EGFR/AAK1/ZMIZ1/TSPAN14/YAP1/HES1/LFNG/TSPAN5/MAML2/JAG1/NOTCH1/PRAG1/DLX1/CHAC1/MFNG/NRARP	16
BP	GO:0035924	cellular response to vascular endothelial growth factor stimulus	13/847	75/18866	2.63e-05	0.000795093	0.000612663	VEGFA/NRP2/SPRY2/SPHK1/NOTCH1/SEMA6A/XDH/KDR/ERN1/PGF/JCAD/GAB1/CADM4	13
BP	GO:0010594	regulation of endothelial cell migration	26/847	238/18866	2.69e-05	0.000809446	0.000623722	VEGFA/WNT7A/STC1/ETS1/EPHA2/GADD45A/ABL1/FGF18/EDN1/NRP2/MAP3K3/PLPP3/THBS1/ITGB3/ANGPT2/GLUL/NOTCH1/SASH1/FGFBP1/CD40/KDR/JCAD/MMRN2/ACVRL1/APOE/RGCC	26
BP	GO:0034109	homotypic cell-cell adhesion	14/847	86/18866	2.72e-05	0.000810331	0.000624405	SH2B3/PIK3CB/UBASH3B/PLAUR/VCL/PLPP3/ITGB3/ZNF703/RAP2B/CD9/PEAR1/BLOC1S4/F11R/C1QTNF1	14
BP	GO:0030099	myeloid cell differentiation	39/847	431/18866	2.73e-05	0.000810331	0.000624405	SH2B3/VEGFA/CSF1/NCOA6/ETS1/EPHA2/PIP4K2A/UBASH3B/CASP3/SIGLEC15/ANXA2/SFRP1/DHRS2/TNRC6A/FAM20C/SENP1/RARA/RUNX1/KITLG/CDK6/PURB/HIPK2/LIF/LRRC17/THBS1/KLF10/LYAR/JUNB/TRIB1/SLC11A2/PKNOX1/JAG1/TRIM58/IL11/FAM210B/FLI1/FOS/ZFP36/NME2	39
BP	GO:0070371	ERK1 and ERK2 cascade	32/847	325/18866	2.8e-05	0.000825934	0.000636428	EGFR/EPHA2/ERRFI1/CD44/SPRY4/ZFP36L2/ABL1/DUSP4/RANBP9/FGF18/DUSP1/DUSP6/SPRY2/LIF/SIRPA/NOTCH1/SEMA6A/SPRED3/P2RY1/TIAM1/KDR/CAMK2N1/IL1B/ATF3/PTPRR/SOX9/TNFAIP8L3/SPRY1/PDGFA/APOE/TIMP3/PDGFD	32
BP	GO:1901550	regulation of endothelial cell development	6/847	15/18866	2.84e-05	0.000829816	0.000639419	VEGFA/VCL/TNFRSF1A/S1PR3/IL1B/F11R	6
BP	GO:1903140	regulation of establishment of endothelial barrier	6/847	15/18866	2.84e-05	0.000829816	0.000639419	VEGFA/VCL/TNFRSF1A/S1PR3/IL1B/F11R	6
BP	GO:0035987	endodermal cell differentiation	10/847	46/18866	2.95e-05	0.000848703	0.000653973	HNF1B/DKK1/SOX17/LAMB1/LAMB3/ITGA5/LAMA3/MMP2/GATA6/ITGA4	10
BP	GO:0061028	establishment of endothelial barrier	10/847	46/18866	2.95e-05	0.000848703	0.000653973	VEGFA/WNT7A/VCL/RAPGEF3/TNFRSF1A/MYADM/S1PR3/IL1B/F11R/ROBO4	10
BP	GO:0150117	positive regulation of cell-substrate junction organization	8/847	29/18866	2.95e-05	0.000848703	0.000653973	VEGFA/SFRP1/ABL1/SMAD3/IQSEC1/S100A10/KDR/COL16A1	8
BP	GO:0001657	ureteric bud development	15/847	98/18866	3.01e-05	0.000861071	0.000663502	VEGFA/LAMA5/HNF1B/LHX1/SFRP1/HES1/SMAD3/RARA/PGF/GDF11/SIX4/DCHS1/SOX9/SPRY1/BCL2	15
BP	GO:0045926	negative regulation of growth	27/847	254/18866	3.09e-05	0.00087884	0.000677194	RTN4/SEMA4B/EI24/CDKN1A/CAPRIN2/SFRP1/SOX17/PSRC1/OSGIN1/SMAD3/SPP1/MT2A/CCDC85B/CDKN2AIP/SEMA3F/MSX1/NOTCH1/BTG1/DRAXIN/SEMA6A/ING1/GDF15/TSPYL2/TLL2/ACVRL1/BCL2/RGS2	27
BP	GO:0045995	regulation of embryonic development	18/847	134/18866	3.12e-05	0.000882242	0.000679816	LAMA5/PHLDA2/LHX1/DKK1/SFRP1/SOX17/HES1/FZD1/LAMA3/SEC24B/LFNG/MYADM/NOTCH1/NOCT/FOXA2/SNAI1/SIX4/NRARP	18
BP	GO:0043087	regulation of GTPase activity	42/847	481/18866	3.14e-05	0.000884152	0.000681288	PICALM/EPHA2/ERRFI1/ARHGAP23/PIP5K1A/DLC1/CAV2/SIPA1L3/SFRP1/PLXNA2/RAPGEF3/RGS10/ASAP1/BNIP2/BCAR3/RAB11FIP2/IQSEC1/S100A10/GIT1/DEPDC1B/SPRY2/EFNA5/TBC1D8/ELMOD2/PROM2/ALS2CL/RUNDC1/ARHGAP22/LRCH1/CD40/RIN1/TIAM1/ITGA6/F11R/CHN1/DOCK4/RGS9/SPRY1/ARHGAP24/ARHGAP30/ARHGDIB/RGS2	42
CC	GO:0005604	basement membrane	16/879	103/19559	1.39e-05	0.000895094	0.000832858	COL4A1/TIMP1/LAMA5/ANXA2/LAMB1/LAMB3/LOXL2/LAMC2/ADAMTS1/LAMA3/EFNA5/ITGA6/NID1/TNC/MMRN2/TIMP3	16
BP	GO:0007254	JNK cascade	24/847	213/18866	3.29e-05	0.000919191	0.000708287	EGFR/WNT7A/GADD45A/DKK1/TAB2/SFRP1/GADD45B/EDN1/FZD8/MAP3K7/HIPK2/TRIB1/TRAF4/SIRPA/PER1/SASH1/MAP3K9/TIAM1/MLKL/SH3RF1/ERN1/MAP3K5/IL1B/SH2D3A	24
BP	GO:0072163	mesonephric epithelium development	15/847	99/18866	3.41e-05	0.000942655	0.000726368	VEGFA/LAMA5/HNF1B/LHX1/SFRP1/HES1/SMAD3/RARA/PGF/GDF11/SIX4/DCHS1/SOX9/SPRY1/BCL2	15
BP	GO:0072164	mesonephric tubule development	15/847	99/18866	3.41e-05	0.000942655	0.000726368	VEGFA/LAMA5/HNF1B/LHX1/SFRP1/HES1/SMAD3/RARA/PGF/GDF11/SIX4/DCHS1/SOX9/SPRY1/BCL2	15
BP	GO:0048565	digestive tract development	18/847	135/18866	3.45e-05	0.000950527	0.000732433	EGFR/CXCL8/HNF1B/CDKN1A/SFRP1/SOX17/YAP1/HES1/SMAD3/FOXF2/NOTCH1/GLI2/GATA6/ADA/DCHS1/FOXL1/BCL2/HLX	18
BP	GO:0042303	molting cycle	16/847	111/18866	3.55e-05	0.000965967	0.000744331	EGFR/LAMA5/DKK1/FOXQ1/CLOCK/NOTCH1/PER1/GLI2/KRT14/TERT/FA2H/SNAI1/SOX9/PDGFA/BCL2/EPS8L3	16
BP	GO:0042633	hair cycle	16/847	111/18866	3.55e-05	0.000965967	0.000744331	EGFR/LAMA5/DKK1/FOXQ1/CLOCK/NOTCH1/PER1/GLI2/KRT14/TERT/FA2H/SNAI1/SOX9/PDGFA/BCL2/EPS8L3	16
BP	GO:0046638	positive regulation of alpha-beta T cell differentiation	10/847	47/18866	3.6e-05	0.000975451	0.000751638	PNP/NFKBIZ/IL4R/RARA/RUNX1/IL18/ADA/NLRP3/SOCS1/HLX	10
BP	GO:0043281	regulation of cysteine-type endopeptidase activity involved in apoptotic process	24/847	215/18866	3.83e-05	0.00103215	0.000795329	VEGFA/TNFRSF10B/F3/CD44/ANP32B/ARL6IP5/SERPINB9/PLAUR/DLC1/SOX7/SMAD3/SENP1/PMAIP1/DNAJB6/CASP2/THBS1/SFN/SH3RF1/HIP1/XDH/MAP3K5/NLRP3/TNFRSF10A/FAS	24
BP	GO:0045747	positive regulation of Notch signaling pathway	11/847	57/18866	3.89e-05	0.0010425	0.000803303	AAK1/ZMIZ1/TSPAN14/YAP1/HES1/LFNG/TSPAN5/MAML2/JAG1/NOTCH1/MFNG	11
BP	GO:0022612	gland morphogenesis	17/847	124/18866	3.95e-05	0.00105321	0.000811556	EGFR/CSF1/EPHA2/LAMA5/KDM5B/SFRP1/NFIB/SULF2/IL6/TGM2/NOTCH1/GLI2/TNFAIP3/TNC/SOX9/PDGFA/BCL2	17
BP	GO:0007265	Ras protein signal transduction	33/847	346/18866	3.99e-05	0.00105508	0.000813001	RRAS2/CSF1/SPRY4/CYFIP1/CDKN1A/DLC1/ABL1/RAPGEF3/HEG1/CDC42EP4/ARHGEF2/CDC42EP3/IQSEC1/RCC1/KITLG/SPRY2/ADGRG1/RAP2B/EPS8/NOTCH1/TIAM1/PRAG1/CDC42EP1/PLEKHG5/F11R/GPR17/SPRY1/APOE/RHOV/ARHGAP24/CADM4/EPS8L3/ARHGDIB	33
BP	GO:0048545	response to steroid hormone	33/847	346/18866	3.99e-05	0.00105508	0.000813001	EGFR/CCND1/FOSL1/SKP2/TXNIP/STC1/NR1D1/ERRFI1/ZMIZ1/CASP3/CDKN1A/ZFP36L2/SFRP1/CNOT9/YAP1/DUSP1/CLOCK/SPP1/EDN1/IL6/RUNX1/EIF4EBP1/DAB2/THBS1/NOTCH1/PER1/TRERF1/FOS/ZFP36/ADTRP/PLPP1/CLDN4/BCL2	33
BP	GO:0008625	extrinsic apoptotic signaling pathway via death domain receptors	14/847	89/18866	4.03e-05	0.00105508	0.000813001	TNFRSF10B/SFRP1/ITPRIP/TNFRSF1A/ARHGEF2/PMAIP1/THBS1/TNFAIP3/DEDD2/TNFRSF10A/ATF3/FAS/BCL2/TIMP3	14
BP	GO:0014033	neural crest cell differentiation	14/847	89/18866	4.03e-05	0.00105508	0.000813001	SEMA4B/EFNB1/LAMA5/SFRP1/HES1/EDN1/NRP2/KITLG/SEMA3F/JAG1/SEMA6A/RDH10/SOX9/EDNRA	14
BP	GO:0044773	mitotic DNA damage checkpoint	15/847	101/18866	4.33e-05	0.00112314	0.000865443	CCND1/GADD45A/CDKN1A/CNOT11/CNOT9/CASP2/MDC1/CLSPN/RPA2/SFN/E2F7/BLM/PLK3/RPL26/RGCC	15
BP	GO:0010634	positive regulation of epithelial cell migration	21/847	176/18866	4.34e-05	0.00112314	0.000865443	RTN4/VEGFA/WNT7A/ETS1/ITGA2/ABL1/FGF18/HBEGF/EDN1/NRP2/IQSEC1/MAP3K3/PLPP3/THBS1/ITGB3/SASH1/FGFBP1/CD40/KDR/JCAD/SOX9	21
BP	GO:0002830	positive regulation of type 2 immune response	6/847	16/18866	4.37e-05	0.00112705	0.000868457	IL4R/RARA/IL6/IL18/NLRP3/IL33	6
MF	GO:0005161	platelet-derived growth factor receptor binding	7/886	15/18352	2.73e-06	0.00116531	0.00107853	VEGFA/ITGA5/ITGB3/IL1R1/ERN1/PDGFA/PDGFD	7
BP	GO:0002011	morphogenesis of an epithelial sheet	11/847	58/18866	4.6e-05	0.00118068	0.000909781	WNT7A/CD44/HOXB2/HBEGF/ITGA5/JAG1/NOTCH1/LIN7C/FLRT3/ACVRL1/ARHGAP24	11
BP	GO:0007159	leukocyte cell-cell adhesion	34/847	364/18866	4.68e-05	0.0011947	0.000920585	EFNB1/ETS1/SLC39A8/CD44/ZMIZ1/CASP3/PNP/SOX13/NFKBIZ/IL4R/HES1/RARA/ITGA5/IL6/RUNX1/SIRPB1/IL1A/NT5E/SIRPA/IL18/GLI2/ADA/IL1B/F11R/IL7R/PELI1/ADTRP/NLRP3/IL36B/SOCS1/TNFRSF13C/NRARP/ITGA4/HLX	34
BP	GO:0097193	intrinsic apoptotic signaling pathway	29/847	290/18866	4.95e-05	0.00125695	0.000968546	EPHA2/TNFRSF10B/CD44/ARL6IP5/CASP3/CDKN1A/PLAUR/YBX3/HIPK1/ABL1/DDIAS/TNFRSF1A/ARHGEF2/PMAIP1/PLAGL2/CASP2/HIPK2/SFN/MSX1/GSKIP/NUPR1/ERN1/MAP3K5/IKBKE/SNAI1/RPL26/HIC1/BCL2/CHAC1	29
BP	GO:0014032	neural crest cell development	13/847	80/18866	5.33e-05	0.00134268	0.00103461	SEMA4B/EFNB1/LAMA5/HES1/EDN1/NRP2/KITLG/SEMA3F/JAG1/SEMA6A/RDH10/SOX9/EDNRA	13
BP	GO:0070372	regulation of ERK1 and ERK2 cascade	30/847	306/18866	5.34e-05	0.00134268	0.00103461	EGFR/EPHA2/ERRFI1/CD44/SPRY4/ABL1/DUSP4/RANBP9/FGF18/DUSP1/DUSP6/SPRY2/LIF/SIRPA/NOTCH1/SEMA6A/SPRED3/P2RY1/TIAM1/KDR/CAMK2N1/IL1B/ATF3/PTPRR/TNFAIP8L3/SPRY1/PDGFA/APOE/TIMP3/PDGFD	30
BP	GO:0001823	mesonephros development	15/847	103/18866	5.47e-05	0.00136881	0.00105474	VEGFA/LAMA5/HNF1B/LHX1/SFRP1/HES1/SMAD3/RARA/PGF/GDF11/SIX4/DCHS1/SOX9/SPRY1/BCL2	15
BP	GO:0040036	regulation of fibroblast growth factor receptor signaling pathway	9/847	40/18866	5.53e-05	0.00137189	0.00105712	SPRY4/SULF2/FAM20C/SPRY2/THBS1/SHISA2/FGFBP1/SPRY1/HHIP	9
BP	GO:0090184	positive regulation of kidney development	9/847	40/18866	5.53e-05	0.00137189	0.00105712	VEGFA/LHX1/LIF/IL6R/EGR1/SIX4/SOX9/PDGFA/PDGFD	9
BP	GO:0071774	response to fibroblast growth factor	19/847	153/18866	5.73e-05	0.00141428	0.00108978	CXCL8/CD44/SPRY4/LHX1/KDM5B/ZFP36L2/SFRP1/FGF18/SULF2/FAM20C/SPRY2/THBS1/SHISA2/FGFBP1/FLRT3/ZFP36/TNC/SPRY1/HHIP	19
BP	GO:0000302	response to reactive oxygen species	25/847	235/18866	5.93e-05	0.00145016	0.00111743	EGFR/PXN/FOSL1/TXNIP/ETS1/CASP3/ABL1/DUSP1/EDN1/IL6/SPHK1/MMP2/SIRPA/TRPC6/ADA/TNFAIP3/PLK3/SESN1/MAP3K5/FOS/MMP3/MAPK13/APOE/BCL2/PDGFD	25
BP	GO:0045444	fat cell differentiation	25/847	235/18866	5.93e-05	0.00145016	0.00111743	WWTR1/CCND1/NR1D1/METRNL/CDS1/ZFP36L2/SFRP1/LRRC8C/SOX13/LAMB3/HES1/SMAD3/IL6/CCDC85B/SIRT2/JAG1/IL11/NOCT/ITGA6/PER2/TRIB2/ZFP36/ZFPM2/SOCS1/RGS2	25
BP	GO:0051056	regulation of small GTPase mediated signal transduction	31/847	323/18866	6.03e-05	0.00146725	0.0011306	CSF1/ARHGAP23/SPRY4/DLC1/SIPA1L3/ABL1/HEG1/ARHGEF2/IQSEC1/PLEKHG2/DEPDC1B/KITLG/SPRY2/ADGRG1/ARHGAP22/EPS8/NOTCH1/TIAM1/PRAG1/PLEKHG5/F11R/CHN1/GPR17/SPRY1/APOE/RHOV/ARHGAP24/CADM4/ARHGAP30/EPS8L3/ARHGDIB	31
BP	GO:0060070	canonical Wnt signaling pathway	32/847	339/18866	6.34e-05	0.00153696	0.00118431	WWTR1/EGFR/WNT7A/DKK1/SOX7/CAPRIN2/SFRP1/SOX17/YAP1/SULF2/ZBED2/FZD1/SMAD3/FZD8/GPRC5B/DAB2/IGFBP1/PPM1A/PLPP3/KREMEN1/BCL9L/ZNF703/NOTCH1/PORCN/DRAXIN/GSKIP/SCEL/EGR1/IGFBP4/SOX9/APOE/NRARP	32
BP	GO:0045628	regulation of T-helper 2 cell differentiation	5/847	11/18866	6.64e-05	0.00160176	0.00123425	IL4R/RARA/IL18/NLRP3/HLX	5
BP	GO:0071772	response to BMP	20/847	168/18866	6.76e-05	0.00160389	0.00123588	DKK1/TOB1/SFRP1/ABL1/ID1/HES1/FZD1/ZFYVE16/SMAD3/PPM1A/HIPK2/MSX1/NOTCH1/GATA6/GDF15/EGR1/ACVRL1/RGMB/SOX9/DLX1	20
BP	GO:0071773	cellular response to BMP stimulus	20/847	168/18866	6.76e-05	0.00160389	0.00123588	DKK1/TOB1/SFRP1/ABL1/ID1/HES1/FZD1/ZFYVE16/SMAD3/PPM1A/HIPK2/MSX1/NOTCH1/GATA6/GDF15/EGR1/ACVRL1/RGMB/SOX9/DLX1	20
BP	GO:0007219	Notch signaling pathway	22/847	195/18866	6.77e-05	0.00160389	0.00123588	EGFR/YBX1/AAK1/HNF1B/ZMIZ1/TSPAN14/YAP1/HES1/CDK6/LFNG/TSPAN5/MAML2/JAG1/NOTCH1/S1PR3/PRAG1/SNAI1/SOX9/DLX1/CHAC1/MFNG/NRARP	22
BP	GO:0050731	positive regulation of peptidyl-tyrosine phosphorylation	22/847	195/18866	6.77e-05	0.00160389	0.00123588	VEGFA/CD44/EHD4/ABL1/HES1/HBEGF/TNFRSF1A/ITGA5/ARHGEF2/IL6/KITLG/GPRC5B/EFNA5/LIF/ITGB3/AFAP1L2/TGFA/IL11/SOCS3/IL18/CD40/IL6R	22
BP	GO:0089718	amino acid import across plasma membrane	9/847	41/18866	6.81e-05	0.00160506	0.00123679	ARL6IP5/SLC6A6/SLC36A1/PER2/NTSR1/SLC47A1/SLC16A2/SLC1A3/RGS2	9
BP	GO:0015800	acidic amino acid transport	12/847	71/18866	6.9e-05	0.00162076	0.00124888	GIPC1/ARL6IP5/LRRC8C/SLC25A22/SLC6A6/SLC38A2/LRRC8A/PPFIA1/STX1A/PER2/NTSR1/SLC1A3	12
BP	GO:0043122	regulation of I-kappaB kinase/NF-kappaB signaling	26/847	252/18866	7.13e-05	0.00166515	0.00128309	SLC20A1/NR1D1/TNFRSF10B/TAB2/TRIM8/ABL1/TRIM25/TNFRSF1A/MAP3K7/GPRC5B/PPM1A/MAP3K3/TRAF4/TGM2/SIRPA/PER1/CD40/PLEKHG5/TNFAIP3/IL1B/IKBKE/PELI1/APOL3/PELI2/PIM2/INAVA	26
BP	GO:0022604	regulation of cell morphogenesis	42/847	499/18866	7.28e-05	0.0016947	0.00130586	RTN4/SEMA4B/VEGFA/WNT7A/CD44/CYFIP1/DLC1/CAPRIN2/ABL1/ID1/CFDP1/PLXNA2/CDC42EP4/SPP1/CDC42EP3/S100A10/WASF3/EFNA5/SDC2/BCL9L/MYADM/SEMA3F/EPS8/ZRANB1/TRPC6/FBLIM1/DRAXIN/SEMA6A/P2RY1/TIAM1/UNC13D/PRAG1/CDC42EP1/KDR/F11R/CHN1/MELTF/MFSD2A/LPAR3/CLDN4/APOE/ITPKA	42
BP	GO:1902041	regulation of extrinsic apoptotic signaling pathway via death domain receptors	11/847	61/18866	7.48e-05	0.00173181	0.00133446	TNFRSF10B/SFRP1/ITPRIP/ARHGEF2/PMAIP1/THBS1/TNFAIP3/TNFRSF10A/ATF3/FAS/TIMP3	11
BP	GO:0038084	vascular endothelial growth factor signaling pathway	10/847	51/18866	7.55e-05	0.0017333	0.0013356	VEGFA/NRP2/SPRY2/SEMA6A/XDH/KDR/PGF/JCAD/GAB1/CADM4	10
BP	GO:0048146	positive regulation of fibroblast proliferation	10/847	51/18866	7.55e-05	0.0017333	0.0013356	EGFR/ZMIZ1/CDKN1A/ANXA2/BMI1/CDK6/SPHK1/LIG4/PDGFA/PDGFD	10
BP	GO:0002088	lens development in camera-type eye	13/847	83/18866	7.9e-05	0.00180537	0.00139114	VIM/WNT7A/EPHA2/KDM5B/HIPK1/SMAD3/BCAR3/SPRY2/HIPK2/TMOD1/SPRED3/PITX3/SPRY1	13
BP	GO:0045665	negative regulation of neuron differentiation	24/847	225/18866	7.93e-05	0.0018054	0.00139116	VIM/RTN4/SEMA4B/DKK1/ID1/HES1/ASAP1/DPYSL3/SPP1/KREMEN1/SEMA3F/JAG1/NOTCH1/TRPC6/INPP5F/DRAXIN/SEMA6A/PRAG1/GDF11/LSM1/SOX9/CRMP1/DLX1/APOE	24
BP	GO:2000241	regulation of reproductive process	20/847	170/18866	7.98e-05	0.00180911	0.00139401	TRIP13/VEGFA/TIMP1/PHLDA2/SFRP1/DUSP1/AGO2/BNC1/SIRT2/LFNG/LIF/MSX1/NOTCH1/P2RY1/ADA/NUPR1/SNAI1/ZFPM2/SOX9/ARHGDIB	20
BP	GO:2000027	regulation of animal organ morphogenesis	26/847	254/18866	8.13e-05	0.00183391	0.00141313	VEGFA/WNT7A/CSF1/HNF1B/LHX1/DKK1/SFRP1/ABL1/NFIB/HES1/SULF2/FZD1/EDN1/SEC24B/DAB2/LIF/JAG1/MSX1/NOTCH1/TIAM1/TNFAIP3/SIX4/SOX9/SPRY1/PDGFA/BCL2	26
BP	GO:0061008	hepaticobiliary system development	18/847	144/18866	8.17e-05	0.0018356	0.00141443	EGFR/CCND1/PKM/HNF1B/ITGA2/SOX17/HES1/SULF2/SMAD3/RARA/IL6/NOTCH1/E2F7/GATA6/ADA/TNFAIP3/SOX9/HLX	18
BP	GO:0046328	regulation of JNK cascade	21/847	184/18866	8.32e-05	0.001857	0.00143092	EGFR/WNT7A/GADD45A/DKK1/SFRP1/GADD45B/EDN1/FZD8/MAP3K7/HIPK2/TRAF4/SIRPA/PER1/SASH1/MAP3K9/TIAM1/MLKL/SH3RF1/ERN1/MAP3K5/IL1B	21
BP	GO:0043547	positive regulation of GTPase activity	36/847	406/18866	8.33e-05	0.001857	0.00143092	PICALM/EPHA2/ERRFI1/ARHGAP23/PIP5K1A/DLC1/CAV2/SIPA1L3/SFRP1/RAPGEF3/RGS10/ASAP1/BNIP2/BCAR3/RAB11FIP2/IQSEC1/S100A10/GIT1/DEPDC1B/TBC1D8/ELMOD2/ALS2CL/RUNDC1/ARHGAP22/CD40/RIN1/TIAM1/ITGA6/F11R/CHN1/DOCK4/RGS9/ARHGAP24/ARHGAP30/ARHGDIB/RGS2	36
BP	GO:0050927	positive regulation of positive chemotaxis	7/847	25/18866	8.47e-05	0.0018713	0.00144194	CXCL8/VEGFA/F3/ITGA2/SMAD3/KDR/PGF	7
BP	GO:0051894	positive regulation of focal adhesion assembly	7/847	25/18866	8.47e-05	0.0018713	0.00144194	VEGFA/SFRP1/ABL1/SMAD3/S100A10/KDR/COL16A1	7
BP	GO:2001237	negative regulation of extrinsic apoptotic signaling pathway	15/847	107/18866	8.55e-05	0.00188058	0.00144909	TNFRSF10B/YAP1/ITPRIP/ARHGEF2/IL1A/THBS1/SH3RF1/TNFAIP3/ITGA6/IL1B/TERT/TNFRSF10A/FAS/UNC5B/BCL2	15
BP	GO:0070527	platelet aggregation	11/847	62/18866	8.73e-05	0.00190362	0.00146685	SH2B3/PIK3CB/UBASH3B/VCL/ITGB3/RAP2B/CD9/PEAR1/BLOC1S4/F11R/C1QTNF1	11
BP	GO:2000351	regulation of endothelial cell apoptotic process	11/847	62/18866	8.73e-05	0.00190362	0.00146685	ANGPTL4/ABL1/PAK4/THBS1/CD40/TNFAIP3/KDR/TERT/ECSCR/RGCC/ITGA4	11
BP	GO:0030168	platelet activation	19/847	158/18866	8.89e-05	0.00193115	0.00148806	SH2B3/PIK3CB/UBASH3B/VCL/IL6/ITGB3/RAP2B/CD9/PEAR1/TRPC6/P2RY1/CD40/BLOC1S4/F11R/C1QTNF1/PDGFA/APOE/PF4V1/GNG2	19
BP	GO:1900153	positive regulation of nuclear-transcribed mRNA catabolic process, deadenylation-dependent decay	6/847	18/18866	9.38e-05	0.0020303	0.00156446	ZFP36L2/TOB1/TNRC6A/AGO2/ZFP36/NANOS1	6
BP	GO:0044774	mitotic DNA integrity checkpoint	15/847	108/18866	9.52e-05	0.00205197	0.00158116	CCND1/GADD45A/CDKN1A/CNOT11/CNOT9/CASP2/MDC1/CLSPN/RPA2/SFN/E2F7/BLM/PLK3/RPL26/RGCC	15
BP	GO:0044344	cellular response to fibroblast growth factor stimulus	18/847	146/18866	9.78e-05	0.0020994	0.00161771	CXCL8/CD44/SPRY4/LHX1/KDM5B/ZFP36L2/SFRP1/FGF18/SULF2/FAM20C/SPRY2/THBS1/SHISA2/FGFBP1/FLRT3/ZFP36/SPRY1/HHIP	18
BP	GO:1901888	regulation of cell junction assembly	22/847	200/18866	9.88e-05	0.00210412	0.00162134	VEGFA/WNT7A/EPHA2/DLC1/DKK1/VCL/SFRP1/ABL1/FZD1/SMAD3/S100A10/RUNX1/EFNA5/THBS1/FLRT3/KDR/IL1B/F11R/SNAI1/COL16A1/SIX4/ACVRL1	22
BP	GO:0050870	positive regulation of T cell activation	23/847	214/18866	9.88e-05	0.00210412	0.00162134	EFNB1/ZMIZ1/PNP/SOX13/NFKBIZ/IL4R/HES1/RARA/IL6/RUNX1/SIRPB1/IL1A/SIRPA/IL18/GLI2/ADA/IL1B/IL7R/NLRP3/IL36B/SOCS1/TNFRSF13C/HLX	23
BP	GO:0048660	regulation of smooth muscle cell proliferation	20/847	173/18866	0.000101932	0.00215886	0.00166352	EGFR/SKP2/CDKN1A/ITGA2/HBEGF/ADAMTS1/EDN1/IL6/MMP2/THBS1/TRIB1/TGM2/IL18/IL6R/TNFAIP3/ERN1/MAP3K5/TERT/HPGD/PDGFD	20
BP	GO:0006979	response to oxidative stress	39/847	458/18866	0.000102236	0.00215886	0.00166352	EGFR/PXN/FOSL1/TXNIP/ETS1/ATP13A2/ARL6IP5/CASP3/SLC25A24/PON2/ABL1/RBPMS/DHRS2/DUSP1/FZD1/PXDN/EDN1/IL6/PTGS1/SIRT2/SPHK1/MMP2/SIRPA/TRPC6/GSKIP/ADA/TNFAIP3/PLK3/SESN1/MAP3K5/FOS/MICB/MMP3/MSRA/MAPK13/APOE/BCL2/NME2/PDGFD	39
BP	GO:1901184	regulation of ERBB signaling pathway	14/847	97/18866	0.000106042	0.00223027	0.00171855	EGFR/RTN4/ERRFI1/GPRC5A/PLAUR/RNF126/CNOT9/HBEGF/SPRY2/AFAP1L2/TGFA/SH3TC2/HIP1/SPRY1	14
BP	GO:0055123	digestive system development	18/847	147/18866	0.000106894	0.00223924	0.00172546	EGFR/CXCL8/HNF1B/CDKN1A/SFRP1/SOX17/YAP1/HES1/SMAD3/FOXF2/NOTCH1/GLI2/GATA6/ADA/DCHS1/FOXL1/BCL2/HLX	18
BP	GO:0031581	hemidesmosome assembly	5/847	12/18866	0.000109638	0.00228761	0.00176273	LAMB3/LAMC2/LAMA3/KRT14/ITGA6	5
BP	GO:0043123	positive regulation of I-kappaB kinase/NF-kappaB signaling	21/847	188/18866	0.000113362	0.00235596	0.0018154	SLC20A1/TNFRSF10B/TAB2/TRIM8/ABL1/TRIM25/TNFRSF1A/MAP3K7/GPRC5B/PPM1A/MAP3K3/TGM2/CD40/PLEKHG5/IL1B/IKBKE/PELI1/APOL3/PELI2/PIM2/INAVA	21
BP	GO:0006919	activation of cysteine-type endopeptidase activity involved in apoptotic process	13/847	86/18866	0.000114806	0.00237659	0.00183129	TNFRSF10B/F3/ANP32B/DLC1/SMAD3/SENP1/PMAIP1/CASP2/HIP1/XDH/NLRP3/TNFRSF10A/FAS	13
BP	GO:0046637	regulation of alpha-beta T cell differentiation	11/847	64/18866	0.000117636	0.00241635	0.00186193	PNP/NFKBIZ/IL4R/RARA/RUNX1/IL18/ADA/SH3RF1/NLRP3/SOCS1/HLX	11
BP	GO:0072009	nephron epithelium development	15/847	110/18866	0.000117647	0.00241635	0.00186193	WWTR1/VEGFA/LAMA5/HNF1B/LHX1/YAP1/HES1/LIF/JAG1/NOTCH1/PGF/SIX4/DCHS1/SOX9/BCL2	15
BP	GO:0048010	vascular endothelial growth factor receptor signaling pathway	14/847	98/18866	0.000118693	0.00242836	0.00187119	PXN/VEGFA/PIK3CB/CYFIP1/FGF18/MYOF/ITGA5/NRP2/ITGB3/KDR/PGF/IL1B/MMRN2/CADM4	14
BP	GO:0048659	smooth muscle cell proliferation	20/847	175/18866	0.000119528	0.00243596	0.00187704	EGFR/SKP2/CDKN1A/ITGA2/HBEGF/ADAMTS1/EDN1/IL6/MMP2/THBS1/TRIB1/TGM2/IL18/IL6R/TNFAIP3/ERN1/MAP3K5/TERT/HPGD/PDGFD	20
BP	GO:0085029	extracellular matrix assembly	9/847	44/18866	0.000122083	0.00247843	0.00190976	HAS3/LAMB1/LAMB3/PXDN/SMAD3/THSD4/NOTCH1/SOX9/RGCC	9
BP	GO:0051098	regulation of binding	33/847	367/18866	0.000125001	0.0025279	0.00194789	HJURP/UBASH3B/PHLDA2/CDKN1A/PLAUR/DKK1/ANXA2/CAPRIN2/ITGA2/ABL1/ID1/HES1/SMAD3/RARA/S100A10/DAB2/SIRT2/LFNG/HIPK2/PEX19/LIF/PCBD1/MAU2/MSX1/P2RY1/TIAM1/PER2/TERT/PIM2/CRMP1/APOE/MFNG/ITGA4	33
BP	GO:1900077	negative regulation of cellular response to insulin stimulus	8/847	35/18866	0.000127521	0.00256898	0.00197954	APPL2/TNS2/RPS6KB1/SOCS3/IRS1/IL1B/GRB14/SOCS1	8
BP	GO:0010544	negative regulation of platelet activation	6/847	19/18866	0.000131947	0.00264801	0.00204044	SH2B3/UBASH3B/CD9/C1QTNF1/PDGFA/APOE	6
BP	GO:0048638	regulation of developmental growth	32/847	353/18866	0.000135561	0.00271019	0.00208835	RTN4/SEMA4B/VEGFA/CSF1/CYFIP1/HNF1B/PHLDA2/CDKN1A/YBX3/SFRP1/ABL1/YAP1/SPP1/EDN1/DUSP6/EFNA5/SEMA3F/NOTCH1/DRAXIN/SEMA6A/GATA6/GDF15/TLL2/FOXS1/ZFPM2/SIX4/MFSD2A/LPAR3/APOE/BCL2/HLX/RGS2	32
BP	GO:0009914	hormone transport	30/847	323/18866	0.000141843	0.00282504	0.00217685	EGFR/SLC2A1/NR1D1/GLUD1/HNF1B/KDM5B/SFRP1/SLCO4A1/RAPGEF3/CLOCK/SPP1/EDN1/RAB11FIP2/IL6/EFNA5/LIF/RAB8B/GLUL/IL11/P2RY1/TIAM1/IRS1/STX1A/SCG5/PER2/IL1B/FOXA2/SLC16A2/C1QTNF1/SYT7	30
BP	GO:0045862	positive regulation of proteolysis	33/847	370/18866	0.000145672	0.00288679	0.00222443	PICALM/TNFRSF10B/F3/ANP32B/ARL6IP5/DLC1/SGTA/SOX7/SMAD3/SENP1/PMAIP1/CASP2/FBXW11/DAB2/SIRT2/SNX33/TRIB1/CLN6/NUPR1/HIP1/XDH/PLK3/MAP3K5/IL1B/TRIB2/NLRP3/MELTF/IL33/TNFRSF10A/CLDN4/FAS/APOE/ECSCR	33
BP	GO:0007050	cell cycle arrest	24/847	234/18866	0.000146081	0.00288679	0.00222443	CCND1/CXCL8/GADD45A/CDKN1A/CNOT11/CNOT9/ABL1/DUSP1/LAMTOR3/DDIAS/SMAD3/CASP2/CDK6/PPM1A/THBS1/SFN/GAS2L1/NOTCH1/E2F7/GATA6/PLK3/ERN1/RPL26/RGCC	24
BP	GO:0043090	amino acid import	9/847	45/18866	0.000146591	0.00288679	0.00222443	ARL6IP5/SLC6A6/SLC36A1/PER2/NTSR1/SLC47A1/SLC16A2/SLC1A3/RGS2	9
BP	GO:0042110	T cell activation	40/847	483/18866	0.00015152	0.00297273	0.00229065	EFNB1/CD44/ZMIZ1/CASP3/ELF4/PNP/ZFP36L2/ABL1/SOX13/NFKBIZ/IL4R/HES1/SMAD3/RARA/IL6/FZD8/RUNX1/SIRPB1/CDK6/IL1A/LFNG/SIRPA/PKNOX1/IL18/GLI2/LIG4/ADA/SH3RF1/IL1B/IL7R/MICB/PELI1/EGR1/NLRP3/IL36B/SOCS1/BCL2/TNFRSF13C/NRARP/HLX	40
BP	GO:0046330	positive regulation of JNK cascade	17/847	138/18866	0.00015284	0.00298749	0.00230203	WNT7A/GADD45A/DKK1/GADD45B/EDN1/FZD8/MAP3K7/HIPK2/TRAF4/SASH1/MAP3K9/TIAM1/MLKL/SH3RF1/ERN1/MAP3K5/IL1B	17
BP	GO:1990778	protein localization to cell periphery	31/847	340/18866	0.000154613	0.00301094	0.0023201	EGFR/PICALM/EPHA2/LAMA5/EHD4/PIP5K1A/EHD1/SLC9A3R2/ANXA2/GORASP2/KRT18/TSPAN14/RAB31/LYPLA1/RAB3B/STX3/TNFRSF1A/RAB11FIP2/S100A10/PPFIA1/DAB2/TSPAN5/RAB8B/MYADM/ANK1/MRAP2/P2RY1/LIN7C/F11R/DCHS1/SORBS1	31
BP	GO:0010623	programmed cell death involved in cell development	5/847	13/18866	0.000171584	0.00328417	0.00253063	KITLG/CASP2/IL1A/IL1B/BCL2	5
BP	GO:0033089	positive regulation of T cell differentiation in thymus	5/847	13/18866	0.000171584	0.00328417	0.00253063	IL1A/GLI2/ADA/IL1B/IL7R	5
BP	GO:0006977	DNA damage response, signal transduction by p53 class mediator resulting in cell cycle arrest	10/847	56/18866	0.000171754	0.00328417	0.00253063	GADD45A/CDKN1A/CNOT11/CNOT9/CASP2/SFN/E2F7/PLK3/RPL26/RGCC	10
BP	GO:0060688	regulation of morphogenesis of a branching structure	10/847	56/18866	0.000171754	0.00328417	0.00253063	RTN4/VEGFA/HNF1B/LHX1/SFRP1/ABL1/PGF/SIX4/SOX9/PDGFA	10
BP	GO:0007093	mitotic cell cycle checkpoint	19/847	166/18866	0.000171766	0.00328417	0.00253063	CCND1/TRIP13/GADD45A/CDKN1A/CNOT11/CNOT9/DUSP1/WEE1/CASP2/MDC1/NABP2/CLSPN/RPA2/SFN/E2F7/BLM/PLK3/RPL26/RGCC	19
CC	GO:0005912	adherens junction	20/879	166/19559	5.8e-05	0.00333127	0.00309964	NDRG1/VEGFA/VCL/ANXA2/KRT18/CDC42EP4/CCDC85B/EFNA5/PAK4/PLPP3/JAG1/NOTCH1/LIN7C/CDC42EP1/MPP4/JCAD/DCHS1/SORBS1/ARHGAP24/SHROOM4	20
BP	GO:1902905	positive regulation of supramolecular fiber organization	22/847	208/18866	0.000175173	0.00333521	0.00256996	PXN/COLGALT1/SLAIN2/CYFIP1/SFRP1/ABL1/ID1/KIRREL1/CFL2/RAPGEF3/PSRC1/CDC42EP4/SMAD3/EDN1/CDC42EP3/S100A10/WASF3/NAV3/FCHSD2/CDC42EP1/APOE/RGCC	22
BP	GO:0000288	nuclear-transcribed mRNA catabolic process, deadenylation-dependent decay	12/847	78/18866	0.000175704	0.00333521	0.00256996	DCP1A/ZFP36L2/CNOT11/TOB1/CNOT9/TNRC6A/AGO2/EXOSC6/NOCT/ZFP36/NANOS1/LSM1	12
BP	GO:0046578	regulation of Ras protein signal transduction	21/847	194/18866	0.000176725	0.00334251	0.00257559	CSF1/SPRY4/DLC1/ABL1/HEG1/ARHGEF2/IQSEC1/KITLG/SPRY2/ADGRG1/EPS8/NOTCH1/PRAG1/F11R/GPR17/SPRY1/APOE/ARHGAP24/CADM4/EPS8L3/ARHGDIB	21
BP	GO:0002726	positive regulation of T cell cytokine production	6/847	20/18866	0.000181368	0.00339372	0.00261505	IL6/MAP3K7/IL1R1/IL18/IL1B/NLRP3	6
BP	GO:0032495	response to muramyl dipeptide	6/847	20/18866	0.000181368	0.00339372	0.00261505	VIM/ARHGEF2/JAG1/NOTCH1/TNFAIP3/INAVA	6
BP	GO:1900151	regulation of nuclear-transcribed mRNA catabolic process, deadenylation-dependent decay	6/847	20/18866	0.000181368	0.00339372	0.00261505	ZFP36L2/TOB1/TNRC6A/AGO2/ZFP36/NANOS1	6
BP	GO:0007266	Rho protein signal transduction	17/847	140/18866	0.00018231	0.00339924	0.0026193	DLC1/ABL1/HEG1/CDC42EP4/ARHGEF2/CDC42EP3/ADGRG1/EPS8/PRAG1/CDC42EP1/PLEKHG5/F11R/GPR17/APOE/RHOV/EPS8L3/ARHGDIB	17
BP	GO:0046883	regulation of hormone secretion	26/847	267/18866	0.000183163	0.00340308	0.00262226	EGFR/SLC2A1/NR1D1/GLUD1/KDM5B/SFRP1/RAPGEF3/CLOCK/SPP1/EDN1/IL6/EFNA5/LIF/RAB8B/GLUL/IL11/P2RY1/TIAM1/IRS1/STX1A/SCG5/PER2/IL1B/FOXA2/C1QTNF1/SYT7	26
BP	GO:0062197	cellular response to chemical stress	32/847	360/18866	0.000194094	0.00359348	0.00276897	EGFR/PXN/SLC2A1/ETS1/ERRFI1/ATP13A2/ARL6IP5/CASP3/YBX3/SLC25A24/ABL1/LRRC8C/DHRS2/FZD1/ARHGEF2/IL6/SIRT2/SPHK1/MMP2/SIRPA/TRPC6/GSKIP/TNFAIP3/MAP3K5/FOS/MMP3/MSRA/MAPK13/FAS/BCL2/NME2/PDGFD	32
BP	GO:1903037	regulation of leukocyte cell-cell adhesion	30/847	329/18866	0.000195891	0.00361401	0.0027848	EFNB1/ETS1/CD44/ZMIZ1/CASP3/PNP/SOX13/NFKBIZ/IL4R/HES1/RARA/IL6/RUNX1/SIRPB1/IL1A/SIRPA/IL18/GLI2/ADA/IL1B/IL7R/PELI1/ADTRP/NLRP3/IL36B/SOCS1/TNFRSF13C/NRARP/ITGA4/HLX	30
BP	GO:0001889	liver development	17/847	141/18866	0.00019882	0.00364296	0.0028071	EGFR/CCND1/PKM/HNF1B/ITGA2/HES1/SULF2/SMAD3/RARA/IL6/NOTCH1/E2F7/GATA6/ADA/TNFAIP3/SOX9/HLX	17
BP	GO:0072431	signal transduction involved in mitotic G1 DNA damage checkpoint	10/847	57/18866	0.000200029	0.00364296	0.0028071	GADD45A/CDKN1A/CNOT11/CNOT9/CASP2/SFN/E2F7/PLK3/RPL26/RGCC	10
BP	GO:1902400	intracellular signal transduction involved in G1 DNA damage checkpoint	10/847	57/18866	0.000200029	0.00364296	0.0028071	GADD45A/CDKN1A/CNOT11/CNOT9/CASP2/SFN/E2F7/PLK3/RPL26/RGCC	10
BP	GO:0046879	hormone secretion	29/847	314/18866	0.000200342	0.00364296	0.0028071	EGFR/SLC2A1/NR1D1/GLUD1/HNF1B/KDM5B/SFRP1/RAPGEF3/CLOCK/SPP1/EDN1/RAB11FIP2/IL6/EFNA5/LIF/RAB8B/GLUL/IL11/P2RY1/TIAM1/IRS1/STX1A/SCG5/PER2/IL1B/FOXA2/SLC16A2/C1QTNF1/SYT7	29
BP	GO:0030100	regulation of endocytosis	22/847	210/18866	0.00020099	0.00364296	0.0028071	PICALM/AAK1/VEGFA/PIK3CB/EHD4/RAB5B/DKK1/ANXA2/APPL2/ITGA2/ABL1/RAB31/ZFYVE16/DAB2/SPHK1/SNX33/ITGB3/PROM2/HIP1/SYT7/APOE/DRD4	22
BP	GO:2000116	regulation of cysteine-type endopeptidase activity	24/847	239/18866	0.000201617	0.00364296	0.0028071	VEGFA/TNFRSF10B/F3/CD44/ANP32B/ARL6IP5/SERPINB9/PLAUR/DLC1/SOX7/SMAD3/SENP1/PMAIP1/DNAJB6/CASP2/THBS1/SFN/SH3RF1/HIP1/XDH/MAP3K5/NLRP3/TNFRSF10A/FAS	24
BP	GO:0002040	sprouting angiogenesis	21/847	196/18866	0.000203892	0.00367145	0.00282905	VEGFA/EPHA2/PKM/ABL1/LOXL2/ITGA5/ESM1/MAP3K3/THBS1/GLUL/NOTCH1/FGFBP1/SEMA6A/E2F7/KDR/PGF/JCAD/ADTRP/MMRN2/ACVRL1/NRARP	21
BP	GO:0007411	axon guidance	27/847	284/18866	0.000205771	0.00369265	0.00284539	SEMA4B/VEGFA/EFNB1/PIK3CB/EPHA2/LAMA5/CYFIP1/LHX1/NFIB/RANBP9/PLXNA2/LAMC2/NRP2/LAMA3/EFNA5/SEMA3F/RPS6KA5/NOTCH1/DRAXIN/SEMA6A/GLI2/FLRT3/CHN1/GAB1/CRMP1/UNC5B/ROBO4	27
BP	GO:0030509	BMP signaling pathway	18/847	155/18866	0.000210334	0.00376169	0.00289859	DKK1/TOB1/SFRP1/ABL1/ID1/HES1/FZD1/ZFYVE16/SMAD3/PPM1A/HIPK2/MSX1/NOTCH1/GDF15/EGR1/ACVRL1/RGMB/DLX1	18
BP	GO:0071214	cellular response to abiotic stimulus	30/847	331/18866	0.000217618	0.00385687	0.00297193	EGFR/SLC2A1/GADD45A/TNFRSF10B/ERRFI1/CASP3/CDKN1A/YBX3/SFRP1/ITGA2/LRRC8C/YAP1/SLC38A2/CLOCK/TNFRSF1A/ARHGEF2/CASP2/INTS7/CD40/LIG4/BLM/IL1B/F11R/EGR1/RPL26/TNFRSF10A/SOX9/MAPK13/FAS/MME	30
BP	GO:0104004	cellular response to environmental stimulus	30/847	331/18866	0.000217618	0.00385687	0.00297193	EGFR/SLC2A1/GADD45A/TNFRSF10B/ERRFI1/CASP3/CDKN1A/YBX3/SFRP1/ITGA2/LRRC8C/YAP1/SLC38A2/CLOCK/TNFRSF1A/ARHGEF2/CASP2/INTS7/CD40/LIG4/BLM/IL1B/F11R/EGR1/RPL26/TNFRSF10A/SOX9/MAPK13/FAS/MME	30
BP	GO:0097485	neuron projection guidance	27/847	285/18866	0.000217857	0.00385687	0.00297193	SEMA4B/VEGFA/EFNB1/PIK3CB/EPHA2/LAMA5/CYFIP1/LHX1/NFIB/RANBP9/PLXNA2/LAMC2/NRP2/LAMA3/EFNA5/SEMA3F/RPS6KA5/NOTCH1/DRAXIN/SEMA6A/GLI2/FLRT3/CHN1/GAB1/CRMP1/UNC5B/ROBO4	27
BP	GO:0071347	cellular response to interleukin-1	20/847	183/18866	0.000219677	0.00387605	0.00298671	CXCL8/NR1D1/TAB2/SFRP1/EDN1/IL6/MAP3K7/FBXW11/IL1A/MAP3K3/SIRPA/RPS6KA5/IL1R1/CD40/IL1B/PELI1/PELI2/EGR1/SOX9/MAPK13	20
MF	GO:0050840	extracellular matrix binding	12/886	57/18352	1.41e-05	0.00401076	0.00371206	VEGFA/TINAGL1/ANXA2/ITGA2/SPP1/ADGRG1/THBS1/ITGB3/ITGA6/ADAMTS15/NID1/CTSS	12
BP	GO:0043010	camera-type eye development	30/847	332/18866	0.000229267	0.00402768	0.00310355	VIM/EGFR/VEGFA/COL4A1/WNT7A/EPHA2/LHX1/KDM5B/HIPK1/SMAD3/RARA/BCAR3/CASP2/SPRY2/HIPK2/FOXF2/TMOD1/PKNOX1/JAG1/SPRED3/PITX3/RDH10/GDF11/ACVRL1/ALDH1A3/MFSD2A/SOX9/SPRY1/MYH15/DLX1	30
BP	GO:0003333	amino acid transmembrane transport	13/847	92/18866	0.000229969	0.00402768	0.00310355	ARL6IP5/LRRC8C/SLC25A22/SLC6A6/SLC38A2/LRRC8A/SLC36A1/PER2/NTSR1/SLC47A1/SLC16A2/SLC1A3/RGS2	13
BP	GO:0007249	I-kappaB kinase/NF-kappaB signaling	27/847	286/18866	0.000230569	0.00402768	0.00310355	SLC20A1/NR1D1/TNFRSF10B/TAB2/TRIM8/ABL1/TRIM25/NKIRAS2/TNFRSF1A/MAP3K7/GPRC5B/PPM1A/MAP3K3/TRAF4/TGM2/SIRPA/PER1/CD40/PLEKHG5/TNFAIP3/IL1B/IKBKE/PELI1/APOL3/PELI2/PIM2/INAVA	27
BP	GO:0007566	embryo implantation	10/847	58/18866	0.000232111	0.00404119	0.00311396	VEGFA/STC1/TIMP1/SPP1/AGO2/MMP2/LIF/IL1B/PRLR/ARHGDIB	10
BP	GO:0060441	epithelial tube branching involved in lung morphogenesis	7/847	29/18866	0.000235067	0.00406481	0.00313216	YAP1/SPRY2/RDH10/TNC/SOX9/SPRY1/HHIP	7
BP	GO:0035914	skeletal muscle cell differentiation	11/847	69/18866	0.000235287	0.00406481	0.00313216	FOXN2/MAFF/HIVEP3/BCL9L/NOTCH1/NUPR1/FOS/RBM24/EGR1/SIX4/ATF3	11
BP	GO:0045598	regulation of fat cell differentiation	17/847	143/18866	0.000235787	0.00406481	0.00313216	WWTR1/NR1D1/METRNL/CDS1/ZFP36L2/SFRP1/SOX13/HES1/SMAD3/IL6/CCDC85B/SIRT2/JAG1/NOCT/TRIB2/ZFP36/ZFPM2	17
BP	GO:0008544	epidermis development	39/847	477/18866	0.000236941	0.00407135	0.0031372	EMP1/EGFR/YBX1/TXNIP/EPHA2/ERRFI1/LAMA5/PIP5K1A/CASP3/DKK1/KRT18/FOXQ1/YAP1/LAMB3/HES1/LAMC2/ZBED2/RUNX1/BNC1/MAFF/LAMA3/SEC24B/ETV4/SFN/JAG1/KRT15/NOTCH1/KRT81/GLI2/KRT14/SCEL/ZFP36/FA2H/SNAI1/SOX9/PDGFA/BCL2/NME2/KRT86	39
BP	GO:0045787	positive regulation of cell cycle	34/847	396/18866	0.000239053	0.00409426	0.00315485	EGFR/CCND1/FOSL1/GADD45A/GIPC1/CDKN1A/CNOT11/CNOT9/ABL1/HES1/PSRC1/ADAMTS1/EDN1/RARA/EIF4EBP1/CASP2/CCNYL1/SIRT2/SPHK1/IL1A/LFNG/SFN/RPS6KB1/TGFA/MSX1/SLF1/E2F7/GATA6/NUPR1/PLK3/IL1B/TERT/RPL26/RGCC	34
BP	GO:0000082	G1/S transition of mitotic cell cycle	27/847	287/18866	0.000243935	0.00415744	0.00320353	EGFR/CCND1/SKP2/GADD45A/POLE3/CDKN1A/CNOT11/APPL2/CNOT9/WEE1/ADAMTS1/EIF4EBP1/RCC1/CASP2/CDK6/RPA2/SFN/RPS6KB1/CCNA1/E2F7/PLK3/TERT/PIM2/RPL26/BCL2/RGCC/BCAT1	27
BP	GO:1903055	positive regulation of extracellular matrix organization	6/847	21/18866	0.000244323	0.00415744	0.00320353	COLGALT1/SMAD3/IL6/MELTF/SOX9/RGCC	6
BP	GO:0043370	regulation of CD4-positive, alpha-beta T cell differentiation	9/847	48/18866	0.000245939	0.00417144	0.00321433	NFKBIZ/IL4R/RARA/RUNX1/IL18/SH3RF1/NLRP3/SOCS1/HLX	9
BP	GO:2001233	regulation of apoptotic signaling pathway	35/847	413/18866	0.000249602	0.00421997	0.00325172	G0S2/TNFRSF10B/CD44/PLAUR/YBX3/SFRP1/YAP1/ITPRIP/DDIAS/SMAD3/ARHGEF2/PMAIP1/PLAGL2/CASP2/IL1A/THBS1/SRPX/PPP3R1/SFN/MSX1/SH3RF1/NUPR1/TNFAIP3/ITGA6/IL1B/DEDD2/TERT/SNAI1/RPL26/TNFRSF10A/ATF3/FAS/UNC5B/BCL2/TIMP3	35
MF	GO:0005178	integrin binding	20/886	144/18352	1.99e-05	0.00424443	0.00392833	EGFR/PXN/LAMA5/ITGA2/LAMB1/SPP1/ITGA5/ESM1/LAMA3/PLPP3/THBS1/ITGB3/CD9/S1PR3/KDR/IL1B/F11R/COL16A1/ITGAX/ITGA4	20
BP	GO:0050921	positive regulation of chemotaxis	17/847	144/18866	0.000256414	0.00432123	0.00332975	CXCL8/VEGFA/CSF1/F3/ITGA2/FGF18/STX3/SMAD3/EDN1/IL6/THBS1/IL6R/TIAM1/KDR/PGF/GPSM3/PDGFD	17
BP	GO:0003007	heart morphogenesis	25/847	258/18866	0.000260784	0.00438084	0.00337568	RTN4/VEGFA/ZMIZ1/DLC1/DKK1/SOX17/YAP1/HES1/HEG1/FZD1/ADAMTS1/SMAD3/RARA/NRP2/SEC24B/JAG1/MSX1/NOTCH1/GATA6/SNAI1/ZFPM2/DCHS1/ACVRL1/SOX9/SPRY1	25
CC	GO:0032587	ruffle membrane	14/879	95/19559	8.53e-05	0.00440898	0.00410242	EPHA2/SPRY4/PIP5K1A/DLC1/APPL2/MTMR6/ITGA5/ARHGEF2/SPRY2/ITGB3/EPS8/TIAM1/JCAD/EPS8L3	14
BP	GO:0007519	skeletal muscle tissue development	18/847	158/18866	0.000267312	0.00445182	0.00343037	YBX3/CAV2/CFL2/FOXN2/MAFF/HIVEP3/BCL9L/NOTCH1/NUPR1/FOS/RBM24/TLL2/EGR1/SIX4/ATF3/MYH15/BCL2/HLX	18
BP	GO:0072413	signal transduction involved in mitotic cell cycle checkpoint	10/847	59/18866	0.000268396	0.00445182	0.00343037	GADD45A/CDKN1A/CNOT11/CNOT9/CASP2/SFN/E2F7/PLK3/RPL26/RGCC	10
BP	GO:1902402	signal transduction involved in mitotic DNA damage checkpoint	10/847	59/18866	0.000268396	0.00445182	0.00343037	GADD45A/CDKN1A/CNOT11/CNOT9/CASP2/SFN/E2F7/PLK3/RPL26/RGCC	10
BP	GO:1902403	signal transduction involved in mitotic DNA integrity checkpoint	10/847	59/18866	0.000268396	0.00445182	0.00343037	GADD45A/CDKN1A/CNOT11/CNOT9/CASP2/SFN/E2F7/PLK3/RPL26/RGCC	10
BP	GO:0050920	regulation of chemotaxis	23/847	229/18866	0.000270605	0.00447435	0.00344773	CXCL8/SEMA4B/VEGFA/CSF1/F3/ITGA2/FGF18/DUSP1/STX3/SMAD3/EDN1/IL6/THBS1/ANGPT2/SEMA3F/NOTCH1/SEMA6A/IL6R/TIAM1/KDR/PGF/GPSM3/PDGFD	23
BP	GO:0033002	muscle cell proliferation	24/847	244/18866	0.000275081	0.0045341	0.00349378	EGFR/SKP2/CDKN1A/ITGA2/YAP1/HBEGF/ADAMTS1/EDN1/IL6/MMP2/THBS1/TRIB1/TGM2/NOTCH1/IL18/IL6R/GATA6/TNFAIP3/ERN1/MAP3K5/TERT/ZFPM2/HPGD/PDGFD	24
BP	GO:0046632	alpha-beta T cell differentiation	14/847	106/18866	0.000276156	0.0045376	0.00349647	PNP/ABL1/NFKBIZ/IL4R/RARA/IL6/RUNX1/IL18/ADA/SH3RF1/NLRP3/SOCS1/BCL2/HLX	14
BP	GO:0033135	regulation of peptidyl-serine phosphorylation	17/847	145/18866	0.000278591	0.00456333	0.0035163	EGFR/VEGFA/GADD45A/CD44/DKK1/CAPRIN2/CNOT9/RAPGEF3/BCAR3/IL6/SPRY2/LIF/IL11/ARAF/INPP5F/SH2D3A/BCL2	17
BP	GO:0010595	positive regulation of endothelial cell migration	16/847	132/18866	0.000285095	0.00465537	0.00358722	VEGFA/WNT7A/ETS1/ABL1/FGF18/EDN1/NRP2/MAP3K3/PLPP3/THBS1/ITGB3/SASH1/FGFBP1/CD40/KDR/JCAD	16
BP	GO:0010001	glial cell differentiation	23/847	230/18866	0.000288237	0.00467763	0.00360437	VIM/EGFR/NDRG1/NR1D1/ABL1/NFIB/SOX13/HES1/IL6/WASF3/SIRT2/CDK6/LIF/CD9/NOTCH1/SH3TC2/SLC45A3/IL1B/GPR17/FA2H/SOX9/ZNF488/DLX1	23
BP	GO:0098657	import into cell	23/847	230/18866	0.000288237	0.00467763	0.00360437	SLC2A1/SLC39A8/ARL6IP5/SLC6A6/RAB3B/THBS1/ITGB3/SLC11A2/RPS6KB1/GLUL/SLC36A1/PER2/NTSR1/KCNK5/SLC47A1/SLC16A2/SLC12A3/SLC1A3/ACSL5/SLC29A4/DRD4/ITGA4/RGS2	23
BP	GO:0007409	axonogenesis	39/847	482/18866	0.000292272	0.00472626	0.00364184	PICALM/RTN4/SEMA4B/VEGFA/WNT7A/EFNB1/PIK3CB/EPHA2/LAMA5/CYFIP1/LHX1/VCL/ABL1/NFIB/RANBP9/PLXNA2/LAMC2/SPP1/NRP2/LAMA3/EFNA5/RAPH1/SEMA3F/RPS6KA5/NOTCH1/DRAXIN/SEMA6A/GLI2/TIAM1/FLRT3/CHN1/GAB1/LPAR3/CRMP1/UNC5B/ROBO4/APOE/BCL2/ITGA4	39
BP	GO:0034110	regulation of homotypic cell-cell adhesion	7/847	30/18866	0.000294829	0.00472626	0.00364184	SH2B3/UBASH3B/PLAUR/ZNF703/CD9/F11R/C1QTNF1	7
BP	GO:0043372	positive regulation of CD4-positive, alpha-beta T cell differentiation	7/847	30/18866	0.000294829	0.00472626	0.00364184	NFKBIZ/IL4R/RARA/IL18/NLRP3/SOCS1/HLX	7
BP	GO:0071711	basement membrane organization	7/847	30/18866	0.000294829	0.00472626	0.00364184	COL4A1/CAV2/LAMB1/LAMB3/PXDN/NID1/CTSS	7
BP	GO:0033627	cell adhesion mediated by integrin	11/847	71/18866	0.000304483	0.00486618	0.00374966	PLAU/EPHA2/ITGA2/ITGA5/LIF/PLPP3/LPXN/ITGB3/ADA/COL16A1/ITGA4	11
BP	GO:0001649	osteoblast differentiation	23/847	231/18866	0.000306872	0.0048895	0.00376763	WWTR1/RRAS2/EPHA2/TOB1/SFRP1/ID1/FAM20C/FZD1/SMAD3/SPP1/IL6/CDK6/TWIST2/JUNB/JAG1/NOTCH1/BCAP29/GLI2/IL6R/NOCT/TNC/SNAI1/SOX9	23
BP	GO:0090101	negative regulation of transmembrane receptor protein serine/threonine kinase signaling pathway	16/847	133/18866	0.00031087	0.00493822	0.00380517	DKK1/CAV2/TOB1/SFRP1/ABL1/FZD1/CHST11/SMAD3/SPRY2/PPM1A/HIPK2/BCL9L/NOTCH1/SPRED3/SPRY1/DLX1	16
BP	GO:0048145	regulation of fibroblast proliferation	12/847	83/18866	0.00031921	0.00505545	0.0038955	EGFR/ZMIZ1/CDKN1A/ANXA2/SFRP1/BMI1/CDK6/SPHK1/LIG4/NUPR1/PDGFA/PDGFD	12
BP	GO:0035970	peptidyl-threonine dephosphorylation	6/847	22/18866	0.000323263	0.00508896	0.00392133	DUSP4/DUSP1/DUSP6/PPM1A/DUSP5/DUSP7	6
BP	GO:0045624	positive regulation of T-helper cell differentiation	6/847	22/18866	0.000323263	0.00508896	0.00392133	NFKBIZ/IL4R/RARA/IL18/NLRP3/HLX	6
CC	GO:0043256	laminin complex	5/879	12/19559	0.000110203	0.00517953	0.00481939	LAMA5/LAMB1/LAMB3/LAMC2/LAMA3	5
BP	GO:0003002	regionalization	31/847	355/18866	0.00033089	0.00519349	0.00400187	WNT7A/HNF1B/LHX1/DKK1/HIPK1/SFRP1/SOX17/PLXNA2/HES1/HOXB2/SMAD3/EDN1/NRP2/BMI1/LFNG/HIPK2/ADGRG1/SEMA3F/MSX1/NOTCH1/GLI2/HES2/FOXA2/SNAI1/GDF11/ACVRL1/SPRY1/DLX1/NRARP/PKD1L1/HHIP	31
BP	GO:0007229	integrin-mediated signaling pathway	14/847	108/18866	0.000336083	0.00522849	0.00402884	TIMP1/LAMA5/ITGA2/ABL1/ADAMTS1/ITGA5/LAMA3/PLPP3/ITGB3/ITGA6/COL16A1/ITGAX/NME2/ITGA4	14
BP	GO:0043534	blood vessel endothelial cell migration	20/847	189/18866	0.000337189	0.00522849	0.00402884	VEGFA/ETS1/EPHA2/GADD45A/ABL1/ID1/FGF18/MAP3K3/THBS1/ANGPT2/NOTCH1/FGFBP1/CD40/KDR/JCAD/ADTRP/MMRN2/ACVRL1/APOE/RGCC	20
BP	GO:0031570	DNA integrity checkpoint	18/847	161/18866	0.000337286	0.00522849	0.00402884	CCND1/GADD45A/CDKN1A/CNOT11/CNOT9/CLOCK/CASP2/MDC1/CLSPN/RPA2/SFN/INTS7/DNA2/E2F7/BLM/PLK3/RPL26/RGCC	18
BP	GO:0043280	positive regulation of cysteine-type endopeptidase activity involved in apoptotic process	16/847	134/18866	0.000338632	0.00522849	0.00402884	TNFRSF10B/F3/ANP32B/ARL6IP5/DLC1/SOX7/SMAD3/SENP1/PMAIP1/CASP2/HIP1/XDH/MAP3K5/NLRP3/TNFRSF10A/FAS	16
BP	GO:0046850	regulation of bone remodeling	9/847	50/18866	0.000339086	0.00522849	0.00402884	EGFR/UBASH3B/SIGLEC15/SFRP1/SPP1/IL6/ITGB3/TNFAIP3/SYT7	9
BP	GO:0048546	digestive tract morphogenesis	9/847	50/18866	0.000339086	0.00522849	0.00402884	EGFR/HNF1B/SFRP1/SOX17/SMAD3/NOTCH1/GLI2/BCL2/HLX	9
BP	GO:0030279	negative regulation of ossification	12/847	84/18866	0.00035747	0.00547982	0.0042225	DKK1/TOB1/SFRP1/ID1/SMAD3/CDK6/KREMEN1/TWIST2/NOTCH1/NOCT/SOX9/BCL2	12
BP	GO:0048144	fibroblast proliferation	12/847	84/18866	0.00035747	0.00547982	0.0042225	EGFR/ZMIZ1/CDKN1A/ANXA2/SFRP1/BMI1/CDK6/SPHK1/LIG4/NUPR1/PDGFA/PDGFD	12
BP	GO:0000075	cell cycle checkpoint	22/847	219/18866	0.000363343	0.00554771	0.00427482	CCND1/TRIP13/GADD45A/CDKN1A/CNOT11/CNOT9/DUSP1/WEE1/CLOCK/CASP2/MDC1/NABP2/CLSPN/RPA2/SFN/INTS7/DNA2/E2F7/BLM/PLK3/RPL26/RGCC	22
BP	GO:1902903	regulation of supramolecular fiber organization	32/847	373/18866	0.000365229	0.00554771	0.00427482	PXN/COLGALT1/SLAIN2/CYFIP1/DLC1/SFRP1/ABL1/ID1/KIRREL1/CFL2/RAPGEF3/PSRC1/CDC42EP4/SMAD3/EDN1/ARHGEF2/CDC42EP3/S100A10/PPFIA1/PLEKHG2/HDGFL3/WASF3/TMOD1/MYADM/EPS8/NAV3/FCHSD2/CDC42EP1/F11R/CORO2B/APOE/RGCC	32
BP	GO:0002828	regulation of type 2 immune response	7/847	31/18866	0.000366201	0.00554771	0.00427482	IL4R/RARA/IL6/IL18/NLRP3/IL33/HLX	7
BP	GO:0018105	peptidyl-serine phosphorylation	28/847	310/18866	0.000368263	0.00554771	0.00427482	EGFR/VEGFA/GADD45A/CD44/DKK1/CAPRIN2/HIPK1/CNOT9/RAPGEF3/MKNK1/BCAR3/IL6/SPRY2/STK32C/HIPK2/LIF/CLSPN/RPS6KB1/RPS6KA5/IL11/ARAF/INPP5F/ERN1/IKBKE/MAST4/MAPK13/SH2D3A/BCL2	28
BP	GO:0033138	positive regulation of peptidyl-serine phosphorylation	14/847	109/18866	0.000370002	0.00554771	0.00427482	EGFR/VEGFA/CD44/CAPRIN2/CNOT9/RAPGEF3/BCAR3/IL6/SPRY2/LIF/IL11/ARAF/SH2D3A/BCL2	14
BP	GO:0034111	negative regulation of homotypic cell-cell adhesion	5/847	15/18866	0.000371395	0.00554771	0.00427482	SH2B3/UBASH3B/ZNF703/CD9/C1QTNF1	5
BP	GO:0043517	positive regulation of DNA damage response, signal transduction by p53 class mediator	5/847	15/18866	0.000371395	0.00554771	0.00427482	PMAIP1/MSX1/SPRED3/RPL26/HIC1	5
BP	GO:0045064	T-helper 2 cell differentiation	5/847	15/18866	0.000371395	0.00554771	0.00427482	IL4R/RARA/IL18/NLRP3/HLX	5
BP	GO:1902043	positive regulation of extrinsic apoptotic signaling pathway via death domain receptors	5/847	15/18866	0.000371395	0.00554771	0.00427482	SFRP1/PMAIP1/THBS1/ATF3/TIMP3	5
BP	GO:0010811	positive regulation of cell-substrate adhesion	15/847	122/18866	0.000374292	0.00557514	0.00429595	VEGFA/CSF1/SFRP1/ABL1/SMAD3/ITGA5/S100A10/CDK6/MYADM/UNC13D/KDR/ITGA6/NID1/COL16A1/ABI3BP	15
BP	GO:0060828	regulation of canonical Wnt signaling pathway	27/847	295/18866	0.000378076	0.00561561	0.00432713	WWTR1/EGFR/DKK1/SOX7/CAPRIN2/SFRP1/SOX17/YAP1/SULF2/ZBED2/FZD1/SMAD3/GPRC5B/DAB2/IGFBP1/PPM1A/KREMEN1/ZNF703/NOTCH1/DRAXIN/GSKIP/SCEL/EGR1/IGFBP4/SOX9/APOE/NRARP	27
BP	GO:0031667	response to nutrient levels	38/847	473/18866	0.0003995	0.00588451	0.00453434	EGFR/CCND1/SLC2A1/STC1/PKM/CDKN1A/APPL2/SFRP1/ITGA2/TNRC6A/TRIM25/SLC38A2/SPP1/RARA/EIF4EBP1/PMAIP1/SIRT2/KLF10/GAS2L1/RPS6KB1/GLUL/RMI1/UPP1/CD40/ARSB/ADA/SESN1/GDF15/MAP3K5/FOXA2/ZFP36/TNC/ATF3/MFSD2A/BMT2/FAS/APOE/BCL2	38
BP	GO:0006970	response to osmotic stress	12/847	85/18866	0.000399538	0.00588451	0.00453434	EGFR/SLC2A1/ERRFI1/CASP3/YBX3/ITGA2/LRRC8C/ARHGEF2/LRRC8A/PLK3/KCNMA1/MAPK13	12
BP	GO:0110110	positive regulation of animal organ morphogenesis	12/847	85/18866	0.000399538	0.00588451	0.00453434	VEGFA/CSF1/LHX1/DKK1/EDN1/LIF/JAG1/NOTCH1/TNFAIP3/SIX4/SOX9/SPRY1	12
BP	GO:0072215	regulation of metanephros development	6/847	23/18866	0.000420861	0.00618125	0.00476299	WWTR1/HNF1B/YAP1/LIF/EGR1/PDGFA	6
BP	GO:0043535	regulation of blood vessel endothelial cell migration	18/847	164/18866	0.00042264	0.00619009	0.00476981	VEGFA/ETS1/EPHA2/GADD45A/ABL1/FGF18/MAP3K3/THBS1/ANGPT2/NOTCH1/FGFBP1/CD40/KDR/JCAD/MMRN2/ACVRL1/APOE/RGCC	18
BP	GO:0001776	leukocyte homeostasis	12/847	86/18866	0.00044571	0.00649181	0.0050023	SH2B3/PIK3CB/CASP3/ABL1/IL6/PMAIP1/KITLG/ADA/TNFAIP3/FAS/BCL2/TNFRSF13C	12
BP	GO:0035023	regulation of Rho protein signal transduction	12/847	86/18866	0.00044571	0.00649181	0.0050023	DLC1/ABL1/HEG1/ARHGEF2/ADGRG1/EPS8/PRAG1/F11R/GPR17/APOE/EPS8L3/ARHGDIB	12
BP	GO:0000077	DNA damage checkpoint	17/847	151/18866	0.000449879	0.00651643	0.00502126	CCND1/GADD45A/CDKN1A/CNOT11/CNOT9/CLOCK/CASP2/MDC1/CLSPN/RPA2/SFN/INTS7/E2F7/BLM/PLK3/RPL26/RGCC	17
BP	GO:1903825	organic acid transmembrane transport	17/847	151/18866	0.000449879	0.00651643	0.00502126	SLC2A1/ARL6IP5/LRRC8C/SLC25A22/SLC6A6/SLC38A2/LRRC8A/THBS1/SLC36A1/PER2/NTSR1/SLC47A1/SLC16A2/SLC1A3/ACSL5/SLC29A4/RGS2	17
BP	GO:0030514	negative regulation of BMP signaling pathway	9/847	52/18866	0.000459581	0.00663867	0.00511546	DKK1/TOB1/SFRP1/ABL1/FZD1/PPM1A/HIPK2/NOTCH1/DLX1	9
BP	GO:0046635	positive regulation of alpha-beta T cell activation	10/847	63/18866	0.000464459	0.00669075	0.00515559	PNP/NFKBIZ/IL4R/RARA/RUNX1/IL18/ADA/NLRP3/SOCS1/HLX	10
BP	GO:0031668	cellular response to extracellular stimulus	24/847	253/18866	0.000468197	0.00672618	0.00518289	FOSL1/SKP2/SLC2A1/CDKN1A/SFRP1/TNRC6A/SLC38A2/PMAIP1/KLF10/GAS2L1/GLUL/UPP1/SESN1/ITGA6/MAP3K5/FOS/FOXA2/TNC/ATF3/MFSD2A/BMT2/FAS/BCL2/ITGA4	24
BP	GO:0001504	neurotransmitter uptake	8/847	42/18866	0.000484323	0.00693889	0.00534679	ARL6IP5/RAB3B/ITGB3/GLUL/PER2/SLC1A3/SLC29A4/DRD4	8
BP	GO:0030858	positive regulation of epithelial cell differentiation	11/847	75/18866	0.000494969	0.00703391	0.00542002	LHX1/ZBED2/ETV4/LIF/SFN/NOTCH1/BTG1/F11R/ACVRL1/SOX9/NME2	11
BP	GO:0043627	response to estrogen	11/847	75/18866	0.000494969	0.00703391	0.00542002	CCND1/WNT7A/SERPINB9/SFRP1/IL4R/TRIM25/RARA/GATA6/ARSB/SFR1/CITED4	11
BP	GO:0072088	nephron epithelium morphogenesis	11/847	75/18866	0.000494969	0.00703391	0.00542002	VEGFA/LAMA5/HNF1B/LHX1/HES1/LIF/PGF/SIX4/DCHS1/SOX9/BCL2	11
BP	GO:0002822	regulation of adaptive immune response based on somatic recombination of immune receptors built from immunoglobulin superfamily domains	17/847	153/18866	0.00052426	0.00743008	0.00572529	NFKBIZ/IL4R/IL6/MAP3K7/EXOSC6/IL1R1/IL18/CD40/ADA/TNFAIP3/IL1B/PAXIP1/IL7R/NLRP3/IL33/TNFRSF13C/HLX	17
BP	GO:2000134	negative regulation of G1/S transition of mitotic cell cycle	15/847	126/18866	0.000529973	0.00745738	0.00574632	CCND1/GADD45A/CDKN1A/CNOT11/CNOT9/WEE1/CASP2/CDK6/RPA2/SFN/E2F7/PLK3/RPL26/BCL2/RGCC	15
BP	GO:0018209	peptidyl-serine modification	29/847	333/18866	0.000530924	0.00745738	0.00574632	EGFR/VEGFA/GADD45A/GALNT1/CD44/DKK1/CAPRIN2/HIPK1/CNOT9/RAPGEF3/MKNK1/BCAR3/IL6/SPRY2/STK32C/HIPK2/LIF/CLSPN/RPS6KB1/RPS6KA5/IL11/ARAF/INPP5F/ERN1/IKBKE/MAST4/MAPK13/SH2D3A/BCL2	29
BP	GO:0045599	negative regulation of fat cell differentiation	9/847	53/18866	0.000531859	0.00745738	0.00574632	WWTR1/ZFP36L2/SMAD3/IL6/CCDC85B/SIRT2/JAG1/TRIB2/ZFPM2	9
BP	GO:0045668	negative regulation of osteoblast differentiation	9/847	53/18866	0.000531859	0.00745738	0.00574632	TOB1/SFRP1/ID1/SMAD3/CDK6/TWIST2/NOTCH1/NOCT/SOX9	9
BP	GO:0048017	inositol lipid-mediated signaling	20/847	196/18866	0.000540557	0.00755917	0.00582476	EGFR/PIK3CB/PIP4K2A/PIP5K1A/IER3/EDN1/SIRT2/RPS6KB1/PEAR1/INPP5F/IL18/IRS1/KDR/GAB1/SOX9/TNFAIP8L3/MUC5AC/UNC5B/PDGFA/PDGFD	20
BP	GO:0046627	negative regulation of insulin receptor signaling pathway	7/847	33/18866	0.000550181	0.00767334	0.00591273	TNS2/RPS6KB1/SOCS3/IRS1/IL1B/GRB14/SOCS1	7
BP	GO:0070555	response to interleukin-1	21/847	211/18866	0.000553685	0.00770179	0.00593465	CXCL8/NR1D1/ETS1/TAB2/SFRP1/EDN1/IL6/MAP3K7/FBXW11/IL1A/MAP3K3/SIRPA/RPS6KA5/IL1R1/CD40/IL1B/PELI1/PELI2/EGR1/SOX9/MAPK13	21
BP	GO:0060538	skeletal muscle organ development	18/847	168/18866	0.000565102	0.00780087	0.006011	YBX3/CAV2/CFL2/FOXN2/MAFF/HIVEP3/BCL9L/NOTCH1/NUPR1/FOS/RBM24/TLL2/EGR1/SIX4/ATF3/MYH15/BCL2/HLX	18
BP	GO:0002262	myeloid cell homeostasis	17/847	154/18866	0.000565259	0.00780087	0.006011	SH2B3/VEGFA/ETS1/PIK3CB/CASP3/SENP1/IL6/KITLG/CDK6/HIPK2/LYAR/SLC11A2/PKNOX1/TRIM58/FAM210B/RPS17/ZFP36	17
BP	GO:0010977	negative regulation of neuron projection development	17/847	154/18866	0.000565259	0.00780087	0.006011	VIM/RTN4/SEMA4B/DKK1/ID1/ASAP1/DPYSL3/SPP1/KREMEN1/SEMA3F/TRPC6/INPP5F/DRAXIN/SEMA6A/PRAG1/CRMP1/APOE	17
BP	GO:0150077	regulation of neuroinflammatory response	8/847	43/18866	0.000571918	0.0078721	0.00606589	NR1D1/IL6/SPHK1/IL18/NUPR1/IL1B/MMP3/IL33	8
BP	GO:0032535	regulation of cellular component size	32/847	383/18866	0.00057716	0.00792352	0.00610551	PICALM/RTN4/SEMA4B/VEGFA/WNT7A/CYFIP1/ATP13A2/ABL1/KIRREL1/CFL2/RAB3B/CDC42EP4/SPP1/EDN1/CDC42EP3/LRRC8A/PLEKHG2/WASF3/EFNA5/TMOD1/MYADM/SEMA3F/EPS8/DRAXIN/SEMA6A/FCHSD2/CDC42EP1/KCNMA1/IL7R/LPAR3/SLC12A3/APOE	32
MF	GO:0008330	protein tyrosine/threonine phosphatase activity	5/886	10/18352	5.33e-05	0.00800639	0.00741012	DUSP4/DUSP1/DUSP6/DUSP5/DUSP7	5
MF	GO:0004860	protein kinase inhibitor activity	12/886	65/18352	5.63e-05	0.00800639	0.00741012	CASP3/CDKN1A/ITPRIP/SPRY2/SFN/TRIB1/SOCS3/GSKIP/PKIA/CAMK2N1/TRIB2/SOCS1	12
BP	GO:0002685	regulation of leukocyte migration	21/847	212/18866	0.000589262	0.0080686	0.0062173	CXCL8/VEGFA/CSF1/ITGA2/DUSP1/EDN1/IL6/KITLG/PLVAP/THBS1/CD9/IL1R1/LRCH1/IL6R/ADA/PGF/ADTRP/IL33/GPSM3/ITGA4/PDGFD	21
BP	GO:0030177	positive regulation of Wnt signaling pathway	19/847	183/18866	0.000595169	0.00810724	0.00624708	EGFR/DKK1/CAPRIN2/SFRP1/ABL1/YAP1/SULF2/ZBED2/SMAD3/DEPDC1B/GPRC5B/DAB2/PPM1A/ZRANB1/GSKIP/TNFAIP3/SCEL/TERT/NRARP	19
BP	GO:2001235	positive regulation of apoptotic signaling pathway	19/847	183/18866	0.000595169	0.00810724	0.00624708	G0S2/PLAUR/SFRP1/SMAD3/PMAIP1/PLAGL2/CASP2/THBS1/SRPX/PPP3R1/SFN/MSX1/NUPR1/DEDD2/RPL26/ATF3/FAS/BCL2/TIMP3	19
BP	GO:0045604	regulation of epidermal cell differentiation	10/847	65/18866	0.000600094	0.0081322	0.00626631	ERRFI1/HES1/ZBED2/RUNX1/MAFF/ETV4/SFN/NOTCH1/ZFP36/NME2	10
BP	GO:0060675	ureteric bud morphogenesis	10/847	65/18866	0.000600094	0.0081322	0.00626631	VEGFA/LAMA5/HNF1B/LHX1/HES1/PGF/SIX4/DCHS1/SOX9/BCL2	10
BP	GO:0001654	eye development	32/847	384/18866	0.000603393	0.00815589	0.00628456	VIM/EGFR/VEGFA/COL4A1/WNT7A/EPHA2/LHX1/KDM5B/SIPA1L3/HIPK1/SMAD3/RARA/BCAR3/CASP2/SPRY2/HIPK2/FOXF2/TMOD1/PKNOX1/JAG1/SPRED3/PITX3/RDH10/GDF11/ACVRL1/ALDH1A3/MFSD2A/SOX9/SPRY1/MYH15/DLX1/BCL2	32
BP	GO:0061333	renal tubule morphogenesis	11/847	77/18866	0.000622473	0.00837076	0.00645013	VEGFA/COL4A1/LAMA5/HNF1B/LHX1/HES1/PGF/SIX4/DCHS1/SOX9/BCL2	11
BP	GO:0072028	nephron morphogenesis	11/847	77/18866	0.000622473	0.00837076	0.00645013	VEGFA/LAMA5/HNF1B/LHX1/HES1/LIF/PGF/SIX4/DCHS1/SOX9/BCL2	11
BP	GO:0000187	activation of MAPK activity	17/847	156/18866	0.000655574	0.00879339	0.00677579	PIK3CB/TAB2/MAP3K7/DUSP6/THBS1/TGFA/MAP3K9/DUSP5/DUSP7/MLKL/ERN1/GDF15/MAP3K5/IL1B/INAVA/LPAR3/DRD4	17
BP	GO:0042908	xenobiotic transport	7/847	34/18866	0.00066628	0.00889163	0.00685149	SLC2A1/LRRC8C/SLC6A6/LRRC8A/SLC36A1/SLC47A1/SLC29A4	7
BP	GO:0043516	regulation of DNA damage response, signal transduction by p53 class mediator	7/847	34/18866	0.00066628	0.00889163	0.00685149	CD44/PMAIP1/MSX1/SPRED3/SNAI1/RPL26/HIC1	7
BP	GO:0042058	regulation of epidermal growth factor receptor signaling pathway	12/847	90/18866	0.000677957	0.0089832	0.00692205	EGFR/ERRFI1/GPRC5A/PLAUR/RNF126/CNOT9/HBEGF/SPRY2/AFAP1L2/TGFA/HIP1/SPRY1	12
BP	GO:0072171	mesonephric tubule morphogenesis	10/847	66/18866	0.00067929	0.0089832	0.00692205	VEGFA/LAMA5/HNF1B/LHX1/HES1/PGF/SIX4/DCHS1/SOX9/BCL2	10
BP	GO:2000045	regulation of G1/S transition of mitotic cell cycle	19/847	185/18866	0.000680263	0.0089832	0.00692205	EGFR/CCND1/GADD45A/CDKN1A/CNOT11/APPL2/CNOT9/WEE1/ADAMTS1/CASP2/CDK6/RPA2/SFN/E2F7/PLK3/TERT/RPL26/BCL2/RGCC	19
BP	GO:0002327	immature B cell differentiation	4/847	10/18866	0.000681685	0.0089832	0.00692205	ABL1/LRRC8A/IRF2BP2/ATP11C	4
BP	GO:1903431	positive regulation of cell maturation	4/847	10/18866	0.000681685	0.0089832	0.00692205	BNC1/SIRT2/TRIM58/BCL2	4
BP	GO:0060395	SMAD protein signal transduction	11/847	78/18866	0.000695824	0.0091466	0.00704796	VIM/WWTR1/ZMIZ1/TOB1/RBPMS/SMAD3/DAB2/HIPK2/GDF15/FOS/GDF11	11
BP	GO:0001954	positive regulation of cell-matrix adhesion	9/847	55/18866	0.000704424	0.00923656	0.00711728	VEGFA/CSF1/SFRP1/ABL1/SMAD3/S100A10/CDK6/KDR/COL16A1	9
BP	GO:0051580	regulation of neurotransmitter uptake	5/847	17/18866	0.000710051	0.00926413	0.00713853	ARL6IP5/RAB3B/ITGB3/PER2/DRD4	5
BP	GO:0071850	mitotic cell cycle arrest	5/847	17/18866	0.000710051	0.00926413	0.00713853	GADD45A/CDKN1A/DUSP1/DDIAS/RGCC	5
BP	GO:0150063	visual system development	32/847	388/18866	0.000719133	0.00935941	0.00721194	VIM/EGFR/VEGFA/COL4A1/WNT7A/EPHA2/LHX1/KDM5B/SIPA1L3/HIPK1/SMAD3/RARA/BCAR3/CASP2/SPRY2/HIPK2/FOXF2/TMOD1/PKNOX1/JAG1/SPRED3/PITX3/RDH10/GDF11/ACVRL1/ALDH1A3/MFSD2A/SOX9/SPRY1/MYH15/DLX1/BCL2	32
BP	GO:0050867	positive regulation of cell activation	34/847	421/18866	0.000721386	0.00936554	0.00721667	EFNB1/ZMIZ1/CDKN1A/PNP/SOX13/NFKBIZ/IL4R/HES1/RARA/IL6/RUNX1/SIRPB1/IL1A/THBS1/EXOSC6/SIRPA/IL18/GLI2/CD40/ATP11C/ADA/IL1B/PAXIP1/F11R/IL7R/PELI1/NLRP3/IL33/IL36B/SOCS1/BCL2/TNFRSF13C/HAVCR1/HLX	34
BP	GO:0002237	response to molecule of bacterial origin	30/847	356/18866	0.000736546	0.00953881	0.00735018	VIM/CXCL8/NR1D1/CASP3/CXCL1/TAB2/ABL1/EDN1/RARA/IL6/SIRT2/IL1A/TRIB1/SIRPA/NOTCH1/SASH1/IL18/CD40/TNFAIP3/NOCT/IL1B/FOS/PELI1/ZFP36/INAVA/NLRP3/CXCL2/IL36B/HPGD/PF4V1	30
BP	GO:0010212	response to ionizing radiation	16/847	144/18866	0.000756042	0.00976724	0.0075262	CCND1/GADD45A/CASP3/CDKN1A/SFRP1/YAP1/CLOCK/NABP2/INTS7/LIG4/KRT14/BLM/PAXIP1/EGR1/RPL26/BCL2	16
BP	GO:0002696	positive regulation of leukocyte activation	33/847	406/18866	0.000768967	0.00988757	0.00761892	EFNB1/ZMIZ1/CDKN1A/PNP/SOX13/NFKBIZ/IL4R/HES1/RARA/IL6/RUNX1/SIRPB1/IL1A/THBS1/EXOSC6/SIRPA/IL18/GLI2/CD40/ATP11C/ADA/IL1B/PAXIP1/IL7R/PELI1/NLRP3/IL33/IL36B/SOCS1/BCL2/TNFRSF13C/HAVCR1/HLX	33
BP	GO:0051251	positive regulation of lymphocyte activation	30/847	357/18866	0.000770676	0.00988757	0.00761892	EFNB1/ZMIZ1/CDKN1A/PNP/SOX13/NFKBIZ/IL4R/HES1/RARA/IL6/RUNX1/SIRPB1/IL1A/EXOSC6/SIRPA/IL18/GLI2/CD40/ATP11C/ADA/IL1B/PAXIP1/IL7R/PELI1/NLRP3/IL36B/SOCS1/BCL2/TNFRSF13C/HLX	30
BP	GO:0061448	connective tissue development	24/847	262/18866	0.000770998	0.00988757	0.00761892	WNT7A/CSF1/STC1/TIMP1/CD44/NFIB/LOXL2/FGF18/SULF2/CHST11/SMAD3/EDN1/RARA/RUNX1/MSX1/NOTCH1/GLI2/IL6R/PAXIP1/EGR1/SNAI1/ACVRL1/SOX9/PDGFD	24
BP	GO:0003197	endocardial cushion development	8/847	45/18866	0.000785457	0.00999984	0.00770543	JAG1/MSX1/NOTCH1/RBM24/SNAI1/DCHS1/ACVRL1/SOX9	8
BP	GO:0031018	endocrine pancreas development	8/847	45/18866	0.000785457	0.00999984	0.00770543	HES1/CLOCK/IL6/CDK6/IL6R/GATA6/FOXA2/SOX9	8
BP	GO:0072583	clathrin-dependent endocytosis	8/847	45/18866	0.000785457	0.00999984	0.00770543	PICALM/AAK1/PIK3CB/DAB2/INPP5F/FCHSD2/HIP1/ITGA4	8
BP	GO:0030947	regulation of vascular endothelial growth factor receptor signaling pathway	7/847	35/18866	0.00080097	0.0101605	0.00782921	FGF18/MYOF/ITGA5/ITGB3/IL1B/MMRN2/CADM4	7
BP	GO:0007517	muscle organ development	33/847	407/18866	0.000801939	0.0101605	0.00782921	LAMA5/YBX3/DKK1/CAV2/YAP1/CFL2/FOXN2/HEG1/HBEGF/FZD1/SMAD3/EDN1/MAFF/SIRT2/HIVEP3/LIF/BCL9L/MSX1/NOTCH1/SMTN/GATA6/NUPR1/FOS/RBM24/TLL2/EGR1/ZFPM2/SIX4/ATF3/MYH15/BCL2/HLX/RGS2	33
BP	GO:0044843	cell cycle G1/S phase transition	27/847	310/18866	0.000812103	0.0102645	0.00790937	EGFR/CCND1/SKP2/GADD45A/POLE3/CDKN1A/CNOT11/APPL2/CNOT9/WEE1/ADAMTS1/EIF4EBP1/RCC1/CASP2/CDK6/RPA2/SFN/RPS6KB1/CCNA1/E2F7/PLK3/TERT/PIM2/RPL26/BCL2/RGCC/BCAT1	27
BP	GO:0031345	negative regulation of cell projection organization	19/847	188/18866	0.000827488	0.0104339	0.00803988	VIM/RTN4/SEMA4B/DKK1/ID1/ASAP1/DPYSL3/SPP1/SPRY2/KREMEN1/SEMA3F/TRPC6/INPP5F/DRAXIN/SEMA6A/PRAG1/CRMP1/APOE/ARHGAP24	19
BP	GO:0002824	positive regulation of adaptive immune response based on somatic recombination of immune receptors built from immunoglobulin superfamily domains	13/847	105/18866	0.000842635	0.0105995	0.00816747	NFKBIZ/IL6/MAP3K7/EXOSC6/IL1R1/IL18/CD40/ADA/IL1B/PAXIP1/NLRP3/TNFRSF13C/HLX	13
BP	GO:0043588	skin development	34/847	425/18866	0.000850254	0.0106591	0.00821342	EGFR/TXNIP/EPHA2/ERRFI1/LAMA5/PIP5K1A/CASP3/DKK1/KRT18/ITGA2/FOXQ1/YAP1/ZBED2/RUNX1/ETV4/GJB3/SFN/JAG1/KRT15/NOTCH1/KRT81/GLI2/KRT14/ITGA6/SCEL/ZFP36/FA2H/SNAI1/SOX9/CLDN4/PDGFA/BCL2/NME2/KRT86	34
BP	GO:0000188	inactivation of MAPK activity	6/847	26/18866	0.000855485	0.0106591	0.00821342	DUSP4/DUSP1/DUSP6/DUSP5/DUSP7/SPRED3	6
BP	GO:0040037	negative regulation of fibroblast growth factor receptor signaling pathway	6/847	26/18866	0.000855485	0.0106591	0.00821342	SPRY4/SULF2/SPRY2/THBS1/SHISA2/SPRY1	6
BP	GO:0072012	glomerulus vasculature development	6/847	26/18866	0.000855485	0.0106591	0.00821342	HES1/ANGPT2/NOTCH1/IL6R/EGR1/PDGFD	6
BP	GO:0071479	cellular response to ionizing radiation	10/847	68/18866	0.000863615	0.0107072	0.00825047	GADD45A/CDKN1A/SFRP1/YAP1/CLOCK/INTS7/LIG4/BLM/EGR1/RPL26	10
BP	GO:0003151	outflow tract morphogenesis	11/847	80/18866	0.000864165	0.0107072	0.00825047	VEGFA/SOX17/HES1/FZD1/RARA/NRP2/SEC24B/JAG1/NOTCH1/GATA6/ZFPM2	11
BP	GO:1902807	negative regulation of cell cycle G1/S phase transition	15/847	132/18866	0.000865452	0.0107072	0.00825047	CCND1/GADD45A/CDKN1A/CNOT11/CNOT9/WEE1/CASP2/CDK6/RPA2/SFN/E2F7/PLK3/RPL26/BCL2/RGCC	15
BP	GO:0042542	response to hydrogen peroxide	16/847	146/18866	0.00087838	0.0108416	0.00835405	FOSL1/TXNIP/ETS1/CASP3/ABL1/DUSP1/IL6/SPHK1/SIRPA/TRPC6/ADA/TNFAIP3/MAP3K5/MAPK13/BCL2/PDGFD	16
BP	GO:0030510	regulation of BMP signaling pathway	12/847	93/18866	0.000912242	0.0112069	0.00863556	DKK1/TOB1/SFRP1/ABL1/HES1/FZD1/PPM1A/HIPK2/MSX1/NOTCH1/ACVRL1/DLX1	12
BP	GO:1904894	positive regulation of receptor signaling pathway via STAT	12/847	93/18866	0.000912242	0.0112069	0.00863556	HES1/TNFRSF1A/IL6/LIF/NOTCH1/SOCS3/IL18/CD40/IL6R/IL7R/SOCS1/PRLR	12
BP	GO:0034446	substrate adhesion-dependent cell spreading	13/847	106/18866	0.00092182	0.0112719	0.00868565	PXN/LAMA5/ABL1/LAMB1/LAMB3/S100A10/EFNA5/LPXN/ITGB3/MYADM/UNC13D/MELTF/ITGA4	13
BP	GO:1904029	regulation of cyclin-dependent protein kinase activity	13/847	106/18866	0.00092182	0.0112719	0.00868565	EGFR/CCND1/GADD45A/CASP3/CDKN1A/PSRC1/CCNYL1/SFN/CCNA1/BLM/TNFAIP3/CAMK2N1/RGCC	13
BP	GO:0048880	sensory system development	32/847	394/18866	0.000929319	0.0113373	0.00873598	VIM/EGFR/VEGFA/COL4A1/WNT7A/EPHA2/LHX1/KDM5B/SIPA1L3/HIPK1/SMAD3/RARA/BCAR3/CASP2/SPRY2/HIPK2/FOXF2/TMOD1/PKNOX1/JAG1/SPRED3/PITX3/RDH10/GDF11/ACVRL1/ALDH1A3/MFSD2A/SOX9/SPRY1/MYH15/DLX1/BCL2	32
BP	GO:0044409	entry into host	16/847	147/18866	0.000945605	0.0114738	0.0088412	EGFR/CXCL8/CTSB/EPHA2/KPNA3/CAV2/ZNF639/TRIM8/ITGA2/NUP153/TRIM25/ITGA5/ANPEP/ITGB3/F11R/HAVCR1	16
BP	GO:0035313	wound healing, spreading of epidermal cells	5/847	18/18866	0.000947058	0.0114738	0.0088412	WNT7A/HBEGF/ITGA5/ACVRL1/ARHGAP24	5
BP	GO:0150078	positive regulation of neuroinflammatory response	5/847	18/18866	0.000947058	0.0114738	0.0088412	IL6/IL18/NUPR1/IL1B/IL33	5
BP	GO:0001569	branching involved in blood vessel morphogenesis	7/847	36/18866	0.000956276	0.0114797	0.00884572	VEGFA/COL4A1/ABL1/EDN1/KDR/EDNRA/NRARP	7
BP	GO:0010543	regulation of platelet activation	7/847	36/18866	0.000956276	0.0114797	0.00884572	SH2B3/UBASH3B/CD9/F11R/C1QTNF1/PDGFA/APOE	7
BP	GO:1905332	positive regulation of morphogenesis of an epithelium	7/847	36/18866	0.000956276	0.0114797	0.00884572	VEGFA/LHX1/ABL1/LIF/ITGAX/SIX4/SOX9	7
BP	GO:2000516	positive regulation of CD4-positive, alpha-beta T cell activation	7/847	36/18866	0.000956276	0.0114797	0.00884572	NFKBIZ/IL4R/RARA/IL18/NLRP3/SOCS1/HLX	7
BP	GO:0071158	positive regulation of cell cycle arrest	11/847	81/18866	0.000960205	0.0115006	0.00886183	GADD45A/CDKN1A/CNOT11/CNOT9/CASP2/SFN/E2F7/GATA6/PLK3/RPL26/RGCC	11
MF	GO:0019210	kinase inhibitor activity	12/886	69/18352	0.000103237	0.0115931	0.0107297	CASP3/CDKN1A/ITPRIP/SPRY2/SFN/TRIB1/SOCS3/GSKIP/PKIA/CAMK2N1/TRIB2/SOCS1	12
MF	GO:0008083	growth factor activity	20/886	162/18352	0.000108727	0.0115931	0.0107297	VEGFA/CSF1/TIMP1/DKK1/CXCL1/FGF18/HBEGF/OSGIN1/IL6/HDGFL3/KITLG/LIF/JAG1/TGFA/IL11/GDF15/PGF/GDF11/PDGFA/PDGFD	20
BP	GO:0022408	negative regulation of cell-cell adhesion	19/847	191/18866	0.00100127	0.0119471	0.00920591	SH2B3/VEGFA/UBASH3B/CASP3/ABL1/IL4R/RUNX1/ZNF703/MYADM/CD9/JAG1/NOTCH1/PELI1/ADTRP/C1QTNF1/SOCS1/RGCC/NRARP/HLX	19
BP	GO:0060993	kidney morphogenesis	12/847	94/18866	0.00100393	0.0119471	0.00920591	WWTR1/VEGFA/LAMA5/HNF1B/LHX1/HES1/LIF/PGF/SIX4/DCHS1/SOX9/BCL2	12
BP	GO:0019827	stem cell population maintenance	17/847	162/18866	0.0010043	0.0119471	0.00920591	SS18/WNT7A/HNF1B/ZFP36L2/TRIM8/SFRP1/YAP1/LOXL2/HES1/LIF/KLF10/BCL9L/JAG1/NOTCH1/LIG4/LSM1/SOX9	17
BP	GO:0071383	cellular response to steroid hormone stimulus	20/847	206/18866	0.00101118	0.0119755	0.00922777	EGFR/SKP2/STC1/NR1D1/ERRFI1/ZMIZ1/ZFP36L2/SFRP1/CNOT9/YAP1/CLOCK/EDN1/RUNX1/EIF4EBP1/DAB2/PER1/TRERF1/ZFP36/ADTRP/PLPP1	20
BP	GO:0046718	viral entry into host cell	15/847	134/18866	0.00101124	0.0119755	0.00922777	EGFR/CTSB/EPHA2/KPNA3/CAV2/ZNF639/TRIM8/ITGA2/NUP153/TRIM25/ITGA5/ANPEP/ITGB3/F11R/HAVCR1	15
BP	GO:0009629	response to gravity	4/847	11/18866	0.00103327	0.0122088	0.00940759	FOSL1/PKM/STX1A/FOS	4
CC	GO:0005901	caveola	12/879	82/19559	0.000287512	0.012387	0.0115257	SLC2A1/DLC1/CAV2/MYOF/PLVAP/EFNA5/IRS1/ADRA1B/KCNMA1/ADTRP/CAVIN2/PLPP1	12
BP	GO:0002825	regulation of T-helper 1 type immune response	6/847	27/18866	0.00105858	0.0124542	0.00959662	IL4R/IL1R1/IL18/IL1B/IL33/HLX	6
BP	GO:0050919	negative chemotaxis	8/847	47/18866	0.00105877	0.0124542	0.00959662	SEMA4B/NRP2/EFNA5/ITGB3/SEMA3F/SEMA6A/FLRT3/PDGFA	8
BP	GO:0048015	phosphatidylinositol-mediated signaling	19/847	192/18866	0.00106574	0.0125082	0.00963825	EGFR/PIK3CB/PIP4K2A/PIP5K1A/IER3/EDN1/SIRT2/RPS6KB1/PEAR1/INPP5F/IL18/IRS1/KDR/GAB1/SOX9/MUC5AC/UNC5B/PDGFA/PDGFD	19
BP	GO:0071219	cellular response to molecule of bacterial origin	21/847	222/18866	0.00106893	0.0125177	0.00964555	VIM/CXCL8/NR1D1/CXCL1/ABL1/RARA/IL6/SIRT2/IL1A/TRIB1/SIRPA/SASH1/IL18/CD40/TNFAIP3/IL1B/ZFP36/NLRP3/CXCL2/IL36B/PF4V1	21
BP	GO:0009267	cellular response to starvation	17/847	163/18866	0.00107556	0.0125466	0.00966782	SLC2A1/CDKN1A/SFRP1/TNRC6A/SLC38A2/PMAIP1/KLF10/GAS2L1/GLUL/UPP1/SESN1/MAP3K5/ATF3/MFSD2A/BMT2/FAS/BCL2	17
BP	GO:0050863	regulation of T cell activation	28/847	332/18866	0.00107617	0.0125466	0.00966782	EFNB1/ZMIZ1/CASP3/PNP/ABL1/SOX13/NFKBIZ/IL4R/HES1/RARA/IL6/RUNX1/SIRPB1/IL1A/SIRPA/IL18/GLI2/ADA/SH3RF1/IL1B/IL7R/PELI1/NLRP3/IL36B/SOCS1/TNFRSF13C/NRARP/HLX	28
BP	GO:0048771	tissue remodeling	18/847	178/18866	0.00111353	0.0129248	0.00995925	EGFR/TIMP1/EPHA2/UBASH3B/SIGLEC15/SFRP1/SPP1/IL6/IL1A/MMP2/LIF/ITGB3/TGM2/JAG1/IL18/TNFAIP3/ACVRL1/SYT7	18
BP	GO:0051897	positive regulation of protein kinase B signaling	18/847	178/18866	0.00111353	0.0129248	0.00995925	EGFR/RTN4/PIK3CB/F3/FGF18/HBEGF/KITLG/SPRY2/THBS1/TGFA/IL18/IRS1/HIP1/GDF15/GAB1/C1QTNF1/TNFAIP8L3/PDGFA	18
BP	GO:0071542	dopaminergic neuron differentiation	7/847	37/18866	0.00113433	0.0131372	0.010123	VEGFA/DKK1/SFRP1/FZD1/TIAM1/PITX3/FOXA2	7
BP	GO:0071222	cellular response to lipopolysaccharide	20/847	208/18866	0.00113888	0.0131609	0.0101412	VIM/CXCL8/NR1D1/CXCL1/ABL1/RARA/IL6/IL1A/TRIB1/SIRPA/SASH1/IL18/CD40/TNFAIP3/IL1B/ZFP36/NLRP3/CXCL2/IL36B/PF4V1	20
BP	GO:0098727	maintenance of cell number	17/847	164/18866	0.00115107	0.0132726	0.0102273	SS18/WNT7A/HNF1B/ZFP36L2/TRIM8/SFRP1/YAP1/LOXL2/HES1/LIF/KLF10/BCL9L/JAG1/NOTCH1/LIG4/LSM1/SOX9	17
CC	GO:0005788	endoplasmic reticulum lumen	28/879	308/19559	0.00033856	0.0134643	0.0125281	COLGALT1/COL4A1/WNT7A/CSF1/TIMP1/PLAUR/TSPAN14/LAMB1/FAM20C/SPP1/EDN1/IL6/IGFBP1/SDC2/TSPAN5/THBS1/ARSJ/DNAJB11/CLN6/ARSB/COL13A1/TNC/MELTF/COL16A1/IGFBP4/PDGFA/APOE/PDGFD	28
BP	GO:1905039	carboxylic acid transmembrane transport	16/847	150/18866	0.00117405	0.0135038	0.0104054	SLC2A1/ARL6IP5/LRRC8C/SLC25A22/SLC6A6/SLC38A2/LRRC8A/THBS1/SLC36A1/PER2/NTSR1/SLC47A1/SLC16A2/SLC1A3/ACSL5/RGS2	16
BP	GO:0032496	response to lipopolysaccharide	28/847	334/18866	0.00117829	0.0135038	0.0104054	VIM/CXCL8/NR1D1/CASP3/CXCL1/TAB2/ABL1/EDN1/RARA/IL6/IL1A/TRIB1/SIRPA/NOTCH1/SASH1/IL18/CD40/TNFAIP3/NOCT/IL1B/FOS/PELI1/ZFP36/NLRP3/CXCL2/IL36B/HPGD/PF4V1	28
BP	GO:0048708	astrocyte differentiation	11/847	83/18866	0.00117882	0.0135038	0.0104054	VIM/EGFR/NR1D1/ABL1/HES1/IL6/CDK6/LIF/NOTCH1/IL1B/SOX9	11
CC	GO:0031252	cell leading edge	35/879	421/19559	0.00036626	0.0135255	0.012585	VIM/PXN/AAK1/EPHA2/CD44/SPRY4/CYFIP1/PIP5K1A/DLC1/ANXA2/APPL2/ABL1/MTMR6/RAPGEF3/STX3/DPYSL3/ITGA5/ARHGEF2/KITLG/WASF3/SPRY2/CDK6/PLEK2/RAPH1/ITGB3/MYADM/ANK1/EPS8/TIAM1/SH3RF1/PLEKHG5/JCAD/NME2/CADM4/EPS8L3	35
BP	GO:0001658	branching involved in ureteric bud morphogenesis	9/847	59/18866	0.00118655	0.0135628	0.0104509	VEGFA/LAMA5/HNF1B/LHX1/PGF/SIX4/DCHS1/SOX9/BCL2	9
BP	GO:0051271	negative regulation of cellular component movement	32/847	400/18866	0.00119144	0.0135892	0.0104712	SEMA4B/STC1/TIMP1/GADD45A/DLC1/VCL/SFRP1/DUSP1/DPYSL3/ADGRG1/THBS1/ANGPT2/TRIB1/RAP2B/SEMA3F/CD9/JAG1/NOTCH1/LRCH1/NAV3/SEMA6A/ADA/ADTRP/MMRN2/IL33/ACVRL1/PTPRR/APOE/BCL2/TIE1/RGCC/ARHGDIB	32
BP	GO:0007015	actin filament organization	34/847	434/18866	0.00121643	0.0138401	0.0106645	PXN/CYFIP1/DLC1/SFRP1/ABL1/ID1/KIRREL1/CFL2/RAPGEF3/DPYSL3/CDC42EP4/SMAD3/GAS2L3/ARHGEF2/CDC42EP3/S100A10/PPFIA1/PLEKHG2/WASF3/TMOD1/MYADM/GAS2L1/EPS8/PSTPIP2/FCHSD2/CDC42EP1/HIP1/F11R/CORO2B/MARCKSL1/SORBS1/BCL2/RGCC/SHROOM4	34
BP	GO:1904036	negative regulation of epithelial cell apoptotic process	8/847	48/18866	0.00122134	0.0138401	0.0106645	ANGPTL4/ABL1/YAP1/PAK4/NUPR1/TNFAIP3/KDR/TERT	8
BP	GO:1990928	response to amino acid starvation	8/847	48/18866	0.00122134	0.0138401	0.0106645	CDKN1A/SLC38A2/EIF4EBP1/SESN1/MAP3K5/ATF3/BMT2/FAS	8
BP	GO:0002761	regulation of myeloid leukocyte differentiation	14/847	123/18866	0.00125024	0.0141371	0.0108934	CSF1/UBASH3B/SIGLEC15/SFRP1/RARA/RUNX1/KITLG/CDK6/LIF/LRRC17/KLF10/TRIB1/FOS/NME2	14
BP	GO:2001056	positive regulation of cysteine-type endopeptidase activity	16/847	151/18866	0.00125988	0.0142156	0.0109539	TNFRSF10B/F3/ANP32B/ARL6IP5/DLC1/SOX7/SMAD3/SENP1/PMAIP1/CASP2/HIP1/XDH/MAP3K5/NLRP3/TNFRSF10A/FAS	16
BP	GO:1901796	regulation of signal transduction by p53 class mediator	18/847	180/18866	0.00126554	0.0142489	0.0109795	CD44/HIPK1/RPL5/PMAIP1/HIPK2/RPA2/MSX1/RMI1/DNA2/SPRED3/BLM/PLK3/SNAI1/RPL26/TAF4B/RMI2/HIC1/BCL2	18
BP	GO:0002573	myeloid leukocyte differentiation	20/847	210/18866	0.00128014	0.0143824	0.0110825	VEGFA/CSF1/EPHA2/UBASH3B/SIGLEC15/ANXA2/SFRP1/DHRS2/FAM20C/RARA/RUNX1/KITLG/CDK6/LIF/LRRC17/KLF10/JUNB/TRIB1/FOS/NME2	20
BP	GO:0061437	renal system vasculature development	6/847	28/18866	0.0012967	0.0144757	0.0111543	HES1/ANGPT2/NOTCH1/IL6R/EGR1/PDGFD	6
BP	GO:0061440	kidney vasculature development	6/847	28/18866	0.0012967	0.0144757	0.0111543	HES1/ANGPT2/NOTCH1/IL6R/EGR1/PDGFD	6
BP	GO:2000191	regulation of fatty acid transport	6/847	28/18866	0.0012967	0.0144757	0.0111543	EDN1/THBS1/IL1B/NTSR1/ACSL5/ERFE	6
BP	GO:0002821	positive regulation of adaptive immune response	13/847	110/18866	0.00130368	0.0145228	0.0111906	NFKBIZ/IL6/MAP3K7/EXOSC6/IL1R1/IL18/CD40/ADA/IL1B/PAXIP1/NLRP3/TNFRSF13C/HLX	13
BP	GO:0015849	organic acid transport	29/847	353/18866	0.0013269	0.0147502	0.0113658	SLC2A1/GIPC1/ARL6IP5/LRRC8C/SLC25A22/SLC6A6/SLC38A2/EDN1/LRRC8A/PPFIA1/SLC26A2/THBS1/RPS6KB1/SLC36A1/STX1A/PER2/IL1B/NTSR1/SLCO2A1/SLC47A1/SLC16A2/MFSD2A/SLC1A3/ACSL5/SLC29A4/APOE/ERFE/DRD4/RGS2	29
BP	GO:1901186	positive regulation of ERBB signaling pathway	7/847	38/18866	0.00133736	0.0148351	0.0114313	RTN4/PLAUR/CNOT9/HBEGF/AFAP1L2/TGFA/HIP1	7
BP	GO:0061515	myeloid cell development	10/847	72/18866	0.00135582	0.0150082	0.0115646	SH2B3/PIP4K2A/SIGLEC15/ANXA2/FAM20C/LYAR/SLC11A2/TRIM58/FAM210B/FLI1	10
BP	GO:0042059	negative regulation of epidermal growth factor receptor signaling pathway	8/847	49/18866	0.00140317	0.0154997	0.0119434	EGFR/ERRFI1/GPRC5A/RNF126/HBEGF/SPRY2/TGFA/SPRY1	8
BP	GO:0007389	pattern specification process	35/847	455/18866	0.0014212	0.0156659	0.0120715	WNT7A/STC1/EFNB1/HNF1B/LHX1/DKK1/HIPK1/SFRP1/SOX17/PLXNA2/HES1/HOXB2/SMAD3/EDN1/NRP2/BMI1/LFNG/HIPK2/ADGRG1/SEMA3F/MSX1/NOTCH1/GLI2/HES2/FOXA2/SNAI1/GDF11/DCHS1/ACVRL1/SPRY1/DLX1/MFNG/NRARP/PKD1L1/HHIP	35
CC	GO:0001726	ruffle	19/879	179/19559	0.000458969	0.0158191	0.0147192	EPHA2/SPRY4/CYFIP1/PIP5K1A/DLC1/ANXA2/APPL2/MTMR6/ITGA5/ARHGEF2/SPRY2/CDK6/ITGB3/MYADM/EPS8/TIAM1/JCAD/NME2/EPS8L3	19
BP	GO:0006835	dicarboxylic acid transport	12/847	98/18866	0.00145078	0.0159586	0.012297	GIPC1/ARL6IP5/LRRC8C/SLC25A22/SLC38A2/LRRC8A/PPFIA1/SLC26A2/STX1A/PER2/NTSR1/SLC1A3	12
BP	GO:0036462	TRAIL-activated apoptotic signaling pathway	4/847	12/18866	0.00149509	0.0163095	0.0125673	TNFRSF10B/TNFRSF10A/ATF3/TIMP3	4
BP	GO:0060213	positive regulation of nuclear-transcribed mRNA poly(A) tail shortening	4/847	12/18866	0.00149509	0.0163095	0.0125673	TOB1/TNRC6A/AGO2/ZFP36	4
BP	GO:0070278	extracellular matrix constituent secretion	4/847	12/18866	0.00149509	0.0163095	0.0125673	TNFRSF1A/NOTCH1/ADTRP/RGCC	4
BP	GO:0090331	negative regulation of platelet aggregation	4/847	12/18866	0.00149509	0.0163095	0.0125673	SH2B3/UBASH3B/CD9/C1QTNF1	4
BP	GO:0002819	regulation of adaptive immune response	17/847	168/18866	0.00149969	0.0163259	0.01258	NFKBIZ/IL4R/IL6/MAP3K7/EXOSC6/IL1R1/IL18/CD40/ADA/TNFAIP3/IL1B/PAXIP1/IL7R/NLRP3/IL33/TNFRSF13C/HLX	17
BP	GO:0072078	nephron tubule morphogenesis	10/847	73/18866	0.00150911	0.0163269	0.0125808	VEGFA/LAMA5/HNF1B/LHX1/HES1/PGF/SIX4/DCHS1/SOX9/BCL2	10
BP	GO:0072401	signal transduction involved in DNA integrity checkpoint	10/847	73/18866	0.00150911	0.0163269	0.0125808	GADD45A/CDKN1A/CNOT11/CNOT9/CASP2/SFN/E2F7/PLK3/RPL26/RGCC	10
BP	GO:0072422	signal transduction involved in DNA damage checkpoint	10/847	73/18866	0.00150911	0.0163269	0.0125808	GADD45A/CDKN1A/CNOT11/CNOT9/CASP2/SFN/E2F7/PLK3/RPL26/RGCC	10
BP	GO:0014065	phosphatidylinositol 3-kinase signaling	16/847	154/18866	0.00154978	0.0167325	0.0128933	EGFR/PIK3CB/PIP4K2A/PIP5K1A/IER3/EDN1/SIRT2/PEAR1/IL18/IRS1/KDR/GAB1/SOX9/UNC5B/PDGFA/PDGFD	16
BP	GO:0042092	type 2 immune response	7/847	39/18866	0.00156771	0.0168914	0.0130158	IL4R/RARA/IL6/IL18/NLRP3/IL33/HLX	7
BP	GO:0001782	B cell homeostasis	6/847	29/18866	0.00157365	0.016894	0.0130177	CASP3/ABL1/ADA/TNFAIP3/BCL2/TNFRSF13C	6
BP	GO:0006836	neurotransmitter transport	21/847	229/18866	0.00157741	0.016894	0.0130177	WNT7A/GIPC1/SNAP29/ARL6IP5/SLC6A6/RAB3B/STX3/PPFIA1/GIT1/ITGB3/GLUL/P2RY1/LIN7C/SNCG/STX1A/PER2/SYT7/SLC1A3/SLC29A4/DRD4/STX11	21
BP	GO:0042509	regulation of tyrosine phosphorylation of STAT protein	11/847	86/18866	0.00158218	0.016894	0.0130177	SH2B3/HES1/TNFRSF1A/IL6/LIF/SOCS3/INPP5F/IL18/CD40/IL6R/SOCS1	11
BP	GO:0030903	notochord development	5/847	20/18866	0.00159044	0.016894	0.0130177	EPHA2/YAP1/GLI2/COL13A1/SOX9	5
BP	GO:0032332	positive regulation of chondrocyte differentiation	5/847	20/18866	0.00159044	0.016894	0.0130177	LOXL2/FGF18/SMAD3/ACVRL1/SOX9	5
BP	GO:0072234	metanephric nephron tubule development	5/847	20/18866	0.00159044	0.016894	0.0130177	WWTR1/YAP1/HES1/LIF/SOX9	5
BP	GO:2000193	positive regulation of fatty acid transport	5/847	20/18866	0.00159044	0.016894	0.0130177	EDN1/IL1B/NTSR1/ACSL5/ERFE	5
BP	GO:0001935	endothelial cell proliferation	19/847	199/18866	0.00162435	0.0172195	0.0132685	VEGFA/EPHA2/F3/CAV2/LOXL2/NRP2/THBS1/ITGB3/FGFBP1/XDH/KDR/ERN1/PGF/JCAD/ACVRL1/APOE/RGCC/NRARP/ITGA4	19
BP	GO:0050727	regulation of inflammatory response	33/847	425/18866	0.00164809	0.017436	0.0134354	EGFR/NR1D1/ETS1/METRNL/APPL2/ITGA2/NFKBIZ/CLOCK/TNFRSF1A/SMAD3/IL6/GPRC5B/SPHK1/NT5E/TGM2/SIRPA/PER1/IL1R1/SOCS3/IL18/ADA/NUPR1/TNFAIP3/FNDC4/IL1B/GPR17/NLRP3/MMP3/IL33/MAPK13/FEM1A/APOE/GPSM3	33
BP	GO:0032963	collagen metabolic process	13/847	113/18866	0.00166951	0.0176266	0.0135823	VIM/CTSB/ERRFI1/MMP1/ITGA2/ID1/IL6/TNS2/MMP2/COL13A1/MMP3/RGCC/CTSS	13
BP	GO:0043507	positive regulation of JUN kinase activity	10/847	74/18866	0.00167617	0.0176266	0.0135823	DKK1/EDN1/FZD8/MAP3K7/SASH1/MAP3K9/TIAM1/MLKL/ERN1/MAP3K5	10
BP	GO:0072395	signal transduction involved in cell cycle checkpoint	10/847	74/18866	0.00167617	0.0176266	0.0135823	GADD45A/CDKN1A/CNOT11/CNOT9/CASP2/SFN/E2F7/PLK3/RPL26/RGCC	10
BP	GO:0071216	cellular response to biotic stimulus	22/847	246/18866	0.00170383	0.0178817	0.0137788	VIM/CXCL8/TXNIP/NR1D1/CXCL1/ABL1/RARA/IL6/SIRT2/IL1A/TRIB1/SIRPA/SASH1/IL18/CD40/TNFAIP3/IL1B/ZFP36/NLRP3/CXCL2/IL36B/PF4V1	22
BP	GO:1901654	response to ketone	19/847	200/18866	0.00172149	0.0180311	0.013894	EGFR/CCND1/FOSL1/TXNIP/ERRFI1/CDKN1A/SFRP1/YAP1/DUSP1/SPP1/EDN1/EIF4EBP1/EFNA5/THBS1/TRERF1/FOS/TNC/CLDN4/GNG2	19
BP	GO:0002702	positive regulation of production of molecular mediator of immune response	12/847	100/18866	0.00172928	0.0180766	0.0139291	IL4R/IL6/MAP3K7/GPRC5B/EXOSC6/IL1R1/IL18/CD40/IL1B/PAXIP1/NLRP3/IL33	12
BP	GO:0110053	regulation of actin filament organization	24/847	278/18866	0.00173744	0.0181259	0.013967	PXN/CYFIP1/DLC1/SFRP1/ABL1/ID1/KIRREL1/CFL2/RAPGEF3/CDC42EP4/SMAD3/CDC42EP3/S100A10/PPFIA1/PLEKHG2/WASF3/TMOD1/MYADM/EPS8/FCHSD2/CDC42EP1/F11R/CORO2B/RGCC	24
BP	GO:0001890	placenta development	16/847	156/18866	0.00177264	0.0184201	0.0141937	EGFR/FOSL1/STC1/CTSB/PHLDA2/HES1/SPP1/DNAJB6/LIF/GJB3/JUNB/SOCS3/E2F7/ADA/SNAI1/MME	16
BP	GO:0006865	amino acid transport	16/847	156/18866	0.00177264	0.0184201	0.0141937	GIPC1/ARL6IP5/LRRC8C/SLC25A22/SLC6A6/SLC38A2/LRRC8A/PPFIA1/SLC36A1/STX1A/PER2/NTSR1/SLC47A1/SLC16A2/SLC1A3/RGS2	16
BP	GO:0032956	regulation of actin cytoskeleton organization	29/847	360/18866	0.00178477	0.0185095	0.0142626	PXN/CYFIP1/DLC1/SIGLEC15/SFRP1/ABL1/ID1/KIRREL1/CFL2/RAPGEF3/CDC42EP4/SMAD3/EDN1/CDC42EP3/S100A10/PPFIA1/PLEKHG2/WASF3/EFNA5/TMOD1/MYADM/EPS8/FCHSD2/CDC42EP1/F11R/CORO2B/PDGFA/RGCC/ARHGDIB	29
BP	GO:0045637	regulation of myeloid cell differentiation	23/847	263/18866	0.00181506	0.018751	0.0144487	CSF1/ETS1/UBASH3B/SIGLEC15/SFRP1/TNRC6A/SENP1/RARA/RUNX1/KITLG/CDK6/PURB/LIF/LRRC17/THBS1/KLF10/TRIB1/JAG1/TRIM58/FAM210B/FOS/ZFP36/NME2	23
BP	GO:0051302	regulation of cell division	17/847	171/18866	0.00181624	0.018751	0.0144487	YBX1/TXNIP/VEGFA/GIPC1/SOX17/GIT1/SIRT2/IL1A/SFN/TGFA/E2F7/BLM/PLK3/PGF/IL1B/PDGFA/PDGFD	17
BP	GO:0002687	positive regulation of leukocyte migration	15/847	142/18866	0.00181876	0.018751	0.0144487	CXCL8/VEGFA/CSF1/ITGA2/EDN1/IL6/KITLG/PLVAP/THBS1/IL1R1/IL6R/PGF/GPSM3/ITGA4/PDGFD	15
BP	GO:1902893	regulation of pri-miRNA transcription by RNA polymerase II	8/847	51/18866	0.00183103	0.0188389	0.0145164	FOSL1/ETS1/NFIB/SMAD3/FOS/TERT/EGR1/SOX9	8
BP	GO:0014013	regulation of gliogenesis	14/847	128/18866	0.00183445	0.0188389	0.0145164	CSF1/NR1D1/HES1/IL6/SIRT2/LIF/NOTCH1/TIAM1/PITX3/SLC45A3/IL1B/TERT/ZNF488/DLX1	14
BP	GO:0009306	protein secretion	35/847	462/18866	0.00183809	0.0188395	0.0145169	EGFR/SLC2A1/NR1D1/GLUD1/HNF1B/ATP13A2/SFRP1/RAPGEF3/RAB3B/CLOCK/TMEM167A/RAB11FIP2/IL6/EFNA5/IL1A/RAB8B/GLUL/PORCN/CD40/TIAM1/IRS1/STEAP3/SNCG/STX1A/PER2/IL1B/FOXA2/ADTRP/NLRP3/IL33/SOCS1/SYT7/APOE/RGCC/DRD4	35
BP	GO:0035019	somatic stem cell population maintenance	10/847	75/18866	0.00185789	0.0188587	0.0145317	WNT7A/HNF1B/ZFP36L2/SFRP1/YAP1/HES1/KLF10/BCL9L/LIG4/SOX9	10
BP	GO:0038034	signal transduction in absence of ligand	10/847	75/18866	0.00185789	0.0188587	0.0145317	CASP3/KITLG/CASP2/IL1A/SRPX/IL1B/TERT/FAS/UNC5B/BCL2	10
BP	GO:0048844	artery morphogenesis	10/847	75/18866	0.00185789	0.0188587	0.0145317	VEGFA/ZMIZ1/HES1/SEC24B/JAG1/NOTCH1/ACVRL1/APOE/HPGD/HOXA1	10
BP	GO:0097192	extrinsic apoptotic signaling pathway in absence of ligand	10/847	75/18866	0.00185789	0.0188587	0.0145317	CASP3/KITLG/CASP2/IL1A/SRPX/IL1B/TERT/FAS/UNC5B/BCL2	10
BP	GO:1900076	regulation of cellular response to insulin stimulus	10/847	75/18866	0.00185789	0.0188587	0.0145317	APPL2/TNS2/RPS6KB1/SOCS3/IRS1/IL1B/GRB14/SOCS1/SORBS1/ERFE	10
BP	GO:0015908	fatty acid transport	12/847	101/18866	0.00188418	0.0190887	0.0147089	SLC2A1/EDN1/THBS1/RPS6KB1/IL1B/NTSR1/SLCO2A1/MFSD2A/ACSL5/APOE/ERFE/DRD4	12
BP	GO:0035592	establishment of protein localization to extracellular region	35/847	463/18866	0.00190555	0.0192312	0.0148187	EGFR/SLC2A1/NR1D1/GLUD1/HNF1B/ATP13A2/SFRP1/RAPGEF3/RAB3B/CLOCK/TMEM167A/RAB11FIP2/IL6/EFNA5/IL1A/RAB8B/GLUL/PORCN/CD40/TIAM1/IRS1/STEAP3/SNCG/STX1A/PER2/IL1B/FOXA2/ADTRP/NLRP3/IL33/SOCS1/SYT7/APOE/RGCC/DRD4	35
BP	GO:2000514	regulation of CD4-positive, alpha-beta T cell activation	9/847	63/18866	0.00190557	0.0192312	0.0148187	NFKBIZ/IL4R/RARA/RUNX1/IL18/SH3RF1/NLRP3/SOCS1/HLX	9
BP	GO:0007548	sex differentiation	24/847	280/18866	0.00191125	0.0192516	0.0148345	CCND1/RNF38/VEGFA/WNT7A/CASP3/LHX1/YBX3/SFRP1/CNOT9/ADAMTS1/RARA/MAMLD1/KITLG/CASP2/LFNG/FOXF2/ADGRG1/GATA6/NUPR1/RDH10/ZFPM2/SIX4/SOX9/BCL2	24
BP	GO:0034101	erythrocyte homeostasis	14/847	129/18866	0.00197496	0.0198174	0.0152704	SH2B3/VEGFA/ETS1/CASP3/SENP1/CDK6/HIPK2/LYAR/SLC11A2/PKNOX1/TRIM58/FAM210B/RPS17/ZFP36	14
BP	GO:1903844	regulation of cellular response to transforming growth factor beta stimulus	14/847	129/18866	0.00197496	0.0198174	0.0152704	GIPC1/CAV2/CHST11/SMAD3/DAB2/SPRY2/PPM1A/HIPK2/THBS1/BCL9L/ZNF703/SPRED3/SPRY1/DLX1	14
BP	GO:0031330	negative regulation of cellular catabolic process	23/847	265/18866	0.00200167	0.0200272	0.015432	YBX1/LAPTM4B/TIMP1/GIPC1/ATP13A2/YBX3/SGTA/ANXA2/TAB2/FUS/TOB1/RPL5/SENP1/SIRT2/HIPK2/NUPR1/NOCT/RBM24/ZFP36/MFSD2A/BCL2/TIMP3/TENT5B	23
BP	GO:0046827	positive regulation of protein export from nucleus	5/847	21/18866	0.0020111	0.0200272	0.015432	ANP32B/RAPGEF3/PPM1A/SFN/IL1B	5
BP	GO:0090330	regulation of platelet aggregation	5/847	21/18866	0.0020111	0.0200272	0.015432	SH2B3/UBASH3B/CD9/F11R/C1QTNF1	5
BP	GO:2000737	negative regulation of stem cell differentiation	5/847	21/18866	0.0020111	0.0200272	0.015432	ZFP36L2/YAP1/HES1/JAG1/NOTCH1	5
BP	GO:0000079	regulation of cyclin-dependent protein serine/threonine kinase activity	12/847	102/18866	0.00205027	0.0203229	0.0156599	EGFR/CCND1/GADD45A/CASP3/CDKN1A/PSRC1/CCNYL1/SFN/CCNA1/BLM/TNFAIP3/RGCC	12
BP	GO:0110020	regulation of actomyosin structure organization	12/847	102/18866	0.00205027	0.0203229	0.0156599	PXN/DLC1/SFRP1/ABL1/RAPGEF3/SMAD3/EDN1/S100A10/PPFIA1/F11R/CORO2B/RGCC	12
BP	GO:0033077	T cell differentiation in thymus	10/847	76/18866	0.0020552	0.0203229	0.0156599	ZFP36L2/FZD8/CDK6/IL1A/GLI2/LIG4/ADA/IL1B/IL7R/BCL2	10
BP	GO:0040013	negative regulation of locomotion	31/847	397/18866	0.00205849	0.0203229	0.0156599	SEMA4B/STC1/TIMP1/GADD45A/DLC1/VCL/SFRP1/DUSP1/DPYSL3/ADGRG1/THBS1/ANGPT2/TRIB1/RAP2B/SEMA3F/JAG1/NOTCH1/LRCH1/NAV3/SEMA6A/ADA/ADTRP/MMRN2/IL33/ACVRL1/PTPRR/APOE/BCL2/TIE1/RGCC/ARHGDIB	31
BP	GO:0000186	activation of MAPKK activity	8/847	52/18866	0.00208038	0.0203229	0.0156599	EGFR/GADD45B/LAMTOR3/MAP3K7/MAP3K3/MAP3K9/MLKL/MAP3K5	8
BP	GO:2001238	positive regulation of extrinsic apoptotic signaling pathway	8/847	52/18866	0.00208038	0.0203229	0.0156599	G0S2/SFRP1/PMAIP1/THBS1/SRPX/DEDD2/ATF3/TIMP3	8
BP	GO:0051764	actin crosslink formation	4/847	13/18866	0.00208331	0.0203229	0.0156599	DPYSL3/GAS2L3/GAS2L1/EPS8	4
BP	GO:0061469	regulation of type B pancreatic cell proliferation	4/847	13/18866	0.00208331	0.0203229	0.0156599	NR1D1/ERRFI1/SFRP1/NUPR1	4
BP	GO:0072182	regulation of nephron tubule epithelial cell differentiation	4/847	13/18866	0.00208331	0.0203229	0.0156599	WWTR1/LHX1/YAP1/LIF	4
BP	GO:0098712	L-glutamate import across plasma membrane	4/847	13/18866	0.00208331	0.0203229	0.0156599	ARL6IP5/PER2/NTSR1/SLC1A3	4
BP	GO:2000052	positive regulation of non-canonical Wnt signaling pathway	4/847	13/18866	0.00208331	0.0203229	0.0156599	DKK1/SFRP1/ABL1/DAB2	4
BP	GO:0007260	tyrosine phosphorylation of STAT protein	11/847	89/18866	0.00209193	0.0203315	0.0156666	SH2B3/HES1/TNFRSF1A/IL6/LIF/SOCS3/INPP5F/IL18/CD40/IL6R/SOCS1	11
BP	GO:0043506	regulation of JUN kinase activity	11/847	89/18866	0.00209193	0.0203315	0.0156666	DKK1/SFRP1/EDN1/FZD8/MAP3K7/SASH1/MAP3K9/TIAM1/MLKL/ERN1/MAP3K5	11
BP	GO:0070498	interleukin-1-mediated signaling pathway	12/847	103/18866	0.00222816	0.0216156	0.016656	TAB2/IL6/MAP3K7/FBXW11/IL1A/MAP3K3/RPS6KA5/IL1R1/IL1B/PELI1/PELI2/EGR1	12
BP	GO:0046427	positive regulation of receptor signaling pathway via JAK-STAT	11/847	90/18866	0.00228881	0.0221631	0.0170779	HES1/TNFRSF1A/IL6/LIF/NOTCH1/SOCS3/IL18/CD40/IL6R/SOCS1/PRLR	11
BP	GO:0030336	negative regulation of cell migration	28/847	350/18866	0.00234372	0.0226115	0.0174234	STC1/TIMP1/GADD45A/DLC1/VCL/SFRP1/DUSP1/DPYSL3/ADGRG1/THBS1/ANGPT2/TRIB1/RAP2B/JAG1/NOTCH1/LRCH1/NAV3/ADA/ADTRP/MMRN2/IL33/ACVRL1/PTPRR/APOE/BCL2/TIE1/RGCC/ARHGDIB	28
BP	GO:0046942	carboxylic acid transport	28/847	350/18866	0.00234372	0.0226115	0.0174234	SLC2A1/GIPC1/ARL6IP5/LRRC8C/SLC25A22/SLC6A6/SLC38A2/EDN1/LRRC8A/PPFIA1/SLC26A2/THBS1/RPS6KB1/SLC36A1/STX1A/PER2/IL1B/NTSR1/SLCO2A1/SLC47A1/SLC16A2/MFSD2A/SLC1A3/ACSL5/APOE/ERFE/DRD4/RGS2	28
BP	GO:0061614	pri-miRNA transcription by RNA polymerase II	8/847	53/18866	0.00235567	0.0226852	0.0174802	FOSL1/ETS1/NFIB/SMAD3/FOS/TERT/EGR1/SOX9	8
MF	GO:0017017	MAP kinase tyrosine/serine/threonine phosphatase activity	5/886	13/18352	0.000241191	0.0227816	0.021085	DUSP4/DUSP1/DUSP6/DUSP5/DUSP7	5
MF	GO:0019838	growth factor binding	17/886	136/18352	0.000300013	0.0227816	0.021085	EGFR/COL4A1/DUSP1/PXDN/NRP2/ESM1/IGFBP1/THBS1/ITGB3/IL1R1/FGFBP1/IL6R/KDR/ITGA6/IGFBP4/ACVRL1/PDGFA	17
MF	GO:0005126	cytokine receptor binding	27/886	271/18352	0.000304519	0.0227816	0.021085	SH2B3/CXCL8/VEGFA/CSF1/CASP3/CXCL1/PXDN/SMAD3/ITGA5/IL6/KITLG/EFNA5/IL1A/LIF/ITGB3/TRAF4/IL11/IL18/IL6R/PGF/IL1B/CXCL2/IL33/IL36B/CADM4/PRLR/PF4V1	27
MF	GO:0005172	vascular endothelial growth factor receptor binding	5/886	14/18352	0.000360314	0.0227816	0.021085	VEGFA/ITGA5/ITGB3/PGF/CADM4	5
MF	GO:0033549	MAP kinase phosphatase activity	5/886	14/18352	0.000360314	0.0227816	0.021085	DUSP4/DUSP1/DUSP6/DUSP5/DUSP7	5
MF	GO:0046332	SMAD binding	12/886	79/18352	0.0003855	0.0227816	0.021085	ZMIZ1/TOB1/SMAD3/DAB2/TGIF1/PPM1A/PURB/HIPK2/ZC3H3/FOS/ACVRL1/RGCC	12
MF	GO:0048018	receptor ligand activity	41/886	487/18352	0.000400614	0.0227816	0.021085	CXCL8/SEMA4B/VEGFA/WNT7A/CSF1/STC1/TIMP1/METRNL/DKK1/CXCL1/CMTM3/FGF18/HBEGF/OSGIN1/SPP1/EDN1/IL6/HDGFL3/KITLG/EFNA5/IL1A/LIF/SEMA3F/JAG1/TGFA/CMTM7/IL11/SEMA6A/IL18/FLRT3/GDF15/PGF/IL1B/GDF11/CXCL2/IL33/IL36B/PDGFA/ERFE/PF4V1/PDGFD	41
BP	GO:0046631	alpha-beta T cell activation	15/847	146/18866	0.00239093	0.0229826	0.0177094	ELF4/PNP/ABL1/NFKBIZ/IL4R/RARA/IL6/RUNX1/IL18/ADA/SH3RF1/NLRP3/SOCS1/BCL2/HLX	15
BP	GO:0048588	developmental cell growth	21/847	237/18866	0.00239807	0.0230092	0.0177298	RTN4/SEMA4B/VEGFA/CYFIP1/VCL/ABL1/SPP1/EDN1/NRP2/EFNA5/RAPH1/SEMA3F/DRAXIN/SEMA6A/TIAM1/FLRT3/LPAR3/SOX9/APOE/ITGA4/RGS2	21
BP	GO:0042594	response to starvation	19/847	206/18866	0.00241352	0.0230569	0.0177666	SLC2A1/CDKN1A/SFRP1/TNRC6A/SLC38A2/EIF4EBP1/PMAIP1/KLF10/GAS2L1/GLUL/UPP1/SESN1/MAP3K5/ZFP36/ATF3/MFSD2A/BMT2/FAS/BCL2	19
BP	GO:1902806	regulation of cell cycle G1/S phase transition	19/847	206/18866	0.00241352	0.0230569	0.0177666	EGFR/CCND1/GADD45A/CDKN1A/CNOT11/APPL2/CNOT9/WEE1/ADAMTS1/CASP2/CDK6/RPA2/SFN/E2F7/PLK3/TERT/RPL26/BCL2/RGCC	19
BP	GO:0032231	regulation of actin filament bundle assembly	12/847	104/18866	0.00241846	0.0230569	0.0177666	PXN/DLC1/SFRP1/ABL1/ID1/RAPGEF3/SMAD3/S100A10/PPFIA1/F11R/CORO2B/RGCC	12
BP	GO:0051896	regulation of protein kinase B signaling	22/847	253/18866	0.00242058	0.0230569	0.0177666	EGFR/RTN4/SH2B3/PIK3CB/EPHA2/F3/FGF18/HBEGF/KITLG/SPRY2/THBS1/TGFA/INPP5F/IL18/IRS1/HIP1/XDH/GDF15/GAB1/C1QTNF1/TNFAIP8L3/PDGFA	22
BP	GO:0071692	protein localization to extracellular region	35/847	470/18866	0.00244069	0.0232064	0.0178818	EGFR/SLC2A1/NR1D1/GLUD1/HNF1B/ATP13A2/SFRP1/RAPGEF3/RAB3B/CLOCK/TMEM167A/RAB11FIP2/IL6/EFNA5/IL1A/RAB8B/GLUL/PORCN/CD40/TIAM1/IRS1/STEAP3/SNCG/STX1A/PER2/IL1B/FOXA2/ADTRP/NLRP3/IL33/SOCS1/SYT7/APOE/RGCC/DRD4	35
BP	GO:0043367	CD4-positive, alpha-beta T cell differentiation	10/847	78/18866	0.00250039	0.0235018	0.0181095	NFKBIZ/IL4R/RARA/IL6/RUNX1/IL18/SH3RF1/NLRP3/SOCS1/HLX	10
BP	GO:0033273	response to vitamin	11/847	91/18866	0.00250044	0.0235018	0.0181095	EGFR/CCND1/STC1/SFRP1/ITGA2/TRIM25/SPP1/RARA/CD40/ADA/TNC	11
BP	GO:0051492	regulation of stress fiber assembly	11/847	91/18866	0.00250044	0.0235018	0.0181095	PXN/DLC1/SFRP1/ABL1/RAPGEF3/SMAD3/S100A10/PPFIA1/F11R/CORO2B/RGCC	11
BP	GO:0051952	regulation of amine transport	11/847	91/18866	0.00250044	0.0235018	0.0181095	ARL6IP5/RAB3B/P2RY1/SNCG/STX1A/PER2/NTSR1/SYT15/SYT7/DRD4/RGS2	11
BP	GO:0002089	lens morphogenesis in camera-type eye	5/847	22/18866	0.00250752	0.0235018	0.0181095	EPHA2/HIPK1/BCAR3/HIPK2/PITX3	5
BP	GO:0044342	type B pancreatic cell proliferation	5/847	22/18866	0.00250752	0.0235018	0.0181095	NR1D1/ERRFI1/SFRP1/NUPR1/IGFBP4	5
BP	GO:0090189	regulation of branching involved in ureteric bud morphogenesis	5/847	22/18866	0.00250752	0.0235018	0.0181095	VEGFA/HNF1B/LHX1/SIX4/SOX9	5
BP	GO:1901798	positive regulation of signal transduction by p53 class mediator	5/847	22/18866	0.00250752	0.0235018	0.0181095	PMAIP1/MSX1/SPRED3/RPL26/HIC1	5
BP	GO:0007043	cell-cell junction assembly	15/847	147/18866	0.00255517	0.0238211	0.0183555	EPHA2/GJC1/VCL/HIPK1/HEG1/RUNX1/ZNF703/CD9/PARD6G/IL1B/F11R/SNAI1/DCHS1/CLDN4/CLDN2	15
BP	GO:0051384	response to glucocorticoid	15/847	147/18866	0.00255517	0.0238211	0.0183555	EGFR/CCND1/FOSL1/STC1/ERRFI1/CASP3/CDKN1A/ZFP36L2/DUSP1/EDN1/IL6/EIF4EBP1/FOS/ZFP36/BCL2	15
BP	GO:0051592	response to calcium ion	15/847	147/18866	0.00255517	0.0238211	0.0183555	S100A16/EGFR/CCND1/TXNIP/SEC31A/SLC25A24/FUS/DUSP1/EDN1/THBS1/JUNB/KCNMA1/FOS/SYT15/SYT7	15
BP	GO:0008406	gonad development	20/847	223/18866	0.00261381	0.0243246	0.0187435	CCND1/RNF38/VEGFA/CASP3/YBX3/SFRP1/ADAMTS1/RARA/MAMLD1/KITLG/CASP2/LFNG/ADGRG1/GATA6/NUPR1/RDH10/ZFPM2/SIX4/SOX9/BCL2	20
BP	GO:1902106	negative regulation of leukocyte differentiation	12/847	105/18866	0.00262179	0.0243558	0.0187675	UBASH3B/SFRP1/IL4R/RARA/RUNX1/CDK6/LRRC17/TRIB1/SOCS1/NME2/NRARP/HLX	12
BP	GO:0032922	circadian regulation of gene expression	9/847	66/18866	0.00264494	0.0244825	0.0188651	NR1D1/HNF1B/ID1/CLOCK/PER1/CIART/NOCT/PER2/EGR1	9
BP	GO:0046626	regulation of insulin receptor signaling pathway	9/847	66/18866	0.00264494	0.0244825	0.0188651	TNS2/RPS6KB1/SOCS3/IRS1/IL1B/GRB14/SOCS1/SORBS1/ERFE	9
BP	GO:1901222	regulation of NIK/NF-kappaB signaling	13/847	119/18866	0.00265741	0.0244825	0.0188651	EGFR/TNFRSF10B/EDN1/MAP3K7/FBXW11/SPHK1/PPM1A/TRAF4/SASH1/IL18/IL1B/NLRP3/TNFRSF10A	13
BP	GO:0032623	interleukin-2 production	8/847	54/18866	0.00265871	0.0244825	0.0188651	PNP/MAP3K7/RUNX1/IL1A/NAV3/TNFAIP3/IL1B/ZFP36	8
BP	GO:1901185	negative regulation of ERBB signaling pathway	8/847	54/18866	0.00265871	0.0244825	0.0188651	EGFR/ERRFI1/GPRC5A/RNF126/HBEGF/SPRY2/TGFA/SPRY1	8
BP	GO:0002724	regulation of T cell cytokine production	6/847	32/18866	0.00267736	0.0244827	0.0188653	IL6/MAP3K7/IL1R1/IL18/IL1B/NLRP3	6
BP	GO:0010165	response to X-ray	6/847	32/18866	0.00267736	0.0244827	0.0188653	CCND1/CASP3/CDKN1A/SFRP1/LIG4/BLM	6
BP	GO:0035767	endothelial cell chemotaxis	6/847	32/18866	0.00267736	0.0244827	0.0188653	VEGFA/FGF18/THBS1/NOTCH1/PLEKHG5/KDR	6
BP	GO:0060317	cardiac epithelial to mesenchymal transition	6/847	32/18866	0.00267736	0.0244827	0.0188653	RTN4/JAG1/MSX1/NOTCH1/SNAI1/SPRY1	6
MF	GO:0030546	signaling receptor activator activity	41/886	492/18352	0.000492394	0.0248887	0.0230351	CXCL8/SEMA4B/VEGFA/WNT7A/CSF1/STC1/TIMP1/METRNL/DKK1/CXCL1/CMTM3/FGF18/HBEGF/OSGIN1/SPP1/EDN1/IL6/HDGFL3/KITLG/EFNA5/IL1A/LIF/SEMA3F/JAG1/TGFA/CMTM7/IL11/SEMA6A/IL18/FLRT3/GDF15/PGF/IL1B/GDF11/CXCL2/IL33/IL36B/PDGFA/ERFE/PF4V1/PDGFD	41
MF	GO:0005518	collagen binding	11/886	70/18352	0.000496023	0.0248887	0.0230351	CTSB/CD44/ITGA2/SMAD3/ADGRG1/THBS1/NID1/C1QTNF1/PDGFA/ABI3BP/CTSS	11
BP	GO:0031016	pancreas development	10/847	79/18866	0.00275028	0.0250623	0.0193119	HNF1B/HES1/CLOCK/IL6/CDK6/IL6R/GATA6/FOXA2/GDF11/SOX9	10
BP	GO:0043536	positive regulation of blood vessel endothelial cell migration	10/847	79/18866	0.00275028	0.0250623	0.0193119	VEGFA/ETS1/ABL1/FGF18/MAP3K3/THBS1/FGFBP1/CD40/KDR/JCAD	10
MF	GO:0005201	extracellular matrix structural constituent	19/886	169/18352	0.000533289	0.025272	0.0233899	COL4A1/TINAGL1/LAMA5/LAMB1/LAMB3/LAMC2/PXDN/LAMA3/THBS1/SRPX/THSD4/NID1/COL13A1/TNC/MMRN2/COL16A1/MUC5AC/ABI3BP/EMILIN3	19
BP	GO:0032970	regulation of actin filament-based process	31/847	405/18866	0.00278868	0.0252906	0.0194878	PXN/STC1/CYFIP1/DLC1/FRMD6/SIGLEC15/SFRP1/ABL1/ID1/KIRREL1/CFL2/RAPGEF3/CDC42EP4/SMAD3/EDN1/CDC42EP3/S100A10/PPFIA1/PLEKHG2/WASF3/EFNA5/TMOD1/MYADM/EPS8/FCHSD2/CDC42EP1/F11R/CORO2B/PDGFA/RGCC/ARHGDIB	31
BP	GO:0045124	regulation of bone resorption	7/847	43/18866	0.00281193	0.0252906	0.0194878	EGFR/UBASH3B/SIGLEC15/SPP1/IL6/ITGB3/TNFAIP3	7
BP	GO:0051938	L-glutamate import	4/847	14/18866	0.00281381	0.0252906	0.0194878	ARL6IP5/PER2/NTSR1/SLC1A3	4
BP	GO:0060211	regulation of nuclear-transcribed mRNA poly(A) tail shortening	4/847	14/18866	0.00281381	0.0252906	0.0194878	TOB1/TNRC6A/AGO2/ZFP36	4
BP	GO:0060707	trophoblast giant cell differentiation	4/847	14/18866	0.00281381	0.0252906	0.0194878	LIF/SOCS3/E2F7/SNAI1	4
BP	GO:0070307	lens fiber cell development	4/847	14/18866	0.00281381	0.0252906	0.0194878	VIM/WNT7A/EPHA2/TMOD1	4
BP	GO:0110154	RNA decapping	4/847	14/18866	0.00281381	0.0252906	0.0194878	DCP1A/NOCT/ZFP36/LSM1	4
BP	GO:0110156	methylguanosine-cap decapping	4/847	14/18866	0.00281381	0.0252906	0.0194878	DCP1A/NOCT/ZFP36/LSM1	4
BP	GO:0014812	muscle cell migration	12/847	106/18866	0.00283881	0.025342	0.0195274	PLAU/PLAT/ITGA2/ADAMTS1/ITGB3/TRIB1/DOCK4/TERT/SIX4/PDGFA/BCL2/PDGFD	12
BP	GO:0030038	contractile actin filament bundle assembly	12/847	106/18866	0.00283881	0.025342	0.0195274	PXN/DLC1/SFRP1/ABL1/RAPGEF3/SMAD3/S100A10/PPFIA1/F11R/CORO2B/SORBS1/RGCC	12
BP	GO:0043149	stress fiber assembly	12/847	106/18866	0.00283881	0.025342	0.0195274	PXN/DLC1/SFRP1/ABL1/RAPGEF3/SMAD3/S100A10/PPFIA1/F11R/CORO2B/SORBS1/RGCC	12
BP	GO:0071156	regulation of cell cycle arrest	12/847	106/18866	0.00283881	0.025342	0.0195274	CCND1/GADD45A/CDKN1A/CNOT11/CNOT9/CASP2/SFN/E2F7/GATA6/PLK3/RPL26/RGCC	12
CC	GO:0005635	nuclear envelope	37/879	473/19559	0.000796583	0.0257396	0.0239499	EGFR/CCND1/RTN4/YBX1/SCRN1/NUP43/KPNA3/EI24/NUP50/NEMP1/ABL1/CMTM3/MTMR6/NUP153/DHRS2/LYPLA1/CCAR1/MYOF/ITPRIP/SMAD3/SENP1/BNIP2/NRM/RCC1/C12orf43/EIF5A2/FBXW11/CNEP1R1/SMOX/NAV3/NXT1/IL15RA/GATA6/ADRA1B/ERN1/STX1A/BCL2	37
BP	GO:0014706	striated muscle tissue development	30/847	389/18866	0.00289625	0.025811	0.0198888	VEGFA/GJC1/YBX3/DKK1/CAV2/YAP1/CFL2/FOXN2/HEG1/SMAD3/EDN1/RARA/MAFF/SIRT2/HIVEP3/BCL9L/NOTCH1/GATA6/NUPR1/FOS/RBM24/TLL2/EGR1/ZFPM2/SIX4/ATF3/MYH15/BCL2/HLX/RGS2	30
BP	GO:0030072	peptide hormone secretion	22/847	257/18866	0.00293436	0.02608	0.0200961	EGFR/SLC2A1/NR1D1/GLUD1/HNF1B/SFRP1/RAPGEF3/CLOCK/EDN1/RAB11FIP2/IL6/EFNA5/RAB8B/GLUL/TIAM1/IRS1/STX1A/PER2/IL1B/FOXA2/SLC16A2/SYT7	22
BP	GO:0032890	regulation of organic acid transport	9/847	67/18866	0.00293636	0.02608	0.0200961	ARL6IP5/EDN1/THBS1/PER2/IL1B/NTSR1/ACSL5/ERFE/RGS2	9
BP	GO:0031960	response to corticosteroid	16/847	164/18866	0.00295054	0.0261618	0.0201591	EGFR/CCND1/FOSL1/STC1/ERRFI1/CASP3/CDKN1A/ZFP36L2/DUSP1/EDN1/IL6/EIF4EBP1/NOTCH1/FOS/ZFP36/BCL2	16
BP	GO:0014909	smooth muscle cell migration	11/847	93/18866	0.00297114	0.0263	0.0202656	PLAU/PLAT/ITGA2/ADAMTS1/ITGB3/TRIB1/DOCK4/TERT/PDGFA/BCL2/PDGFD	11
BP	GO:0008347	glial cell migration	8/847	55/18866	0.00299135	0.0264142	0.0203536	RTN4/CSF1/ZMIZ1/LAMB1/ADGRG1/CD9/P2RY1/TIAM1	8
BP	GO:0045216	cell-cell junction organization	19/847	210/18866	0.00299408	0.0264142	0.0203536	VEGFA/EPHA2/GJC1/VCL/HIPK1/HEG1/SMAD3/RUNX1/RASSF8/ZNF703/CD9/PARD6G/IL1B/F11R/INAVA/SNAI1/DCHS1/CLDN4/CLDN2	19
BP	GO:1901224	positive regulation of NIK/NF-kappaB signaling	10/847	80/18866	0.00301972	0.0265232	0.0204376	EGFR/TNFRSF10B/EDN1/MAP3K7/SPHK1/TRAF4/SASH1/IL18/IL1B/TNFRSF10A	10
BP	GO:0009895	negative regulation of catabolic process	26/847	323/18866	0.00303025	0.0265232	0.0204376	EGFR/YBX1/LAPTM4B/TIMP1/GIPC1/ATP13A2/YBX3/SGTA/ANXA2/TAB2/FUS/TOB1/RPL5/SMAD3/SENP1/SIRT2/HIPK2/NUPR1/NOCT/IL1B/RBM24/ZFP36/MFSD2A/BCL2/TIMP3/TENT5B	26
BP	GO:0032869	cellular response to insulin stimulus	20/847	226/18866	0.00304905	0.0265232	0.0204376	ERRFI1/PKM/CYFIP1/CAV2/APPL2/RAB31/BCAR3/TNS2/EIF4EBP1/IGFBP1/RAB8B/RPS6KB1/SOCS3/IRS1/IL1B/GRB14/GAB1/SOCS1/SORBS1/ERFE	20
BP	GO:2001020	regulation of response to DNA damage stimulus	20/847	226/18866	0.00304905	0.0265232	0.0204376	EGFR/DEK/CD44/FUS/ABL1/IER3/DDIAS/PMAIP1/RPA2/MSX1/OTUB2/SPRED3/SLF1/PAXIP1/SNAI1/RPL26/RMI2/HIC1/FANCB/BCL2	20
BP	GO:0045927	positive regulation of growth	23/847	274/18866	0.00305672	0.0265232	0.0204376	EGFR/VEGFA/CSF1/CYFIP1/YBX3/ZNF639/SFRP1/YAP1/HBEGF/EDN1/EFNA5/SPHK1/IGFBP1/CDKN2AIP/SFN/NOTCH1/GATA6/FOXS1/ZFPM2/MFSD2A/LPAR3/BCL2/HLX	23
BP	GO:0030218	erythrocyte differentiation	13/847	121/18866	0.00307724	0.0265232	0.0204376	SH2B3/VEGFA/ETS1/CASP3/SENP1/CDK6/HIPK2/LYAR/SLC11A2/PKNOX1/TRIM58/FAM210B/ZFP36	13
BP	GO:0015813	L-glutamate transmembrane transport	5/847	23/18866	0.00308714	0.0265232	0.0204376	ARL6IP5/SLC25A22/PER2/NTSR1/SLC1A3	5
BP	GO:0031629	synaptic vesicle fusion to presynaptic active zone membrane	5/847	23/18866	0.00308714	0.0265232	0.0204376	SNAP29/STX3/STX1A/SYT7/STX11	5
BP	GO:0031639	plasminogen activation	5/847	23/18866	0.00308714	0.0265232	0.0204376	PLAU/PGK1/PLAT/THBS1/MELTF	5
BP	GO:0035743	CD4-positive, alpha-beta T cell cytokine production	5/847	23/18866	0.00308714	0.0265232	0.0204376	IL6/IL1R1/IL18/IL1B/NLRP3	5
BP	GO:0051043	regulation of membrane protein ectodomain proteolysis	5/847	23/18866	0.00308714	0.0265232	0.0204376	TIMP1/SNX33/IL1B/APOE/TIMP3	5
BP	GO:0072170	metanephric tubule development	5/847	23/18866	0.00308714	0.0265232	0.0204376	WWTR1/YAP1/HES1/LIF/SOX9	5
BP	GO:0072243	metanephric nephron epithelium development	5/847	23/18866	0.00308714	0.0265232	0.0204376	WWTR1/YAP1/HES1/LIF/SOX9	5
BP	GO:1903077	negative regulation of protein localization to plasma membrane	5/847	23/18866	0.00308714	0.0265232	0.0204376	PICALM/LYPLA1/PPFIA1/DAB2/MRAP2	5
BP	GO:2000050	regulation of non-canonical Wnt signaling pathway	5/847	23/18866	0.00308714	0.0265232	0.0204376	DKK1/SFRP1/ABL1/DAB2/TIAM1	5
BP	GO:2000773	negative regulation of cellular senescence	5/847	23/18866	0.00308714	0.0265232	0.0204376	YBX1/ABL1/CDK6/MAP3K3/TERT	5
BP	GO:0035148	tube formation	15/847	150/18866	0.00310477	0.0265878	0.0204874	VEGFA/HNF1B/CASP3/DLC1/SFRP1/ABL1/NFIB/FZD1/RARA/SEC24B/TGM2/NOTCH1/SIX4/SOX9/HOXA1	15
BP	GO:0070665	positive regulation of leukocyte proliferation	15/847	150/18866	0.00310477	0.0265878	0.0204874	CSF1/EFNB1/CDKN1A/PNP/HES1/IL6/KITLG/IL1A/IL18/CD40/ADA/IL1B/PELI1/BCL2/TNFRSF13C	15
BP	GO:0044319	wound healing, spreading of cells	6/847	33/18866	0.00315007	0.0268445	0.0206852	WNT7A/CD44/HBEGF/ITGA5/ACVRL1/ARHGAP24	6
BP	GO:0061311	cell surface receptor signaling pathway involved in heart development	6/847	33/18866	0.00315007	0.0268445	0.0206852	DKK1/SOX17/JAG1/MSX1/NOTCH1/SNAI1	6
BP	GO:0090505	epiboly involved in wound healing	6/847	33/18866	0.00315007	0.0268445	0.0206852	WNT7A/CD44/HBEGF/ITGA5/ACVRL1/ARHGAP24	6
BP	GO:0043393	regulation of protein binding	19/847	211/18866	0.00315615	0.0268529	0.0206916	UBASH3B/PHLDA2/CDKN1A/DKK1/ANXA2/CAPRIN2/ABL1/ID1/DAB2/LFNG/HIPK2/PCBD1/TIAM1/TERT/PIM2/CRMP1/APOE/MFNG/ITGA4	19
BP	GO:0045930	negative regulation of mitotic cell cycle	27/847	341/18866	0.00320113	0.0271915	0.0209526	EGFR/CCND1/TRIP13/GADD45A/CDKN1A/ZFP36L2/CNOT11/CNOT9/ABL1/DUSP1/WEE1/DDIAS/SMAD3/CASP2/MDC1/CDK6/NABP2/CLSPN/RPA2/SFN/BTG1/E2F7/BLM/PLK3/RPL26/BCL2/RGCC	27
BP	GO:0021575	hindbrain morphogenesis	7/847	44/18866	0.0032168	0.0272806	0.0210212	TRNP1/WNT7A/LHX1/DLC1/ABL1/HES1/GLI2	7
BP	GO:0060537	muscle tissue development	31/847	409/18866	0.00323017	0.02732	0.0210516	VEGFA/GJC1/YBX3/DKK1/CAV2/YAP1/CFL2/FOXN2/HEG1/SMAD3/EDN1/RARA/MAFF/SIRT2/HIVEP3/BCL9L/NOTCH1/GATA6/NUPR1/FOS/RBM24/TLL2/EGR1/ZFPM2/SIX4/ATF3/SOX9/MYH15/BCL2/HLX/RGS2	31
BP	GO:1905954	positive regulation of lipid localization	11/847	94/18866	0.00323185	0.02732	0.0210516	EHD1/ANXA2/SPP1/EDN1/IL1B/NTSR1/IKBKE/C1QTNF1/ACSL5/APOE/ERFE	11
BP	GO:0010812	negative regulation of cell-substrate adhesion	9/847	68/18866	0.00325254	0.0274508	0.0211523	DLC1/EFNA5/THBS1/ANGPT2/JAG1/NOTCH1/CORO2B/MELTF/ACVRL1	9
CC	GO:0031253	cell projection membrane	29/879	344/19559	0.000908004	0.027614	0.025694	EPHA2/CD44/SPRY4/SNAP29/PIP5K1A/EHD1/PLAUR/DLC1/APPL2/MTMR6/KIRREL1/SLC6A6/ASAP1/ITGA5/ARHGEF2/SLC26A2/SPRY2/PLEK2/PEX19/ITGB3/PROM2/ANK1/SLC11A2/EPS8/TIAM1/JCAD/EPS8L3/PKD1L1/HHIP	29
BP	GO:0008361	regulation of cell size	17/847	181/18866	0.00330423	0.0277429	0.0213774	RTN4/SEMA4B/VEGFA/CYFIP1/ABL1/SPP1/EDN1/LRRC8A/EFNA5/SEMA3F/DRAXIN/SEMA6A/KCNMA1/IL7R/LPAR3/SLC12A3/APOE	17
BP	GO:0010950	positive regulation of endopeptidase activity	17/847	181/18866	0.00330423	0.0277429	0.0213774	PICALM/TNFRSF10B/F3/ANP32B/ARL6IP5/DLC1/SOX7/SMAD3/SENP1/PMAIP1/CASP2/HIP1/XDH/MAP3K5/NLRP3/TNFRSF10A/FAS	17
BP	GO:0021782	glial cell development	13/847	122/18866	0.00330656	0.0277429	0.0213774	VIM/EGFR/NDRG1/NR1D1/IL6/WASF3/SIRT2/CDK6/CD9/SH3TC2/IL1B/FA2H/ZNF488	13
BP	GO:1904892	regulation of receptor signaling pathway via STAT	15/847	151/18866	0.00330825	0.0277429	0.0213774	SH2B3/GADD45A/HES1/TNFRSF1A/IL6/LIF/NOTCH1/SOCS3/INPP5F/IL18/CD40/IL6R/IL7R/SOCS1/PRLR	15
BP	GO:0050732	negative regulation of peptidyl-tyrosine phosphorylation	8/847	56/18866	0.00335551	0.0280944	0.0216483	SH2B3/ERRFI1/GPRC5A/SFRP1/SOCS3/INPP5F/SOCS1/CADM4	8
BP	GO:0051216	cartilage development	18/847	197/18866	0.00342458	0.0286271	0.0220587	WNT7A/STC1/TIMP1/CD44/NFIB/LOXL2/FGF18/SULF2/CHST11/SMAD3/EDN1/RARA/RUNX1/MSX1/GLI2/SNAI1/ACVRL1/SOX9	18
MF	GO:0019887	protein kinase regulator activity	20/886	185/18352	0.000638938	0.0286849	0.0265487	CCND1/GPRC5A/CASP3/CDKN1A/ITPRIP/CCNYL1/GPRC5B/SPRY2/EFNA5/SFN/TRIB1/AFAP1L2/CCNA1/SOCS3/GSKIP/PKIA/CAMK2N1/TRIB2/SOCS1/RGCC	20
BP	GO:0030183	B cell differentiation	14/847	137/18866	0.003452	0.0287648	0.0221649	ZFP36L2/SFRP1/ABL1/IL6/LRRC8A/IRF2BP2/LFNG/CMTM7/IL11/ATP11C/ADA/BCL2/MFNG/ITGA4	14
BP	GO:0032946	positive regulation of mononuclear cell proliferation	14/847	137/18866	0.003452	0.0287648	0.0221649	CSF1/EFNB1/CDKN1A/PNP/HES1/IL6/IL1A/IL18/CD40/ADA/IL1B/PELI1/BCL2/TNFRSF13C	14
BP	GO:0002683	negative regulation of immune system process	34/847	463/18866	0.00348091	0.0289598	0.0223152	NR1D1/TTLL12/UBASH3B/CASP3/SERPINB9/SFRP1/IL4R/HES1/DUSP1/RARA/RUNX1/KITLG/CDK6/LPXN/LRRC17/THBS1/TRIB1/NOTCH1/LRCH1/ADA/TNFAIP3/IL7R/MICB/GPR17/PELI1/ZFP36/ADTRP/IL33/SOX9/SOCS1/NME2/NRARP/HLX/MILR1	34
BP	GO:0010769	regulation of cell morphogenesis involved in differentiation	25/847	310/18866	0.00351786	0.029175	0.0224809	RTN4/SEMA4B/VEGFA/WNT7A/CYFIP1/CAPRIN2/ABL1/ID1/PLXNA2/SPP1/S100A10/EFNA5/SDC2/MYADM/SEMA3F/TRPC6/DRAXIN/SEMA6A/TIAM1/UNC13D/CHN1/MELTF/LPAR3/APOE/ITPKA	25
BP	GO:0034599	cellular response to oxidative stress	25/847	310/18866	0.00351786	0.029175	0.0224809	EGFR/PXN/ETS1/ATP13A2/ARL6IP5/SLC25A24/ABL1/DHRS2/FZD1/IL6/SIRT2/SPHK1/MMP2/SIRPA/TRPC6/GSKIP/TNFAIP3/MAP3K5/FOS/MMP3/MSRA/MAPK13/BCL2/NME2/PDGFD	25
BP	GO:0045137	development of primary sexual characteristics	20/847	229/18866	0.00354337	0.0293402	0.0226083	CCND1/RNF38/VEGFA/CASP3/YBX3/SFRP1/ADAMTS1/RARA/MAMLD1/KITLG/CASP2/LFNG/ADGRG1/GATA6/NUPR1/RDH10/ZFPM2/SIX4/SOX9/BCL2	20
BP	GO:0022617	extracellular matrix disassembly	10/847	82/18866	0.00362158	0.0299407	0.023071	TIMP1/ETS1/CD44/MMP1/IL6/MMP2/TLL2/MELTF/MMP3/CTSS	10
BP	GO:0034198	cellular response to amino acid starvation	7/847	45/18866	0.00366468	0.0299921	0.0231106	CDKN1A/SLC38A2/SESN1/MAP3K5/ATF3/BMT2/FAS	7
BP	GO:0042771	intrinsic apoptotic signaling pathway in response to DNA damage by p53 class mediator	7/847	45/18866	0.00366468	0.0299921	0.0231106	CD44/CDKN1A/HIPK1/HIPK2/NUPR1/RPL26/BCL2	7
BP	GO:0045616	regulation of keratinocyte differentiation	7/847	45/18866	0.00366468	0.0299921	0.0231106	ERRFI1/ZBED2/RUNX1/ETV4/NOTCH1/ZFP36/NME2	7
BP	GO:0060326	cell chemotaxis	25/847	311/18866	0.00366775	0.0299921	0.0231106	CXCL8/VEGFA/CSF1/EPHA2/PIP5K1A/CXCL1/FGF18/DUSP1/HBEGF/EDN1/IL6/THBS1/NOTCH1/IL6R/TIAM1/PLEKHG5/KDR/PGF/IL1B/DOCK4/CXCL2/GAB1/GPSM3/PF4V1/PDGFD	25
BP	GO:0048566	embryonic digestive tract development	6/847	34/18866	0.00368231	0.0299921	0.0231106	CXCL8/HNF1B/FOXF2/GLI2/ADA/HLX	6
BP	GO:0090504	epiboly	6/847	34/18866	0.00368231	0.0299921	0.0231106	WNT7A/CD44/HBEGF/ITGA5/ACVRL1/ARHGAP24	6
BP	GO:2000352	negative regulation of endothelial cell apoptotic process	6/847	34/18866	0.00368231	0.0299921	0.0231106	ANGPTL4/ABL1/PAK4/TNFAIP3/KDR/TERT	6
BP	GO:0001711	endodermal cell fate commitment	4/847	15/18866	0.00370196	0.0299921	0.0231106	HNF1B/DKK1/SOX17/GATA6	4
BP	GO:0002467	germinal center formation	4/847	15/18866	0.00370196	0.0299921	0.0231106	ADA/UNC13D/TNFAIP3/TNFRSF13C	4
BP	GO:0060841	venous blood vessel development	4/847	15/18866	0.00370196	0.0299921	0.0231106	VEGFA/HEG1/NOTCH1/ACVRL1	4
BP	GO:0071474	cellular hyperosmotic response	4/847	15/18866	0.00370196	0.0299921	0.0231106	SLC2A1/ERRFI1/YBX3/ARHGEF2	4
BP	GO:0072160	nephron tubule epithelial cell differentiation	4/847	15/18866	0.00370196	0.0299921	0.0231106	WWTR1/LHX1/YAP1/LIF	4
BP	GO:2000095	regulation of Wnt signaling pathway, planar cell polarity pathway	4/847	15/18866	0.00370196	0.0299921	0.0231106	DKK1/SFRP1/ABL1/DAB2	4
BP	GO:0051495	positive regulation of cytoskeleton organization	20/847	230/18866	0.0037223	0.0301105	0.0232018	PXN/SLAIN2/CYFIP1/SFRP1/ABL1/ID1/KIRREL1/CFL2/RAPGEF3/PSRC1/CDC42EP4/SMAD3/EDN1/CDC42EP3/S100A10/WASF3/NAV3/FCHSD2/CDC42EP1/RGCC	20
BP	GO:0034143	regulation of toll-like receptor 4 signaling pathway	5/847	24/18866	0.00375745	0.0303016	0.0233491	NR1D1/APPL2/WDFY1/TNFAIP3/PELI1	5
BP	GO:0099500	vesicle fusion to plasma membrane	5/847	24/18866	0.00375745	0.0303016	0.0233491	SNAP29/STX3/STX1A/SYT7/STX11	5
BP	GO:0090100	positive regulation of transmembrane receptor protein serine/threonine kinase signaling pathway	12/847	110/18866	0.00385728	0.0310591	0.0239327	GIPC1/RBPMS/HES1/DAB2/HIPK2/THBS1/MSX1/NOTCH1/ZC3H3/GDF15/GDF11/ACVRL1	12
BP	GO:0032370	positive regulation of lipid transport	9/847	70/18866	0.0039649	0.0318768	0.0245628	ANXA2/SPP1/EDN1/IL1B/NTSR1/C1QTNF1/ACSL5/APOE/ERFE	9
BP	GO:0052126	movement in host environment	16/847	169/18866	0.0039718	0.0318835	0.024568	EGFR/CXCL8/CTSB/EPHA2/KPNA3/CAV2/ZNF639/TRIM8/ITGA2/NUP153/TRIM25/ITGA5/ANPEP/ITGB3/F11R/HAVCR1	16
BP	GO:0031032	actomyosin structure organization	18/847	200/18866	0.00401842	0.0322086	0.0248185	PXN/DLC1/FRMD6/SFRP1/ABL1/CFL2/RAPGEF3/SMAD3/EDN1/S100A10/PPFIA1/TMOD1/F11R/CORO2B/SIX4/SORBS1/FRMD3/RGCC	18
BP	GO:0048593	camera-type eye morphogenesis	13/847	125/18866	0.00407909	0.0326451	0.0251549	VEGFA/EPHA2/LHX1/HIPK1/BCAR3/HIPK2/FOXF2/JAG1/PITX3/GDF11/ALDH1A3/MFSD2A/SOX9	13
BP	GO:0046634	regulation of alpha-beta T cell activation	11/847	97/18866	0.00412578	0.0329686	0.0254041	PNP/NFKBIZ/IL4R/RARA/RUNX1/IL18/ADA/SH3RF1/NLRP3/SOCS1/HLX	11
BP	GO:0061387	regulation of extent of cell growth	12/847	111/18866	0.00415303	0.0330785	0.0254888	RTN4/SEMA4B/VEGFA/CYFIP1/ABL1/SPP1/EFNA5/SEMA3F/DRAXIN/SEMA6A/LPAR3/APOE	12
BP	GO:0014014	negative regulation of gliogenesis	7/847	46/18866	0.0041584	0.0330785	0.0254888	NR1D1/HES1/SIRT2/NOTCH1/PITX3/TERT/DLX1	7
BP	GO:0032570	response to progesterone	7/847	46/18866	0.0041584	0.0330785	0.0254888	FOSL1/TXNIP/YAP1/THBS1/TRERF1/FOS/CLDN4	7
CC	GO:0031965	nuclear membrane	26/879	301/19559	0.0011541	0.0331484	0.0308436	EGFR/CCND1/YBX1/SCRN1/EI24/NUP50/NEMP1/ABL1/CMTM3/NUP153/LYPLA1/MYOF/ITPRIP/SMAD3/SENP1/NRM/RCC1/CNEP1R1/SMOX/NAV3/IL15RA/GATA6/ADRA1B/ERN1/STX1A/BCL2	26
BP	GO:1902373	negative regulation of mRNA catabolic process	8/847	58/18866	0.00418618	0.0332492	0.0256203	YBX1/YBX3/FUS/TOB1/NOCT/RBM24/ZFP36/TENT5B	8
BP	GO:2000146	negative regulation of cell motility	28/847	365/18866	0.00421977	0.0334654	0.0257869	STC1/TIMP1/GADD45A/DLC1/VCL/SFRP1/DUSP1/DPYSL3/ADGRG1/THBS1/ANGPT2/TRIB1/RAP2B/JAG1/NOTCH1/LRCH1/NAV3/ADA/ADTRP/MMRN2/IL33/ACVRL1/PTPRR/APOE/BCL2/TIE1/RGCC/ARHGDIB	28
BP	GO:0010952	positive regulation of peptidase activity	18/847	201/18866	0.00423431	0.0334797	0.025798	PICALM/TNFRSF10B/F3/ANP32B/ARL6IP5/DLC1/SOX7/SMAD3/SENP1/PMAIP1/CASP2/HIP1/XDH/MAP3K5/NLRP3/TNFRSF10A/CLDN4/FAS	18
BP	GO:0031099	regeneration	18/847	201/18866	0.00423431	0.0334797	0.025798	EGFR/CCND1/WNT7A/PKM/CDKN1A/YAP1/SULF2/SPP1/IL6/IGFBP1/KREMEN1/ANGPT2/CD9/NOTCH1/INPP5F/PGF/TNC/BCL2	18
BP	GO:0003203	endocardial cushion morphogenesis	6/847	35/18866	0.00427845	0.0336768	0.0259498	MSX1/NOTCH1/SNAI1/DCHS1/ACVRL1/SOX9	6
BP	GO:0098751	bone cell development	6/847	35/18866	0.00427845	0.0336768	0.0259498	SH2B3/PIP4K2A/SIGLEC15/ANXA2/FAM20C/FLI1	6
BP	GO:1904031	positive regulation of cyclin-dependent protein kinase activity	6/847	35/18866	0.00427845	0.0336768	0.0259498	EGFR/CCND1/CDKN1A/PSRC1/CCNYL1/RGCC	6
MF	GO:0004709	MAP kinase kinase kinase activity	6/886	24/18352	0.000792221	0.0337882	0.0312719	EGFR/MAP3K7/MAP3K3/MAP3K9/MLKL/MAP3K5	6
BP	GO:2001234	negative regulation of apoptotic signaling pathway	20/847	233/18866	0.00430476	0.0338332	0.0260704	TNFRSF10B/CD44/PLAUR/YBX3/YAP1/ITPRIP/DDIAS/ARHGEF2/IL1A/THBS1/SH3RF1/TNFAIP3/ITGA6/IL1B/TERT/SNAI1/TNFRSF10A/FAS/UNC5B/BCL2	20
BP	GO:0051785	positive regulation of nuclear division	9/847	71/18866	0.00436402	0.0341967	0.0263505	EDN1/SIRT2/SPHK1/IL1A/TGFA/MSX1/SLF1/IL1B/RGCC	9
BP	GO:0061180	mammary gland epithelium development	9/847	71/18866	0.00436402	0.0341967	0.0263505	CCND1/RTN4/CSF1/EPHA2/KDM5B/ZNF703/MSX1/GLI2/PRLR	9
BP	GO:0030316	osteoclast differentiation	11/847	98/18866	0.004464	0.0349017	0.0268937	CSF1/EPHA2/UBASH3B/SIGLEC15/ANXA2/SFRP1/FAM20C/LRRC17/KLF10/JUNB/FOS	11
BP	GO:0008584	male gonad development	14/847	141/18866	0.00447389	0.0349017	0.0268937	CCND1/RNF38/YBX3/SFRP1/RARA/MAMLD1/KITLG/ADGRG1/GATA6/NUPR1/ZFPM2/SIX4/SOX9/BCL2	14
BP	GO:0032355	response to estradiol	14/847	141/18866	0.00447389	0.0349017	0.0268937	EGFR/CCND1/TXNIP/WNT7A/ETS1/CASP3/SFRP1/ITGA2/DUSP1/RARA/ZNF703/FAM210B/RGS9/HPGD	14
BP	GO:0008360	regulation of cell shape	15/847	156/18866	0.00449661	0.0349442	0.0269264	VEGFA/CYFIP1/DLC1/CFDP1/PLXNA2/CDC42EP4/CDC42EP3/WASF3/EPS8/FBLIM1/P2RY1/PRAG1/CDC42EP1/KDR/F11R	15
BP	GO:0030902	hindbrain development	15/847	156/18866	0.00449661	0.0349442	0.0269264	TRNP1/WNT7A/HNF1B/LHX1/DLC1/ABL1/NFIB/PLXNA2/HES1/HOXB2/SEC24B/CLP1/GLI2/NANOS1/BCL2	15
BP	GO:0015740	C4-dicarboxylate transport	5/847	25/18866	0.00452586	0.0349442	0.0269264	LRRC8C/SLC25A22/LRRC8A/NTSR1/SLC1A3	5
BP	GO:0046697	decidualization	5/847	25/18866	0.00452586	0.0349442	0.0269264	STC1/CTSB/SPP1/LIF/JUNB	5
BP	GO:0061217	regulation of mesonephros development	5/847	25/18866	0.00452586	0.0349442	0.0269264	VEGFA/HNF1B/LHX1/SIX4/SOX9	5
BP	GO:1904376	negative regulation of protein localization to cell periphery	5/847	25/18866	0.00452586	0.0349442	0.0269264	PICALM/LYPLA1/PPFIA1/DAB2/MRAP2	5
BP	GO:2001026	regulation of endothelial cell chemotaxis	5/847	25/18866	0.00452586	0.0349442	0.0269264	VEGFA/FGF18/THBS1/NOTCH1/KDR	5
BP	GO:0048008	platelet-derived growth factor receptor signaling pathway	8/847	59/18866	0.00465671	0.0359018	0.0276643	TXNIP/VEGFA/F3/PLAT/ABL1/HIP1/PDGFA/PDGFD	8
BP	GO:0017015	regulation of transforming growth factor beta receptor signaling pathway	13/847	127/18866	0.00467064	0.0359564	0.0277064	GIPC1/CAV2/CHST11/SMAD3/DAB2/SPRY2/PPM1A/HIPK2/THBS1/BCL9L/ZNF703/SPRED3/SPRY1	13
BP	GO:0001505	regulation of neurotransmitter levels	20/847	235/18866	0.00473354	0.036099	0.0278163	WNT7A/GIPC1/SNAP29/ARL6IP5/RAB3B/STX3/PPFIA1/GIT1/ITGB3/GLUL/P2RY1/LIN7C/SNCG/STX1A/PER2/SYT7/SLC1A3/SLC29A4/DRD4/STX11	20
BP	GO:0009952	anterior/posterior pattern specification	19/847	219/18866	0.00473515	0.036099	0.0278163	HNF1B/LHX1/DKK1/HIPK1/SFRP1/SOX17/PLXNA2/HES1/HOXB2/SMAD3/LFNG/HIPK2/MSX1/NOTCH1/GLI2/HES2/FOXA2/GDF11/NRARP	19
BP	GO:0042532	negative regulation of tyrosine phosphorylation of STAT protein	4/847	16/18866	0.0047625	0.036099	0.0278163	SH2B3/SOCS3/INPP5F/SOCS1	4
BP	GO:0061450	trophoblast cell migration	4/847	16/18866	0.0047625	0.036099	0.0278163	VEGFA/TIMP1/AGO2/ARHGDIB	4
BP	GO:0071391	cellular response to estrogen stimulus	4/847	16/18866	0.0047625	0.036099	0.0278163	SERPINB9/SFRP1/RARA/SFR1	4
BP	GO:0072109	glomerular mesangium development	4/847	16/18866	0.0047625	0.036099	0.0278163	NOTCH1/IL6R/EGR1/PDGFD	4
BP	GO:1901163	regulation of trophoblast cell migration	4/847	16/18866	0.0047625	0.036099	0.0278163	VEGFA/TIMP1/AGO2/ARHGDIB	4
BP	GO:1901201	regulation of extracellular matrix assembly	4/847	16/18866	0.0047625	0.036099	0.0278163	SMAD3/NOTCH1/SOX9/RGCC	4
BP	GO:0046425	regulation of receptor signaling pathway via JAK-STAT	14/847	142/18866	0.0047643	0.036099	0.0278163	SH2B3/GADD45A/HES1/TNFRSF1A/IL6/LIF/NOTCH1/SOCS3/INPP5F/IL18/CD40/IL6R/SOCS1/PRLR	14
BP	GO:0046546	development of primary male sexual characteristics	14/847	142/18866	0.0047643	0.036099	0.0278163	CCND1/RNF38/YBX3/SFRP1/RARA/MAMLD1/KITLG/ADGRG1/GATA6/NUPR1/ZFPM2/SIX4/SOX9/BCL2	14
BP	GO:0051017	actin filament bundle assembly	15/847	157/18866	0.00477156	0.036099	0.0278163	PXN/DLC1/SFRP1/ABL1/ID1/RAPGEF3/DPYSL3/SMAD3/S100A10/PPFIA1/EPS8/F11R/CORO2B/SORBS1/RGCC	15
BP	GO:0098739	import across plasma membrane	15/847	157/18866	0.00477156	0.036099	0.0278163	SLC2A1/SLC39A8/ARL6IP5/SLC6A6/THBS1/SLC36A1/PER2/NTSR1/KCNK5/SLC47A1/SLC16A2/SLC12A3/SLC1A3/ACSL5/RGS2	15
BP	GO:0001938	positive regulation of endothelial cell proliferation	12/847	113/18866	0.00479903	0.0362547	0.0279363	VEGFA/F3/CAV2/NRP2/ITGB3/FGFBP1/KDR/PGF/JCAD/ACVRL1/NRARP/ITGA4	12
BP	GO:0015837	amine transport	11/847	99/18866	0.00482387	0.0363901	0.0280406	ARL6IP5/RAB3B/P2RY1/SNCG/STX1A/PER2/NTSR1/SYT15/SYT7/DRD4/RGS2	11
BP	GO:0060348	bone development	18/847	204/18866	0.00494006	0.0370223	0.0285277	SH2B3/STC1/PIP4K2A/SIGLEC15/ANXA2/FGF18/SULF2/FAM20C/RARA/LRRC17/MSX1/FLI1/COL13A1/PAPSS2/XYLT1/PHOSPHO1/DCHS1/SOX9	18
BP	GO:0000289	nuclear-transcribed mRNA poly(A) tail shortening	6/847	36/18866	0.00494288	0.0370223	0.0285277	CNOT11/TOB1/CNOT9/TNRC6A/AGO2/ZFP36	6
BP	GO:0031128	developmental induction	6/847	36/18866	0.00494288	0.0370223	0.0285277	DKK1/HIPK1/C12orf43/HIPK2/SOX9/SPRY1	6
BP	GO:0045622	regulation of T-helper cell differentiation	6/847	36/18866	0.00494288	0.0370223	0.0285277	NFKBIZ/IL4R/RARA/IL18/NLRP3/HLX	6
BP	GO:0045742	positive regulation of epidermal growth factor receptor signaling pathway	6/847	36/18866	0.00494288	0.0370223	0.0285277	PLAUR/CNOT9/HBEGF/AFAP1L2/TGFA/HIP1	6
BP	GO:0048562	embryonic organ morphogenesis	24/847	302/18866	0.00502415	0.0375241	0.0289144	EPHA2/HNF1B/LHX1/HIPK1/SOX17/YAP1/HES1/HOXB2/CHST11/SMAD3/EDN1/SEC24B/SPRY2/HIPK2/FOXF2/MSX1/NOTCH1/GLI2/RDH10/SIX4/ALDH1A3/SOX9/HLX/HOXA1	24
BP	GO:0090068	positive regulation of cell cycle process	24/847	302/18866	0.00502415	0.0375241	0.0289144	EGFR/CCND1/GADD45A/GIPC1/CDKN1A/CNOT11/CNOT9/ADAMTS1/EDN1/CASP2/SIRT2/SPHK1/IL1A/SFN/TGFA/MSX1/SLF1/E2F7/GATA6/PLK3/IL1B/TERT/RPL26/RGCC	24
BP	GO:0050729	positive regulation of inflammatory response	15/847	158/18866	0.00506	0.0376848	0.0290382	EGFR/ETS1/ITGA2/NFKBIZ/CLOCK/TNFRSF1A/IL6/GPRC5B/TGM2/IL18/NUPR1/IL1B/IL33/MAPK13/GPSM3	15
BP	GO:1903707	negative regulation of hemopoiesis	15/847	158/18866	0.00506	0.0376848	0.0290382	UBASH3B/SFRP1/IL4R/HES1/RARA/RUNX1/CDK6/LRRC17/TRIB1/NOTCH1/ZFP36/SOCS1/NME2/NRARP/HLX	15
BP	GO:0008286	insulin receptor signaling pathway	14/847	143/18866	0.00506974	0.037704	0.029053	CAV2/BCAR3/TNS2/EIF4EBP1/IGFBP1/RPS6KB1/SOCS3/IRS1/IL1B/GRB14/GAB1/SOCS1/SORBS1/ERFE	14
BP	GO:2000242	negative regulation of reproductive process	8/847	60/18866	0.00516677	0.0383713	0.0295672	TRIP13/TIMP1/DUSP1/LIF/ADA/SNAI1/ZFPM2/ARHGDIB	8
BP	GO:0035282	segmentation	11/847	100/18866	0.00520635	0.0386107	0.0297517	LHX1/DKK1/SFRP1/PLXNA2/SMAD3/NRP2/BMI1/LFNG/SEMA3F/NOTCH1/NRARP	11
BP	GO:0031669	cellular response to nutrient levels	19/847	221/18866	0.00521802	0.0386427	0.0297764	SLC2A1/CDKN1A/SFRP1/TNRC6A/SLC38A2/PMAIP1/KLF10/GAS2L1/GLUL/UPP1/SESN1/MAP3K5/FOXA2/TNC/ATF3/MFSD2A/BMT2/FAS/BCL2	19
BP	GO:0015807	L-amino acid transport	9/847	73/18866	0.00525566	0.0388668	0.029949	ARL6IP5/SLC25A22/SLC38A2/SLC36A1/PER2/NTSR1/SLC47A1/SLC1A3/RGS2	9
BP	GO:0051099	positive regulation of binding	16/847	174/18866	0.00526645	0.0388918	0.0299683	PLAUR/ANXA2/CAPRIN2/ITGA2/ABL1/HES1/RARA/S100A10/SIRT2/LFNG/HIPK2/MAU2/TIAM1/TERT/APOE/MFNG	16
BP	GO:0051091	positive regulation of DNA-binding transcription factor activity	22/847	270/18866	0.00527885	0.0389288	0.0299968	FOSL1/VEGFA/TAB2/TRIM8/FZD1/TRIM25/CLOCK/SMAD3/EDN1/ARHGEF2/IL6/MAP3K7/SPHK1/HIPK2/PLPP3/RPS6KA5/IL18/CD40/IL1B/NLRP3/RHEBL1/RGCC	22
BP	GO:0031579	membrane raft organization	5/847	26/18866	0.00539976	0.0395982	0.0305126	ANXA2/CAV2/S100A10/MYADM/FA2H	5
BP	GO:0042730	fibrinolysis	5/847	26/18866	0.00539976	0.0395982	0.0305126	PLAU/PLAT/PLAUR/ANXA2/THBS1	5
BP	GO:0060706	cell differentiation involved in embryonic placenta development	5/847	26/18866	0.00539976	0.0395982	0.0305126	DNAJB6/LIF/SOCS3/E2F7/SNAI1	5
BP	GO:0060740	prostate gland epithelium morphogenesis	5/847	26/18866	0.00539976	0.0395982	0.0305126	SFRP1/NOTCH1/GLI2/TNC/SOX9	5
BP	GO:1901214	regulation of neuron death	25/847	321/18866	0.00548528	0.0401693	0.0309527	PICALM/RRAS2/CSF1/ATP13A2/CASP3/DKK1/ABL1/FOXQ1/FZD1/CASP2/HIPK2/DRAXIN/LIG4/PITX3/NUPR1/SNCG/MAP3K5/FOS/TERT/EGR1/SIX4/UNC5B/DLX1/APOE/BCL2	25
BP	GO:0001942	hair follicle development	10/847	87/18866	0.00554615	0.0405023	0.0312093	EGFR/LAMA5/DKK1/FOXQ1/NOTCH1/GLI2/SNAI1/SOX9/PDGFA/BCL2	10
BP	GO:0051781	positive regulation of cell division	10/847	87/18866	0.00554615	0.0405023	0.0312093	YBX1/VEGFA/GIPC1/SIRT2/IL1A/TGFA/PGF/IL1B/PDGFA/PDGFD	10
BP	GO:0031331	positive regulation of cellular catabolic process	29/847	390/18866	0.00560244	0.040816	0.031451	PIK3CB/PIP4K2A/SGTA/ZFP36L2/TOB1/TRIM8/TNRC6A/IL6/AGO2/MAP3K7/DAB2/SIRT2/SNX33/TRIB1/IRS1/NUPR1/TNFAIP3/KDR/PLK3/SESN1/IL1B/RBM24/TRIB2/ZFP36/PIM2/NANOS1/IL33/APOE/ECSCR	29
BP	GO:0006906	vesicle fusion	11/847	101/18866	0.00561239	0.040816	0.031451	ATP13A2/SNAP29/ANXA2/CAV2/STX3/SPHK1/RAB8B/STX1A/RAB20/SYT7/STX11	11
BP	GO:0045639	positive regulation of myeloid cell differentiation	11/847	101/18866	0.00561239	0.040816	0.031451	CSF1/ETS1/RUNX1/KITLG/LIF/KLF10/TRIB1/JAG1/TRIM58/FAM210B/FOS	11
BP	GO:0090050	positive regulation of cell migration involved in sprouting angiogenesis	6/847	37/18866	0.00568002	0.0412508	0.031786	VEGFA/ABL1/MAP3K3/FGFBP1/KDR/JCAD	6
MF	GO:0005125	cytokine activity	23/886	235/18352	0.00105162	0.0427158	0.0395346	CXCL8/VEGFA/WNT7A/CSF1/TIMP1/CXCL1/CMTM3/SPP1/EDN1/IL6/KITLG/IL1A/LIF/CMTM7/IL11/IL18/GDF15/IL1B/GDF11/CXCL2/IL33/IL36B/PF4V1	23
BP	GO:0016050	vesicle organization	26/847	340/18866	0.00592692	0.0428849	0.0330452	PICALM/LAPTM4B/ATP13A2/SNAP29/RAB5B/SEC31A/ANXA2/CAV2/STX3/ZFYVE16/S100A10/SEC24B/SPHK1/SNX33/RAB8B/SRPX/CNIH3/ALS2CL/TGFA/STX1A/BLOC1S4/RAB20/SYT7/ANXA8L1/BCL2/STX11	26
BP	GO:0030850	prostate gland development	7/847	49/18866	0.00594352	0.0428849	0.0330452	SFRP1/RARA/NOTCH1/GLI2/TNC/SOX9/PRLR	7
BP	GO:0032663	regulation of interleukin-2 production	7/847	49/18866	0.00594352	0.0428849	0.0330452	MAP3K7/RUNX1/IL1A/NAV3/TNFAIP3/IL1B/ZFP36	7
BP	GO:0007250	activation of NF-kappaB-inducing kinase activity	4/847	17/18866	0.0060094	0.0428849	0.0330452	TNFRSF10B/MAP3K7/TRAF4/TNFRSF10A	4
BP	GO:0021783	preganglionic parasympathetic fiber development	4/847	17/18866	0.0060094	0.0428849	0.0330452	HES1/HOXB2/NRP2/SEMA3F	4
BP	GO:0030949	positive regulation of vascular endothelial growth factor receptor signaling pathway	4/847	17/18866	0.0060094	0.0428849	0.0330452	FGF18/ITGA5/ITGB3/IL1B	4
BP	GO:0033599	regulation of mammary gland epithelial cell proliferation	4/847	17/18866	0.0060094	0.0428849	0.0330452	CCND1/RTN4/KDM5B/ZNF703	4
BP	GO:0033631	cell-cell adhesion mediated by integrin	4/847	17/18866	0.0060094	0.0428849	0.0330452	ITGA5/PLPP3/ADA/ITGA4	4
BP	GO:0042249	establishment of planar polarity of embryonic epithelium	4/847	17/18866	0.0060094	0.0428849	0.0330452	SFRP1/FZD1/SEC24B/FOXF2	4
BP	GO:0044539	long-chain fatty acid import into cell	4/847	17/18866	0.0060094	0.0428849	0.0330452	SLC2A1/THBS1/RPS6KB1/ACSL5	4
BP	GO:0046851	negative regulation of bone remodeling	4/847	17/18866	0.0060094	0.0428849	0.0330452	UBASH3B/SFRP1/IL6/TNFAIP3	4
BP	GO:0140354	lipid import into cell	4/847	17/18866	0.0060094	0.0428849	0.0330452	SLC2A1/THBS1/RPS6KB1/ACSL5	4
BP	GO:0061572	actin filament bundle organization	15/847	161/18866	0.00601106	0.0428849	0.0330452	PXN/DLC1/SFRP1/ABL1/ID1/RAPGEF3/DPYSL3/SMAD3/S100A10/PPFIA1/EPS8/F11R/CORO2B/SORBS1/RGCC	15
BP	GO:0071456	cellular response to hypoxia	18/847	208/18866	0.00602836	0.04295	0.0330954	PGK1/NDRG1/VEGFA/STC1/SFRP1/EDN1/EIF4EBP1/PMAIP1/SIRT2/HIPK2/NOTCH1/TRPC6/GATA6/PLK3/TERT/EGR1/BCL2/RGCC	18
BP	GO:0045667	regulation of osteoblast differentiation	13/847	131/18866	0.00606026	0.0431189	0.0332255	TOB1/SFRP1/ID1/FAM20C/SMAD3/IL6/CDK6/TWIST2/JAG1/NOTCH1/IL6R/NOCT/SOX9	13
BP	GO:0031100	animal organ regeneration	9/847	75/18866	0.0062822	0.0446376	0.0343957	EGFR/CCND1/PKM/CDKN1A/SULF2/IL6/ANGPT2/NOTCH1/PGF	9
BP	GO:0002260	lymphocyte homeostasis	8/847	62/18866	0.0063138	0.0446809	0.0344291	CASP3/ABL1/PMAIP1/ADA/TNFAIP3/FAS/BCL2/TNFRSF13C	8
BP	GO:0032233	positive regulation of actin filament bundle assembly	8/847	62/18866	0.0063138	0.0446809	0.0344291	PXN/SFRP1/ABL1/ID1/RAPGEF3/SMAD3/S100A10/RGCC	8
BP	GO:0034113	heterotypic cell-cell adhesion	8/847	62/18866	0.0063138	0.0446809	0.0344291	CD44/ITGA5/ITGB3/MYADM/SIRPA/IL1B/ITGAX/ITGA4	8
BP	GO:0033081	regulation of T cell differentiation in thymus	5/847	27/18866	0.00638639	0.0450129	0.034685	IL1A/GLI2/ADA/IL1B/IL7R	5
BP	GO:0072207	metanephric epithelium development	5/847	27/18866	0.00638639	0.0450129	0.034685	WWTR1/YAP1/HES1/LIF/SOX9	5
BP	GO:2000353	positive regulation of endothelial cell apoptotic process	5/847	27/18866	0.00638639	0.0450129	0.034685	THBS1/CD40/ECSCR/RGCC/ITGA4	5
BP	GO:0007223	Wnt signaling pathway, calcium modulating pathway	6/847	38/18866	0.00649427	0.0455697	0.0351139	DKK1/TNRC6A/AGO2/MAP3K7/PPP3R1/GNG2	6
BP	GO:0048709	oligodendrocyte differentiation	11/847	103/18866	0.00649909	0.0455697	0.0351139	SOX13/HES1/WASF3/CD9/NOTCH1/SLC45A3/GPR17/FA2H/SOX9/ZNF488/DLX1	11
BP	GO:1901890	positive regulation of cell junction assembly	11/847	103/18866	0.00649909	0.0455697	0.0351139	VEGFA/WNT7A/EPHA2/SFRP1/ABL1/SMAD3/S100A10/EFNA5/FLRT3/KDR/COL16A1	11
BP	GO:0022404	molting cycle process	10/847	89/18866	0.00650872	0.0455697	0.0351139	EGFR/LAMA5/DKK1/FOXQ1/NOTCH1/GLI2/SNAI1/SOX9/PDGFA/BCL2	10
BP	GO:0022405	hair cycle process	10/847	89/18866	0.00650872	0.0455697	0.0351139	EGFR/LAMA5/DKK1/FOXQ1/NOTCH1/GLI2/SNAI1/SOX9/PDGFA/BCL2	10
BP	GO:0070997	neuron death	27/847	360/18866	0.00657913	0.0460014	0.0354466	PICALM/RRAS2/CSF1/ATP13A2/CASP3/DKK1/ABL1/FOXQ1/FZD1/ATN1/CASP2/HIPK2/DRAXIN/LIG4/PITX3/NUPR1/SNCG/MAP3K5/FOS/TERT/EGR1/SIX4/FAS/UNC5B/DLX1/APOE/BCL2	27
BP	GO:0014009	glial cell proliferation	7/847	50/18866	0.00664965	0.0463097	0.0356842	CSF1/HES1/IL6/NOTCH1/IL1B/TERT/IL33	7
BP	GO:0061014	positive regulation of mRNA catabolic process	7/847	50/18866	0.00664965	0.0463097	0.0356842	ZFP36L2/TOB1/TNRC6A/AGO2/RBM24/ZFP36/NANOS1	7
BP	GO:1904707	positive regulation of vascular associated smooth muscle cell proliferation	7/847	50/18866	0.00664965	0.0463097	0.0356842	ADAMTS1/EDN1/MMP2/ERN1/MAP3K5/TERT/HPGD	7
CC	GO:0016323	basolateral plasma membrane	22/879	246/19559	0.00172999	0.0470738	0.0438007	EGFR/SLC2A1/SLC39A8/CD44/ANXA2/SLC6A6/PLPP3/PROM2/ANK1/TGFA/SLC4A11/P2RY1/LIN7C/IL6R/ITGA6/SLC47A1/CLDN4/SLC1A3/CALHM3/SLC29A4/HPGD/SHROOM4	22
BP	GO:0071229	cellular response to acid chemical	9/847	76/18866	0.00685001	0.047642	0.0367108	EGFR/VEGFA/COL4A1/LAMTOR3/MMP2/SESN1/COL16A1/SOCS1/PDGFD	9
BP	GO:0042177	negative regulation of protein catabolic process	13/847	133/18866	0.00686898	0.0477108	0.0367638	EGFR/LAPTM4B/TIMP1/GIPC1/ATP13A2/SGTA/ANXA2/RPL5/SMAD3/SENP1/SIRT2/HIPK2/TIMP3	13
BP	GO:0050769	positive regulation of neurogenesis	34/847	485/18866	0.00702829	0.0486794	0.0375102	VEGFA/CSF1/CYFIP1/DKK1/CAPRIN2/PLXNA2/HES1/FZD1/DPYSL3/RARA/ARHGEF2/IL6/GPRC5B/EFNA5/LIF/NOTCH1/ENC1/TRPC6/SEMA6A/GLI2/TIAM1/LIG4/ARSB/ITGA6/IL1B/LPAR3/MME/ZNF488/DLX1/APOE/BCL2/NME2/ITPKA/RGS2	34
BP	GO:0006029	proteoglycan metabolic process	10/847	90/18866	0.0070362	0.0486794	0.0375102	SULF2/CHST11/IDS/CHST10/GLCE/FAM20B/CHST15/ARSB/XYLT1/FOXL1	10
BP	GO:0098773	skin epidermis development	10/847	90/18866	0.0070362	0.0486794	0.0375102	EGFR/LAMA5/DKK1/FOXQ1/NOTCH1/GLI2/SNAI1/SOX9/PDGFA/BCL2	10
CC	GO:0016324	apical plasma membrane	29/879	361/19559	0.00189511	0.0489885	0.0455823	EGFR/SLC2A1/STC1/CTSB/SLC39A8/CD44/MAL2/SLC9A3R2/SIPA1L3/SLC6A6/STX3/SLC26A2/PROM2/SLC11A2/CD9/PARD6G/JAG1/SLC4A11/NOTCH1/P2RY1/IL6R/KCNMA1/SLC47A1/SLC16A2/PLPP1/CLDN4/SLC12A3/SLC29A4/SHROOM4	29
BP	GO:0042176	regulation of protein catabolic process	29/847	397/18866	0.00712064	0.0491988	0.0379104	EGFR/LAPTM4B/TIMP1/GIPC1/ATP13A2/SGTA/ANXA2/SOX17/RPL5/SMAD3/SENP1/DAB2/SIRT2/SNX33/HIPK2/FOXF2/TRIB1/ARAF/NUPR1/PLEKHG5/TNFAIP3/PLK3/IL1B/TRIB2/IL33/SOX9/APOE/ECSCR/TIMP3	29
BP	GO:0006417	regulation of translation	32/847	450/18866	0.00716052	0.0494095	0.0380727	VIM/YBX1/PKM/CYFIP1/IGF2BP2/YBX3/ZFP36L2/CNOT11/CAPRIN2/TOB1/CNOT9/ITGA2/TNRC6A/RPL5/MKNK1/RARA/IL6/AGO2/EIF4EBP1/EIF5A2/SECISBP2L/THBS1/RPS6KB1/PER1/ENC1/DPH7/PER2/RBM24/ZFP36/NANOS1/RPL26/RGS2	32
