# Supplementary material for: HJURP Promotes Malignant Progression and Mediates Sensitivity to Cisplatin and WEE1-inhibitor in Serous Ovarian Cancer
Source: Int J Biol Sci. 2022 Jan 1;18(3):1188–210. doi: 10.7150/ijbs.65589 (PMC8771849; doi:10.7150/ijbs.65589)
Supplement: Supplementary file 2 — Supplementary tables. [file ijbsv18p1188s2.zip › Supplementary Tables/Supplementary Table S8.Cell-cycle-related DEGs between siNC and siHJURP from GO analysis.xlsx]

## Sheet: Sheet1
ONTOLOGY	ID	Description	GeneRatio	BgRatio	pvalue	p.adjust	qvalue	geneID	Count
BP	GO:0007050	cell cycle arrest	24/847	234/18866	0.000146081	0.00288679	0.00222443	CCND1/CXCL8/GADD45A/CDKN1A/CNOT11/CNOT9/ABL1/DUSP1/LAMTOR3/DDIAS/SMAD3/CASP2/CDK6/PPM1A/THBS1/SFN/GAS2L1/NOTCH1/E2F7/GATA6/PLK3/ERN1/RPL26/RGCC	24
BP	GO:0007093	mitotic cell cycle checkpoint	19/847	166/18866	0.000171766	0.00328417	0.00253063	CCND1/TRIP13/GADD45A/CDKN1A/CNOT11/CNOT9/DUSP1/WEE1/CASP2/MDC1/NABP2/CLSPN/RPA2/SFN/E2F7/BLM/PLK3/RPL26/RGCC	19
BP	GO:0045787	positive regulation of cell cycle	34/847	396/18866	0.000239053	0.00409426	0.00315485	EGFR/CCND1/FOSL1/GADD45A/GIPC1/CDKN1A/CNOT11/CNOT9/ABL1/HES1/PSRC1/ADAMTS1/EDN1/RARA/EIF4EBP1/CASP2/CCNYL1/SIRT2/SPHK1/IL1A/LFNG/SFN/RPS6KB1/TGFA/MSX1/SLF1/E2F7/GATA6/NUPR1/PLK3/IL1B/TERT/RPL26/RGCC	34
BP	GO:0000082	G1/S transition of mitotic cell cycle	27/847	287/18866	0.000243935	0.00415744	0.00320353	EGFR/CCND1/SKP2/GADD45A/POLE3/CDKN1A/CNOT11/APPL2/CNOT9/WEE1/ADAMTS1/EIF4EBP1/RCC1/CASP2/CDK6/RPA2/SFN/RPS6KB1/CCNA1/E2F7/PLK3/TERT/PIM2/RPL26/BCL2/RGCC/BCAT1	27
BP	GO:0072413	signal transduction involved in mitotic cell cycle checkpoint	10/847	59/18866	0.000268396	0.00445182	0.00343037	GADD45A/CDKN1A/CNOT11/CNOT9/CASP2/SFN/E2F7/PLK3/RPL26/RGCC	10
BP	GO:0000075	cell cycle checkpoint	22/847	219/18866	0.000363343	0.00554771	0.00427482	CCND1/TRIP13/GADD45A/CDKN1A/CNOT11/CNOT9/DUSP1/WEE1/CLOCK/CASP2/MDC1/NABP2/CLSPN/RPA2/SFN/INTS7/DNA2/E2F7/BLM/PLK3/RPL26/RGCC	22
BP	GO:2000134	negative regulation of G1/S transition of mitotic cell cycle	15/847	126/18866	0.000529973	0.00745738	0.00574632	CCND1/GADD45A/CDKN1A/CNOT11/CNOT9/WEE1/CASP2/CDK6/RPA2/SFN/E2F7/PLK3/RPL26/BCL2/RGCC	15
BP	GO:2000045	regulation of G1/S transition of mitotic cell cycle	19/847	185/18866	0.000680263	0.0089832	0.00692205	EGFR/CCND1/GADD45A/CDKN1A/CNOT11/APPL2/CNOT9/WEE1/ADAMTS1/CASP2/CDK6/RPA2/SFN/E2F7/PLK3/TERT/RPL26/BCL2/RGCC	19
BP	GO:0071850	mitotic cell cycle arrest	5/847	17/18866	0.000710051	0.00926413	0.00713853	GADD45A/CDKN1A/DUSP1/DDIAS/RGCC	5
